# Supplementary material for: A programmable platform enabling targeted chromosome substitution and cross-species stability profiling
Source: Protein Cell. 2026 Mar 9;17(6):528–42. doi: 10.1093/procel/pwag010 (PMC13225725; doi:10.1093/procel/pwag010)
Supplement: pwag010_Supplementary_Data [file pwag010_supplementary_data.zip]

Archive with 5 entries (5 files):
- PAC-25855-ZEW-Supplementary Materials.docx
- Table S1. Summary of embryo transfer and new born.xlsx
- Table S2. Primers used for T7 transcription, genotyping, real-time PCR, ddPCR and sgRNA.xlsx
- Table S3. The DEGs between C57XYH GFP plus mice and male C57 mice.xlsx
- Table S4. GO enrichment analysis of DEGs between C57 XYH GFP plus mice and male C57 mice.xlsx
