# Supplementary material for: A programmable platform enabling targeted chromosome substitution and cross-species stability profiling
Source: Protein Cell. 2026 Mar 9;17(6):528–42. doi: 10.1093/procel/pwag010 (PMC13225725; doi:10.1093/procel/pwag010)
Supplement: pwag010_Supplementary_Data [file pwag010_supplementary_data.zip › Table S1. Summary of embryo transfer and new born.xlsx]

## Sheet: Sheet1
	Table S1.Summary of embryo transfer and new born.
	Tetraploid Blastocyst-Complement
	ESCs injected	Transferred Y chromosome species	Transferred Embryos (Recipients)	Full-term pups (% of transferred embryos)	GFP+ pups (% of full-term)	Mosaic GFP+ pups (% of full-term)	GFP- pups (% of full-term)
	C57 XO #1	/	200 (10)	29 (14.5%)	0	0	29 (100%)
	C57 XYD #1	mouse	200 (10)	28 (14%)	28 (100%)	0	0
	C57 XYD #2	mouse	200 (10)	0	0	0	0
	C57 XYH #1	human	200 (10)	0	0	0	0
	C57 XYH #2	human	300 (15)	0	0	0	0
	C57 XYH #3	human	1020 (51)	112 (10.9%)	98 (87.5%)	6 (5.4%)	8 (7.1%)
	C57 XYH #4	human	240 (12)	0	0	0	0
	C57 XYH #5	human	340 (17)	10 (2.9%)	1 (10%)	6 (60%)	3 (30%)
	Milk suckling
	ESCs injected	Transferred Y chromosome species	GFP+ pups			GFP- pups
			Impaired milk suckling (%)	Normal milk suckling (%)	Agenesis pups (%)	Impaired milk suckling (%)	Normal milk suckling (%)	Agenesis pups (%)
	WT C57	/	0	0	0	0	20 (100%)	0
	C57 XYD #1	mouse	0	26 (92.8%)	2 (7.1%)	0	0	0
	C57 XYH #3	human	39 (36.8%)	21 (19.8%)	38 (35.9%)	3 (2.8%)	5 (4.7%)	0
	C57 XYH #5	human	0	0	1 (25%)	1 (25%)	2 (50%)	0
