# Supplementary material for: A programmable platform enabling targeted chromosome substitution and cross-species stability profiling
Source: Protein Cell. 2026 Mar 9;17(6):528–42. doi: 10.1093/procel/pwag010 (PMC13225725; doi:10.1093/procel/pwag010)
Supplement: pwag010_Supplementary_Data [file pwag010_supplementary_data.zip › Table S2. Primers used for T7 transcription, genotyping, real-time PCR, ddPCR and sgRNA.xlsx]

## Sheet: TableS2A
	Table S2A. Primers used for generating PCR products to serve as subestrates for T7 transcription
	Name	Sequence (5'→3')
	fwd_Cas9 mRNA_T7	TAATACGACTCACTATAGGGAGATTTCAGGTTGGACCGGTG
	rev_Cas9 mRNA_T7	GACGTCAGCGTTCGAATTGC
	rev_sgRNA_T7	AAAAGCACCGACTCGGTGCC
	fwd_mouse Ssty2 sgRNA 2	TAATACGACTCACTATAGGG catcactcaagaagaagagt GTTTTAGAGCTAGAAATAG
	fwd_mouse Ssty2 sgRNA 3	TAATACGACTCACTATAGGG aggagctccacagcgatgag GTTTTAGAGCTAGAAATAG
	fwd: forward primer; rev: reverse primer; The gRNA sequence is marked in red

## Sheet: TableS2B
	Table S2B. Primers used for genotyping of targeting site
	Name	Sequence (5'→3')
	Sry Genotyping OF	GCACATTTTGGTCAGTGGCT
	Sry Genotyping OR	GCTCTACTCCAGTCTTGCCT
	Sry Genotyping IF	GTTCAGCCCTACAGCCACATG
	Sry Genotyping IR	GCAGGCTGTAAAATGCCACTC
	Mecp2 Genotyping OF	ATAACTGGGCCAAACTGTGC
	Mecp2 Genotyping OR	GAGTCGCACATCTGTCTGGA
	Mecp2 Genotyping IF	TGCAGCTTCAGTTCACCTTG
	Mecp2 Genotyping IR	CCACTAACCACAGGCTCCAT
	DBA-puro-GFP Genotyping OF	TGAAAGTGGCACAAAGTTAACGAG
	DBA-puro-GFP Genotyping OR	CCGTGAGCTCCCACTAGACTG
	DBA-puro-GFP Genotyping IF	CAGCAACCCCATAACACATCCAT
	DBA-puro-GFP Genotyping IR	CAGTGAACCTCTTCGAGGGAGA
	H1-puro-GFP Genotyping OF	CAGATGAGGCACCAAATTACAGGA
	H1-puro-GFP Genotyping OR	CCGTGAGCTCCCAACTCGGTA
	H1-puro-GFP Genotyping IF	TGGATCCATGAAGGAAAGTGTCAT
	H1-puro-GFP Genotyping IR	GATCCAACGCGCCAGTGAAC
	UTY Genotyping OF	AGAAGTAGAAAACTTGAGTGGGCA
	UTY Genotyping OR	ACTGGTCAAAGTAGATCACTGACA
	UTY Genotyping IF	AGTAGAAAACTTGAGTGGGCAAG
	UTY Genotyping IR	AACTATTAACACAGGTGGCTTTGG
	BPY2 Genotyping OF	TGAATTTCTTCCACGTGTGGTT
	BPY2 Genotyping OR	CTCAACACCAGCTAGTAGGGC
	BPY2 Genotyping IF	GAATTTCTTCCACGTGTGGTTGT
	BPY2 Genotyping IR	CAACACCAGCTAGTAGGGCAA
	SHOX Genotyping OF	GGCCTAGAATCTGCAACCCG
	SHOX Genotyping OR	GGGTTCACCGGGTGTCTTT
	SHOX Genotyping IF	CCTAGAATCTGCAACCCGCC
	SHOX Genotyping IR	TTCACCGGGTGTCTTTGCAC
	IL9R Genotyping OF	GAAGGGAGGAACTAGAGCGG
	IL9R Genotyping OR	AGACCTTCAGAGGAAGGGGG
	IL9R Genotyping IF	GAGGAACTAGAGCGGGGTGT
	IL9R Genotyping IR	CAGAGGAAGGGGGTCAACTG
	rs3022775 Genotyping OF	TTCAAGACAGCTGAAGCCAAGT
	rs3022775 Genotyping OR	ATACCCAAAGATCCATCACCTAGC
	rs3022775 Genotyping IF	AAGCTAGAGTCATCACACAGGAGAA
	rs3022775 Genotyping IR	CCTGTTGATCAAGGTCAATATGTGGA
	rs3022883 Genotyping OF	AGAGCTCAGTAGGACCCCTG
	rs3022883 Genotyping OR	AAGACCAAGGTGTGGGCAAA
	rs3022883 Genotyping IF	CCCTCCTTTGCAGAGAGGAAAAG
	rs3022883 Genotyping IR	AACAGGATCTCACCTAACCCAGG
	rs3022948 Genotyping OF	GTGCCACTGTTTAACGCAGG
	rs3022948 Genotyping OR	TCAGGTCGAGTTCCTACCGT
	rs3022948 Genotyping IF	TGGGCACCCATCTCAAAAGT
	rs3022948 Genotyping IR	GGTCTGCCTGTTGAAACACC
	rs3022975 Genotyping OF	ACTGGTATGCTGTCCCCATC
	rs3022975 Genotyping OR	TCCTGAGTGGCAGCTTTGTT
	rs3022975 Genotyping IF	TGCTGTCCCCATCTTTCCTC
	rs3022975 Genotyping IR	CACACACCACAGCTTCTGGA
	rs3023034 Genotyping OF	AGGGATAACTGTGGGGACACT
	rs3023034 Genotyping OR	ACCCTGAATGGGCACTAGCA
	rs3023034 Genotyping IF	GGGATAACTGTGGGGACACT
	rs3023034 Genotyping IR	CTGAATGGGCACTAGCACTCT
	rs3023069 Genotyping OF	CTCCTTAGGGTTTGGCAGGG
	rs3023069 Genotyping OR	GAGAGCTGGAGCGAGAGTTC
	rs3023069 Genotyping IF	GCTCAAAGCTTTTGCAGGCT
	rs3023069 Genotyping IR	CTCACCGACCGTCAAGTCAA
	rs3023124 Genotyping OF	GAAGAACATGGTGGGCAGGA
	rs3023124 Genotyping OR	CACACCCCCAGAAGAACCTC
	rs3023124 Genotyping IF	AGGGAGTGGGGGAATGTCTT
	rs3023124 Genotyping IR	GGCAGTTGCTGTACCTCAGA
	rs3023176 Genotyping OF	GCTGTGTTTGAGTTGCAGGG
	rs3023176 Genotyping OR	CTCCCTTCTGTGCCACTGTT
	rs3023176 Genotyping IF	TGAAGCAAGCTCTCACCCTG
	rs3023176 Genotyping IR	GCCACTCTGCTGCTGTAGTT
	rs3023202 Genotyping OF	GGATGTGAGTGGTGACCCAG
	rs3023202 Genotyping OR	CAGCACAATGTGAGGCAACC
	rs3023202 Genotyping IF	AGAAGAGCATGACTGCCCTG
	rs3023202 Genotyping IR	ACTTGTGTGGACTGCCATGT
	rs3023233 Genotyping OF	TGCAGAGCATCCAAGCAGAA
	rs3023233 Genotyping OR	GCACAGCTTGTTTCCTTCCC
	rs3023233 Genotyping IF	CCAGCAGCTGTTGTACCTGT
	rs3023233 Genotyping IR	GCAATGTGTGGTAGCTGCTC
	rs3023251 Genotyping OF	GCCCAGTTACACAGACGGAA
	rs3023251 Genotyping OR	TGACAGGATCACAGGCTTGG
	rs3023251 Genotyping IF	TCCTCCCTGACCTGAGCTTT
	rs3023251 Genotyping IR	CCATCGCAGCTGGCTAAAAT
	rs3090664 Genotyping OF	GGTGATGTGGTGCCTGGTAA
	rs3090664 Genotyping OR	CGCAGACTGAAGAACTGGGT
	rs3090664 Genotyping IF	GTGGTGCCTGGTAACACAAG
	rs3090664 Genotyping IR	TGGAAACTCACTGGAGCAGC
	rs3023379 Genotyping OF	TTCCAGACAGCTGGTCATACG
	rs3023379 Genotyping OR	TTGCATCTGCATAGCTCAGCC
	rs3023379 Genotyping IF	AACACAAGCGAGTCTGGCA
	rs3023379 Genotyping IR	TTGCCTATGCACACATCGAG
	rs3090999 Genotyping OF	GTGCCCTCAGATGGTGTTGA
	rs3090999 Genotyping OR	CCTCGTGGATTATGCTAGGGAC
	rs3090999 Genotyping IF	TGCTCTGGTAGACGGGAAGAG
	rs3090999 Genotyping IR	GGTTGCACAGGTTTAGGTAAAGA
	rs3091174 Genotyping OF	AAGCCACACTATTAAGCCCCT
	rs3091174 Genotyping OR	CCTATTCTTCAAGAGGCCCGA
	rs3091174 Genotyping IF	GCCAGGCCCTTACCTCAAAT
	rs3091174 Genotyping IR	TGCAACAGGTCACCCATACC
	rs3023432 Genotyping OF	CTTTCCTCCCCTTTGGCTCC
	rs3023432 Genotyping OR	TTCCAGAGCCTACATTTGGAGA
	rs3023432 Genotyping IF	TGCTTGCCACCATTCCTCAT
	rs3023432 Genotyping IR	ACTAAGCTTGCACCCACCAA
	rs3090500 Genotyping OF	CATCTAGCCAACCCTCCCAC
	rs3090500 Genotyping OR	CAACAGGCCTGGCATCTACA
	rs3090500 Genotyping IF	TGACAACAGACAGGGTGGTG
	rs3090500 Genotyping IR	AACAGGCCTGGCATCTACAC
	rs3090636 Genotyping OF	TCTTTCAGGCTTGGCATCTGAA
	rs3090636 Genotyping OR	ATGCCTTCCCCAGTTACAGCTA
	rs3090636 Genotyping IF	AAGCCATTGTCCTCTTACCCAG
	rs3090636 Genotyping IR	AGAACCTAGGGATTCTGGTACTCC
	rs3023477 Genotyping OF	CAGCAACCACATCCCTGCTA
	rs3023477 Genotyping OR	TGGCGAATGTGCCTCTTGAT
	rs3023477 Genotyping IF	CCACATCCCTGCTAGCACAA
	rs3023477 Genotyping IR	TTCCTGCCTGAAGATGCTGG
	rs3089604 Genotyping OF	GGTCAGAGGTGAATCAATGCCT
	rs3089604 Genotyping OR	CTGATGTACTGTAGCATTGGGC
	rs3089604 Genotyping IF	CAGGGCCAAAGCAGACTGTA
	rs3089604 Genotyping IR	CACAGGCAGTCTAGCCACAA
	OF: outer forward primer; OR: outer reverse primer; IF: inner forward primer; IR: inner reverse primer

## Sheet: TableS2C
	Table S2C. Primers used for real-time genomic DNA PCR
	Name	Sequence (5'→3')
	UTY qPCR F	CGCAGTGTCGCTCACTACC
	UTY qPCR R	GTCAGGCTAACAGACTCCTCTT
	Omp qPCR F	GCCCACTTGATTCCCTGA
	Omp qPCR R	GCATCTGCTGGGTCAGGTCC

## Sheet: TableS2D
	Table S2D. Primers and probes used for droplet digital PCR
	Name	Sequence (5'→3')
	puro ddPCR F	ATGACCGAGTACAAGCCCA
	puro ddPCR R	TGAGGAAGAGTTCTTGCAGC
	puro probe FAM	CCCAGGGCCGTACGCACCCT
	Sod2 ddPCR F	AAGGAGCAAGGTCGCTTACA
	Sod2 ddPCR R	GGCACTGACATGGGAAGAGT
	Sod2 probe VIC	CAGGACCCATTGCAAGGAACA
	RPPH1 ddPCR F	CGCGCGAGGTCAGACT
	RPPH1 ddPCR R	GGTACCTCACCTCAGCCATT
	RPPH1 probe VIC	CCGGCGGATGCCTCCTT
	FAM: the probe was 5' 6-FAM, 3' BHQ1 labelled; VIC: the probe was 5' VIC, 3' BHQ1 labelled;

## Sheet: TableS2E
	Table S2E. sgRNA target sequence
	Chromosome	Locus	sgRNA	Sequence (5'→3')
	mouse Y chromosome	between Uty and Ddx3y	sgRNA1	agactagagaggctcaattc tgg
		Ssty2	sgRNA2	catcactcaagaagaagagt agg
		Ssty2	sgRNA3	aggagctccacagcgatgag agg
	human Y chromosome	between UTY and DDX3Y	sgRNA4	aattacttgaggcaacctct ggg
	The PAM sequence is marked in red
