# Supplementary material for: A programmable platform enabling targeted chromosome substitution and cross-species stability profiling
Source: Protein Cell. 2026 Mar 9;17(6):528–42. doi: 10.1093/procel/pwag010 (PMC13225725; doi:10.1093/procel/pwag010)
Supplement: pwag010_Supplementary_Data [file pwag010_supplementary_data.zip › Table S3. The DEGs between C57XYH GFP plus mice and male C57 mice.xlsx]

## Sheet: Table S3A cortex
Table S3A. DEGs between C57 XYH GFP+ cortex and male C57BL/6 cortex
Gene	baseMean	log2FoldChange	lfcSE	stat	pvalue	padj
DDX3Y	682.887	12.4487	1.00255	-12.417	2.1132e-35	1.38605e-31
Slfn4	6.7636	2.28027	0.618829	-3.68482	0.000228866	0.00893532
Tat	33.8137	3.45579	1.12803	-3.06357	0.0021871	0.0418226
Cd244a	3.50332	3.27755	0.939664	-3.488	0.00048665	0.0152537
Cyp2a5	5.00127	3.13819	0.939143	-3.34154	0.000833137	0.021889
Gltp	310.31	-1.04762	0.297501	3.52141	0.000429265	0.014031
Steap4	68.2233	2.8833	0.689883	-4.17941	2.92272e-05	0.00207619
Adamts13	6.17846	-1.52934	0.509637	3.00084	0.00269236	0.0482053
C4a	35.618	1.13166	0.248575	-4.55257	5.29955e-06	0.000548663
Slc13a3	137.79	-1.17604	0.380114	3.09391	0.00197539	0.0392623
Gamt	60.4404	-1.02409	0.292161	3.50524	0.000456199	0.0146199
Ddc	62.673	-1.40189	0.409199	3.42593	0.000612699	0.0176831
Slc36a2	5.49581	-2.14254	0.678634	3.15713	0.0015933	0.0340405
1700093K21Rik	15.1172	2.47868	0.484232	-5.11879	3.075e-07	5.87964e-05
Ltc4s	19.6953	-1.25164	0.371561	3.36859	0.000755536	0.0203375
Nefh	548.835	-1.14554	0.329885	3.47255	0.000515546	0.0158384
Igfbp1	57.846	2.92566	0.699684	-4.1814	2.89715e-05	0.00206548
Efcab3	15.6073	1.48484	0.466738	-3.1813	0.00146613	0.0321977
P2rx1	8.32749	-1.40125	0.418873	3.34529	0.000821965	0.0217682
Serpina3n	291.955	1.49196	0.419817	-3.55383	0.000379665	0.0129027
4930447C04Rik	247.82	1.42701	0.357522	-3.99139	6.56866e-05	0.0037356
Otx2	35.458	2.1338	0.690622	-3.08967	0.00200378	0.0396265
Gpr65	7.28702	2.09111	0.6029	-3.46842	0.00052352	0.015971
Itih4	55.4973	2.27329	0.701169	-3.24215	0.00118633	0.0280908
Tnfrsf10b	23.3866	1.10168	0.269168	-4.09291	4.2599e-05	0.00274875
Tmem114	22.3214	-1.17897	0.391782	3.00925	0.00261894	0.0476274
Wnt10b	21.7238	1.62943	0.369654	-4.40799	1.04333e-05	0.000946065
Xdh	24.6688	1.02314	0.304703	-3.35783	0.00078556	0.0209735
Msr1	31.2464	2.4434	0.561948	-4.3481	1.37325e-05	0.00116976
Muc2	13.8204	1.71113	0.428062	-3.99738	6.40477e-05	0.00366356
Dach2	120.765	1.87143	0.474987	-3.93995	8.14991e-05	0.00438158
Rhbdl1	217.032	-1.10385	0.199394	5.53601	3.09443e-08	8.57592e-06
Hk3	16.1625	-1.62997	0.404854	4.02606	5.67189e-05	0.00337177
Sox17	53.0362	-1.10399	0.262982	4.19795	2.69336e-05	0.00195562
Il18rap	6.90886	2.55985	0.621721	-4.11736	3.83244e-05	0.00253909
Cxcr2	5.6646	4.17314	1.18041	-3.53533	0.00040726	0.0134805
Efhd1	65.051	-1.21338	0.233551	5.19535	2.04335e-07	4.18823e-05
Marco	9.91676	2.65725	0.667636	-3.98008	6.88909e-05	0.00385104
Gpr37l1	882.155	-1.00497	0.313404	3.20663	0.00134299	0.0302705
Cdk18	134.023	-1.67653	0.302676	5.53901	3.04178e-08	8.55045e-06
Selp	22.5457	4.26958	1.00865	-4.23294	2.30655e-05	0.00173229
Serpinc1	124.718	1.25924	0.316577	-3.97767	6.95945e-05	0.00385749
Lcn2	219.525	4.81899	0.700582	-6.87854	6.0468e-12	4.75931e-09
Hc	22.6894	1.06979	0.339458	-3.15146	0.00162458	0.034447
Il1rn	12.2334	3.10506	1.02163	-3.03932	0.00237117	0.0448198
Nkx2-2	46.4672	-1.35559	0.250638	5.40855	6.35382e-08	1.52468e-05
Slc52a3	22.0669	-1.07118	0.313722	3.41444	0.000639134	0.0182264
Edn3	51.6042	-1.41294	0.433736	3.2576	0.0011236	0.026998
Nup210l	22.3792	1.02922	0.31717	-3.24501	0.00117447	0.0278434
Fga	134.619	2.29911	0.616308	-3.73046	0.000191131	0.00783516
Tnfsf8	3.9185	2.94215	0.826005	-3.56191	0.00036817	0.0125554
Slc10a6	7.39531	3.08298	0.677351	-4.55153	5.32574e-06	0.000548663
Pf4	13.4062	-1.88164	0.478824	3.9297	8.50516e-05	0.00452741
Gkn3	6.06248	-3.03957	0.714364	4.25493	2.09113e-05	0.00161989
A2m	179.211	1.46594	0.274803	-5.3345	9.58097e-08	2.19215e-05
Nox4	26.0762	1.02721	0.31028	-3.31057	0.00093106	0.0237312
Gm45837	30.4756	10.5312	3.06465	-3.43636	0.000589584	0.0172677
Calca	21.5005	-1.04146	0.338262	3.07886	0.00207796	0.0404832
Hpx	95.4035	2.20832	0.561907	-3.93005	8.49278e-05	0.00452741
Mrgprf	8.59232	-1.80739	0.588595	3.07068	0.00213572	0.0411602
Serpina7	3.07823	3.829	0.987307	-3.87823	0.00010522	0.00516312
Map3k15	53.7046	1.04108	0.280554	-3.7108	0.000206602	0.00829277
Hp	84.3219	1.99759	0.554676	-3.60137	0.000316549	0.0112709
Cdh15	15.3523	-3.54078	0.517255	6.84533	7.62975e-12	5.77373e-09
Jhy	12.7406	1.74195	0.368528	-4.72678	2.28108e-06	0.000291459
Stra6	73.2577	-1.17869	0.352958	3.33946	0.000839404	0.0219933
Cmtm7	20.8015	-1.22807	0.33098	3.7104	0.000206929	0.00829277
Ngp	14.8992	1.48536	0.447934	-3.31603	0.000913046	0.0233628
Bfsp2	43.4786	-1.29429	0.406453	3.18435	0.00145078	0.0319674
Asprv1	22.9632	1.12942	0.318897	-3.54163	0.000397666	0.0132401
Fgg	93.2342	2.11635	0.676777	-3.1271	0.00176539	0.0363364
Gm9761	8.72926	1.32063	0.437506	-3.01855	0.00253987	0.0467076
Neil2	35.6519	1.05106	0.282306	-3.72313	0.000196768	0.00801616
Mid1	629.893	1.9638	0.46726	-4.20281	2.63626e-05	0.00192839
Ccl12	13.8135	2.89797	0.637634	-4.54488	5.49654e-06	0.000557502
Acss3	14.1968	1.33512	0.435089	-3.0686	0.00215061	0.0413258
P2ry12	520.44	-1.12684	0.268601	4.19522	2.72607e-05	0.00197087
Fxyd7	615.191	-1.14537	0.266886	4.29162	1.77376e-05	0.00143042
Cpz	12.2511	-1.93064	0.600291	3.21617	0.00129915	0.0295872
Acp7	6.69873	-2.77804	0.770088	3.60744	0.000309239	0.0110634
Tnfrsf23	42.7162	1.01629	0.318765	-3.18822	0.00143154	0.0318157
Cntnap5c	72.8783	-1.11828	0.208405	5.36589	8.05525e-08	1.90968e-05
Camk4	1089.53	-1.20466	0.251938	4.78158	1.7392e-06	0.000236015
Foxq1	58.8033	-1.16523	0.336724	3.46048	0.000539222	0.0162734
Bbln	430.809	-1.07509	0.204663	5.25298	1.49654e-07	3.20081e-05
Orm1	11.145	3.66771	1.06492	-3.44411	0.000572933	0.0169273
Stx11	11.9989	1.60976	0.499757	-3.22109	0.00127704	0.02943
Wfs1	937.568	-1.08932	0.180098	6.04848	1.46216e-09	6.69091e-07
Saa3	80.1106	6.79857	1.06548	-6.38078	1.76187e-10	1.05055e-07
Gpr34	130.497	-1.13749	0.380844	2.98677	0.00281941	0.049711
Adrm1b	12.843	1.07609	0.346119	-3.10903	0.00187703	0.0378425
Trem1	3.46329	4.41836	1.22763	-3.59909	0.000319336	0.0112709
Radx	25.5845	1.05742	0.283435	-3.73073	0.000190926	0.00783516
Notum	24.92	-1.25455	0.344241	3.6444	0.000268021	0.010027
Npsr1	18.8591	-1.43724	0.372774	3.85553	0.000115479	0.00550189
1700048O20Rik	52.7295	-2.38559	0.325065	7.33881	2.15502e-13	1.92747e-10
Tnip3	5.48998	4.38871	1.33643	-3.28391	0.00102378	0.0253395
Wfikkn2	56.9982	1.63182	0.506855	-3.21951	0.00128411	0.0294491
Aplnr	159.536	-2.06405	0.50538	4.08415	4.42389e-05	0.00283547
Kcng3	20.3106	-1.51737	0.422156	3.59433	0.000325228	0.011349
AI467606	12.0835	-1.18007	0.364682	3.2359	0.0012126	0.0284684
Pcdhb3	156.317	1.01948	0.255327	-3.99285	6.52841e-05	0.00372347
C1ql1	50.561	-1.42349	0.278118	5.11831	3.08292e-07	5.87964e-05
Rbp1	97.9813	-1.00137	0.271579	3.68723	0.000226704	0.00888617
Sox18	34.5219	-1.50576	0.392431	3.83701	0.000124541	0.00582088
Fam180a	29.9293	-1.80183	0.520791	3.45979	0.00054059	0.0162897
Mafa	11.7572	-1.16104	0.36841	3.15148	0.00162443	0.034447
Neurod4	35.2032	1.14554	0.371082	-3.08701	0.0020218	0.0398227
Yjefn3	12.5312	-1.2881	0.375159	3.43348	0.000595876	0.0173873
Brd8dc	29.8984	1.35137	0.341283	-3.95966	7.50577e-05	0.00411396
Gal3st1	69.6918	-1.10472	0.331523	3.33224	0.000861493	0.0224227
Kcnk12	33.2657	-1.10506	0.345956	3.19421	0.00140215	0.0313168
Rps27rt	15.1006	1.1545	0.354545	-3.25629	0.00112878	0.0270865
Kctd16	180.467	-1.13435	0.199156	5.6958	1.22797e-08	4.16599e-06
Pcdhb1	4.6979	2.16061	0.715928	-3.01791	0.00254523	0.0467187
Btla	15.502	1.19224	0.399542	-2.98402	0.00284489	0.0499365
Rgs14	169.333	-1.37372	0.437887	3.13715	0.00170599	0.0355978
Fpr2	6.0015	2.61926	0.665319	-3.93685	8.25575e-05	0.00442639
Smarca5-ps	9.22115	2.46146	0.670721	-3.66988	0.000242669	0.00932616
Cd8b1	3.00916	-2.79992	0.8292	3.37665	0.000733735	0.0198866
Notumos	5.9682	-1.54301	0.51047	3.02272	0.00250516	0.0462855
H2-T24	58.6103	-1.20344	0.342108	3.51773	0.000435253	0.0141796
Sytl5	10.0356	-1.82387	0.48118	3.79041	0.000150398	0.00669545
Ugt1a6a	31.5899	1.48753	0.329295	-4.5173	6.26325e-06	0.000619306
Pabpc1l	8.7627	1.39811	0.447015	-3.12766	0.00176204	0.0363054
Nkain3	78.3306	-2.91328	0.626373	4.65103	3.30277e-06	0.00038446
S100a8	15.4947	2.4506	0.63761	-3.84341	0.000121335	0.0056981
Cd248	58.6873	-1.10888	0.312311	3.55055	0.000384421	0.0129304
Kdm5d	316.005	-10.8539	1.1058	9.81546	9.65964e-23	2.11192e-19
Tsbp1	52.5235	1.11932	0.273132	-4.0981	4.16563e-05	0.00272009
Saa2	14.9599	5.7937	1.257	-4.60914	4.04343e-06	0.000439573
Xlr3a	6.86433	-1.601	0.471122	3.39827	0.000678139	0.0188681
Cbx3-ps6	17.1978	1.71742	0.356424	-4.81848	1.44657e-06	0.000210013
Pirb	12.0584	2.29797	0.601062	-3.82318	0.000131742	0.00608516
Fcgr4	4.61944	2.71864	0.881806	-3.08304	0.00204898	0.0401571
Dsc3	83.7706	-3.8982	1.153	3.38093	0.000722409	0.0196881
H2-Eb1	11.0225	-1.35387	0.446769	3.03037	0.00244257	0.0455569
Ttr	3595.44	2.65592	0.851106	-3.12055	0.00180516	0.0368122
Tlr12	10.2818	-1.28475	0.407519	3.15261	0.00161819	0.0343857
Slc22a8	239.024	-1.11968	0.261449	4.28259	1.84727e-05	0.00146567
Krt2	5.20899	-1.88248	0.578467	3.25426	0.00113689	0.0272147
H2ac18	31.0954	-2.70067	0.701552	3.84956	0.00011833	0.00558362
mt-Nd6	2534.72	-1.83319	0.427986	4.28328	1.84155e-05	0.00146567
Serpina3f	15.8541	4.67493	1.04598	-4.46943	7.84278e-06	0.000760208
Rps12-ps3	11.7353	1.22323	0.380165	-3.21763	0.00129256	0.0295055
Gm10232	8.05202	1.96358	0.584627	-3.35869	0.000783136	0.0209372
Uty	143.74	-9.69893	1.07903	8.98855	2.50505e-19	4.48108e-16
Ddx3y	572.509	-11.0789	1.46309	7.57224	3.66851e-14	3.60926e-11
Eif2s3y	426.216	-9.75711	0.809991	12.0459	2.03716e-33	1.00213e-29
Uba1y	2.92612	-4.94832	1.01778	4.86186	1.1629e-06	0.000176019
Wfdc17	3.08605	2.98786	0.931653	-3.20706	0.00134101	0.0302604
Nicol1	42.8577	-1.03506	0.23409	4.42163	9.79608e-06	0.0009008
Hpcal1	350.75	-1.02788	0.280702	3.66184	0.000250415	0.00954926
Top6bl	59.2956	1.135	0.378405	-2.99942	0.00270495	0.0483427
Tmem254	949.548	-1.14166	0.148202	7.70342	1.3247e-14	1.46114e-11
G530011O06Rikx	76.1808	3.37434	0.552263	-6.11003	9.96139e-10	5.0259e-07
Xlr3b	56.6036	-5.3727	1.05994	5.06886	4.00209e-07	7.2247e-05
Gm10493	10.066	4.56089	1.45039	-3.14459	0.0016632	0.0348899
C4b	222.299	1.37163	0.280002	-4.89866	9.64921e-07	0.000151894
Saa1	20.8693	4.93291	0.843624	-5.84728	4.99662e-09	2.0483e-06
Amy1	634.14	1.03051	0.238705	-4.31708	1.58108e-05	0.0013127
Ovgp1	160.505	1.48746	0.282076	-5.27327	1.34011e-07	2.92993e-05
Tmem267	536.541	1.08719	0.186948	-5.81544	6.04737e-09	2.32982e-06
Ccl28	157.131	1.6873	0.224467	-7.5169	5.60923e-14	5.25585e-11
Zfp808	41.4448	1.52079	0.280496	-5.42179	5.90053e-08	1.46968e-05
Rpl35rt	59.3721	1.15665	0.256474	-4.50981	6.48866e-06	0.000635211
Zfp982	28.358	1.11929	0.320041	-3.49732	0.000469958	0.015012
Serpina3m	9.29472	2.52588	0.783323	-3.22458	0.00126159	0.0291364
Gm2223	25.5726	1.19989	0.32285	-3.71656	0.000201953	0.0081598
Gm7308	6.70982	1.80884	0.556776	-3.24878	0.00115903	0.0276104
Gm13461	6.12473	1.52645	0.510537	-2.98989	0.00279082	0.049384
Actr3-ps	13.2298	1.26707	0.36909	-3.43296	0.000597023	0.0173873
Gm12183	48.4878	1.02611	0.258158	-3.97471	7.0464e-05	0.00389472
Gm7816	24.539	1.08019	0.266422	-4.05443	5.0257e-05	0.00310002
Idi1-ps1	16.6905	1.34051	0.377387	-3.55208	0.0003822	0.0129304
Gm14197	4.83911	2.94042	0.883581	-3.32784	0.000875217	0.0226601
Gm13394	4.47794	-1.79465	0.597109	3.00556	0.00265094	0.0479302
Gm1980	6.42228	2.6237	0.698784	-3.75466	0.000173575	0.0073494
Zfp989	5.29884	4.57892	1.14116	-4.01252	6.00748e-05	0.0035392
Igf2os	8.95386	-1.4761	0.425705	3.46744	0.000525443	0.0159877
Gm12867	3.13675	2.65953	0.838037	-3.17353	0.00150599	0.0328165
Gm16299	17.7955	1.82036	0.400466	-4.5456	5.47787e-06	0.000557502
Kcne5	67.8145	-1.07168	0.286222	3.74422	0.000180952	0.0075454
Cfb	33.503	1.73899	0.580805	-2.9941	0.00275253	0.0488381
H2-Q2	23.2753	-1.41318	0.471289	2.99855	0.00271272	0.0484375
Tmem181c-ps	50.3681	1.17526	0.286818	-4.09759	4.17475e-05	0.00272009
Gm3604	75.8255	1.41231	0.241886	-5.83875	5.25938e-09	2.09931e-06
Mid1-ps1	53.8654	2.39925	0.307121	-7.81207	5.62581e-15	6.9187e-12
Plac9	39.055	-1.51232	0.347278	4.35478	1.33199e-05	0.00114482
G530011O06Riky	211.675	2.9538	0.348967	-8.4644	2.57477e-17	3.61884e-14
Erdr1x	1023.27	2.85458	0.251633	-11.3442	7.92507e-30	2.59903e-26
Gm3500	13.8452	3.42496	0.980749	-3.49219	0.000479079	0.0151313
Erdr1y	2327.11	3.62727	0.409576	-8.85615	8.28244e-19	1.35811e-15
Shisa8	10.5406	-1.69072	0.413529	4.0885	4.34163e-05	0.00279184
4731419I09Rik	29.5363	1.07216	0.314476	-3.40936	0.000651144	0.018425
6030443J06Rik	5.46534	-1.58585	0.515347	3.07724	0.00208926	0.0405827
Gm26614	12.8455	1.16036	0.369392	-3.14128	0.00168213	0.0352119
Gm26814	6.01498	1.61645	0.513996	-3.14486	0.00166166	0.0348899
Gm21742	13.7978	4.04645	1.12446	-3.59857	0.000319966	0.0112709
Gm29650	8.36983	-6.12583	0.956721	6.40295	1.52407e-10	9.37161e-08
Gm28635	111.427	9.74024	1.02742	-9.48027	2.53624e-21	4.99056e-18
Gm37999	16.0754	1.02808	0.33131	-3.10307	0.00191523	0.0383239
Gm37206	99.3491	1.44283	0.451336	-3.19679	0.00138967	0.031144
Gm38020	64.6549	-2.51176	0.619003	4.05775	4.95487e-05	0.00307561
Pcdha8	17.8239	-2.20485	0.565869	3.89639	9.76371e-05	0.00500314
E230020A03Rik	46.9028	1.05839	0.30672	-3.45068	0.00055917	0.016747
Rpl36a-ps2	13.8753	1.19838	0.394991	-3.03393	0.00241391	0.045377
Gm36823	7.61827	-1.94172	0.512994	3.78508	0.000153662	0.00673407
Gm6649	4.96554	-4.43569	1.2083	3.67102	0.000241582	0.00930257
Gm42890	97.7348	1.36033	0.336465	-4.04301	5.27688e-05	0.00321465
Gm42970	17.786	1.50444	0.336891	-4.46567	7.98193e-06	0.000766149
Gm39027	4.48151	1.75221	0.585776	-2.99126	0.00277829	0.0492065
Gm45737	11.1766	1.30337	0.407701	-3.19688	0.00138923	0.031144
Gm42047	1360.25	1.40497	0.302524	-4.64416	3.41457e-06	0.000388373
Gm45855	16.7569	1.30992	0.339502	-3.85834	0.000114159	0.00546129
Rab7-ps1	10.1149	1.23469	0.387519	-3.18615	0.00144181	0.0318249
Lilrb4a	35.5173	2.18518	0.604519	-3.61474	0.000300647	0.0108547
Gm47761	86.4718	1.52852	0.345721	-4.42125	9.81328e-06	0.0009008
Gm48593	9.25397	1.63277	0.505168	-3.23213	0.0012287	0.0286119
Gm48267	10.5527	-1.84346	0.584393	3.15448	0.00160784	0.0342767
Bc1	11.8662	-3.78669	0.625707	6.05186	1.43185e-09	6.69091e-07
6330408M09Rik	7.99811	1.79372	0.513362	-3.49408	0.000475707	0.0150976
Gm9805	8.59043	1.5434	0.508864	-3.03304	0.00242104	0.0454094
Gm49980	40.9179	-2.04714	0.390197	5.24643	1.55071e-07	3.25793e-05
Gm7074	10.4022	2.04584	0.535296	-3.82188	0.000132439	0.00608878
Gm6789	20.4021	1.05833	0.301029	-3.51571	0.000438577	0.0142407
Gm41804	4.93898	1.89427	0.627839	-3.01712	0.00255188	0.0467971
Gm56946	4.4141	-1.86529	0.606732	3.07432	0.00210986	0.0408217
Gm39283	3.88275	-1.96902	0.633934	3.10603	0.00189617	0.0380336
Serpina3h	4.63114	3.3454	0.865811	-3.86389	0.000111597	0.00538804
AKAP17A	82.7432	-1.92436	0.404387	4.7587	1.9484e-06	0.000259142
ENSMUSG00000121607	121.786	-1.42466	0.250671	5.68342	1.32031e-08	4.40333e-06
ENSMUSG00000121820	26.112	1.55367	0.466521	-3.33034	0.000867409	0.0224901
ENSMUSG00000121913	23.2708	-2.11176	0.302801	6.97408	3.07873e-12	2.52417e-09
Sts	6.35292	-1.78759	0.524651	3.40719	0.000656348	0.0185293
LOC107987343	6.85004	5.74388	1.05491	-5.44491	5.18303e-08	1.3245e-05
NLGN4Y	444.533	11.9677	0.997147	-12.0019	3.47056e-33	1.3658e-29
TMSB4Y	49.7413	8.62276	0.988475	-8.7233	2.70219e-18	4.09007e-15
TTTY15	202.954	10.5209	0.993704	-10.5875	3.40417e-26	8.37298e-23
USP9Y	853.819	12.7571	0.995739	-12.8117	1.40988e-37	1.38711e-33
UTY	160.023	10.5441	0.980764	-10.7509	5.86608e-27	1.64895e-23
VCY1B	1420.62	13.6311	0.989255	-13.7792	3.4016e-43	6.69334e-39

## Sheet: Table S3B cerebellum
Table S3B. DEGs between C57 XYH GFP+ cerebellum and male C57BL/6 cerebellum
Gene	baseMean	log2FoldChange	lfcSE	stat	pvalue	padj
DDX3Y	726.82	12.7517	0.992662	-12.846	9.05856e-38	5.89199e-34
Slfn4	59.7176	3.29175	0.913716	-3.6026	0.000315052	0.00940003
Mx1	11.0883	2.33455	0.607534	-3.84267	0.000121705	0.00509621
Car4	525.19	-1.26957	0.362588	3.50143	0.000462776	0.0120242
Gm38393	338.065	1.56641	0.310087	-5.05152	4.38315e-07	9.6683e-05
Sebox	56.5002	-1.9625	0.628716	3.12144	0.00179966	0.0284346
Sost	4.72859	-2.71878	0.698207	3.89394	9.86302e-05	0.00445503
Folh1	140.875	1.23508	0.370323	-3.33514	0.000852578	0.0176332
Folr1	67.4329	-2.01744	0.511964	3.94058	8.12832e-05	0.00388745
Metrn	741.139	-1.14368	0.252388	4.53143	5.85857e-06	0.000650261
Zfp40	658.54	1.16377	0.195194	-5.96212	2.48984e-09	1.34956e-06
Hck	57.6768	1.25571	0.240335	-5.22483	1.74316e-07	5.00211e-05
Cp	806.468	1.34028	0.365646	-3.6655	0.000246855	0.00808818
Angptl2	113.699	-1.02057	0.293036	3.48275	0.000496282	0.0125116
Pcp2	1436.71	-2.14856	0.737135	2.91474	0.00355989	0.0429439
Abca13	7.78122	2.37224	0.650065	-3.64924	0.000263015	0.0083315
Hspb1	66.7836	-1.16061	0.393308	2.9509	0.00316846	0.0401469
Dnah2	131.609	1.05495	0.336675	-3.13344	0.0017277	0.0277927
Pvalb	2429.19	-1.75787	0.616476	2.85148	0.00435156	0.0484218
Prss16	7.08235	-1.66083	0.502804	3.30313	0.000956122	0.0189419
Epor	20.4419	-1.11554	0.348004	3.20555	0.00134807	0.0238485
Met	53.2875	1.21545	0.398925	-3.0468	0.00231289	0.0330875
Pou6f2	67.283	1.1569	0.303284	-3.81457	0.00013642	0.00545485
Ace2	43.6637	1.04493	0.290522	-3.59672	0.000322255	0.00949873
C4a	24.8652	1.05673	0.32927	-3.20931	0.00133052	0.0236481
Prrt1	873.365	-1.21648	0.423409	2.87306	0.00406522	0.0466616
Cd46	269.91	1.07254	0.249364	-4.30111	1.69947e-05	0.00134258
Tnnc2	8.79557	-2.19715	0.498139	4.41072	1.03029e-05	0.000966543
Mb	46.0902	-1.74789	0.571855	3.05652	0.00223919	0.0323894
Aoc3	33.0118	-1.11268	0.34245	3.24918	0.00115737	0.0214879
Rcn3	90.3576	-1.26091	0.218698	5.76553	8.14014e-09	3.66316e-06
Sim1	9.53895	1.94143	0.595523	-3.26005	0.00111394	0.0209607
Moxd1	54.0484	-1.16901	0.407937	2.86567	0.0041613	0.047485
Sycp3	14.4409	1.37305	0.40514	-3.38908	0.000701279	0.0154972
Plek	379.673	1.015	0.323876	-3.13393	0.00172483	0.0277695
Gamt	152.642	-1.10723	0.228798	4.83935	1.30262e-06	0.000211816
Zpbp	124.468	1.62402	0.321701	-5.04823	4.45932e-07	9.6683e-05
1700093K21Rik	12.1057	2.29155	0.512162	-4.47428	7.66693e-06	0.000817512
Igfbp1	28.6409	1.11051	0.37673	-2.94775	0.00320092	0.0404711
Mmp28	118.136	-1.14607	0.392238	2.92187	0.00347937	0.042538
Efcab3	6.07633	2.31674	0.603836	-3.8367	0.000124699	0.00518816
Serpina3n	534.539	2.22979	0.456127	-4.88852	1.01598e-06	0.000175441
4930447C04Rik	264.308	1.93622	0.299224	-6.47079	9.74902e-11	7.6093e-08
Akr1c13	13.3532	1.85323	0.559677	-3.31125	0.000928813	0.0185929
Slc25a29	111.085	-1.08721	0.227772	4.77323	1.81297e-06	0.000268004
Mxd3	34.2956	-1.16411	0.354737	3.28161	0.00103216	0.0198625
Ckmt2	6.73315	-2.23214	0.636674	3.50594	0.000455002	0.0118855
Gdf10	2746.82	-1.33599	0.463036	2.88529	0.00391059	0.0454624
Acod1	48.241	3.88461	1.21431	-3.19902	0.00137897	0.024111
Osmr	285.546	1.66196	0.476667	-3.48662	0.000489163	0.0123724
Ttll8	24.7912	1.32704	0.379896	-3.49317	0.000477324	0.0122071
Efcab6	20.9538	1.06008	0.343417	-3.08687	0.00202278	0.0304322
Col2a1	216.802	-1.00811	0.267837	3.7639	0.000167286	0.00622947
Acr	21.1204	1.18439	0.399893	-2.96178	0.00305871	0.0392146
Tmem114	21.3967	-1.24409	0.345482	3.60101	0.000316981	0.00944139
Ncam2	1782.16	1.34381	0.306045	-4.39089	1.12889e-05	0.00103418
Sdf2l1	68.9131	-1.10041	0.255456	4.30764	1.65007e-05	0.00132501
Igfbp6	67.3807	-1.14605	0.326556	3.50951	0.000448927	0.0117741
Mx2	34.669	1.3454	0.410513	-3.27738	0.00104776	0.0201032
Lhcgr	18.267	1.0147	0.355712	-2.8526	0.00433635	0.0483905
Lims2	150.454	-1.02011	0.234189	4.35596	1.32488e-05	0.00112892
Lvrn	6.77267	2.41312	0.658155	-3.6665	0.000245892	0.00808818
Rab27b	564.401	1.06326	0.352517	-3.01619	0.00255975	0.0350516
Ms4a6d	38.6439	1.739	0.604652	-2.87604	0.00402699	0.0463591
Fas	42.8971	1.76297	0.528475	-3.33595	0.000850097	0.0176093
Msr1	70.5336	2.6313	0.691608	-3.80461	0.000142028	0.00562148
Pfkfb1	23.9145	1.01395	0.331526	-3.05842	0.00222504	0.0322664
Dach2	197.503	1.35028	0.266245	-5.07155	3.94586e-07	9.18048e-05
Gng13	317.853	-1.88996	0.662815	2.85141	0.00435258	0.0484218
Casp1	28.3552	1.3856	0.386787	-3.58233	0.00034055	0.00983009
Oprk1	136.82	1.20141	0.383551	-3.13235	0.00173414	0.0278186
Ecrg4	107.941	-1.43263	0.481517	2.97524	0.00292758	0.0383158
Il18rap	11.3081	2.0238	0.542114	-3.73316	0.000189091	0.00675774
Il1r1	172.801	1.46352	0.44394	-3.29668	0.000978366	0.0192448
Cxcr2	4.32825	3.04519	0.895536	-3.40041	0.000672861	0.0151124
Gpr35	13.9377	1.72473	0.489508	-3.5234	0.000426044	0.0113673
Marco	16.9113	3.10731	0.695156	-4.46995	7.82376e-06	0.000827461
Ptprc	102.025	1.04381	0.327405	-3.18813	0.00143194	0.0245315
Gpr37l1	2883.58	-1.20938	0.223496	5.41118	6.26103e-08	2.26244e-05
Selp	43.6401	5.01896	1.28656	-3.90106	9.57706e-05	0.00437397
Sec16b	25.1665	1.10968	0.27511	-4.03358	5.49332e-05	0.00309489
Acbd7	8.01195	1.58259	0.51909	-3.04877	0.00229781	0.0329201
Lcn2	408.516	5.1111	0.818672	-6.24316	4.28814e-10	2.88532e-07
Itpka	257.254	-1.66903	0.441213	3.78282	0.000155062	0.00601535
Il1b	62.0199	4.26463	1.15083	-3.7057	0.000210805	0.00730627
Necab3	882.882	-1.52403	0.381375	3.99614	6.43826e-05	0.00338625
Zdbf2	1957.78	2.0233	0.334266	-6.05296	1.42206e-09	8.16135e-07
Edn3	78.3843	-1.57025	0.538404	2.91649	0.00353997	0.0428242
Vmn2r1	35.1123	1.18225	0.296853	-3.98261	6.81631e-05	0.00350941
Sypl2	79.3885	-1.11859	0.373772	2.99271	0.00276514	0.0369382
Lrat	22.553	1.56629	0.446731	-3.50611	0.000454708	0.0118855
Lrriq3	16.0269	1.34119	0.393041	-3.41235	0.000644053	0.0146473
Kif12	3.76885	2.4125	0.761438	-3.16834	0.0015331	0.0257005
Eqtn	12.2664	2.13707	0.449449	-4.75487	1.98571e-06	0.000280777
Tnfrsf8	40.1053	1.17266	0.380021	-3.08579	0.00203015	0.0305195
Bst1	15.0417	2.28724	0.637205	-3.58948	0.000331334	0.00966417
Nsun7	127.604	1.18023	0.25185	-4.68623	2.78282e-06	0.0003669
Spp1	321.554	1.21106	0.419248	-2.88866	0.00386891	0.0452602
Tesc	80.9344	-1.08116	0.316147	3.41981	0.000626657	0.0144028
Cxcl3	10.5235	3.8839	0.980765	-3.96008	7.49257e-05	0.00373919
Cxcl1	105.823	4.30846	1.11741	-3.85577	0.000115368	0.00488325
Foxp2	962.476	1.09767	0.371733	-2.95284	0.00314861	0.0400514
Oas1b	11.1375	1.83287	0.576376	-3.17998	0.00147283	0.0249383
Cyp3a13	23.4628	1.30768	0.418371	-3.12564	0.00177417	0.0281885
Herc6	98.1435	1.41533	0.375932	-3.76485	0.000166647	0.00622947
Gkn3	7.10993	-2.76819	0.832528	3.32505	0.000884042	0.0179878
Wnt7a	435.548	-1.04541	0.254885	4.10151	4.10465e-05	0.00250294
Ptms	5459.28	-1.2265	0.158814	7.72286	1.13746e-14	1.70733e-11
Tuba8	402.181	-1.54793	0.50744	3.05047	0.00228486	0.0327827
Clec4e	48.154	5.56273	1.25723	-4.42459	9.66258e-06	0.000933395
Klra2	5.3364	1.89547	0.599625	-3.16109	0.0015718	0.0260943
Zkscan2	1538.19	1.00803	0.254917	-3.95434	7.67451e-05	0.00379121
Trat1	8.05169	1.33975	0.466394	-2.87258	0.00407134	0.0467043
Cox6a2	9.77768	-1.46547	0.452803	3.23645	0.00121026	0.0221952
Mrgprf	83.9667	-2.19686	0.42131	5.21434	1.84469e-07	5.1422e-05
Cacna1f	9.37313	1.38825	0.486777	-2.85192	0.00434566	0.0484001
Glod5	9.87773	2.01732	0.576494	-3.49929	0.000466494	0.0120552
Slc38a5	110.486	-1.10674	0.370903	2.98391	0.00284589	0.0376723
Map3k15	43.2146	1.06153	0.240646	-4.41118	1.02809e-05	0.000966543
Cbln1	6343.66	-1.09828	0.34375	3.19501	0.00139827	0.0242291
Car7	252.329	-1.37682	0.472473	2.91407	0.00356747	0.0429439
Cdh15	150.734	-2.31987	0.663708	3.49531	0.000473508	0.0121573
Jhy	16.8171	1.32087	0.380855	-3.46818	0.000523995	0.0128613
Loxl1	69.1929	-1.50036	0.39735	3.77592	0.00015942	0.00611535
Eomes	322.321	-1.33536	0.34277	3.8958	9.78767e-05	0.00443125
Ngp	46.302	1.96026	0.573156	-3.42011	0.000625961	0.0144028
Ptgs2	126.78	3.49592	0.871055	-4.01343	5.98426e-05	0.00322571
Oas3	11.0407	2.13249	0.591632	-3.60443	0.000312844	0.00936166
Mdfi	95.5576	-1.69264	0.461446	3.66813	0.000244335	0.00808086
Kap	27.136	-2.25964	0.729959	3.09557	0.00196434	0.0298754
Adgre4	5.14202	1.91322	0.659686	-2.90019	0.00372932	0.0440231
Cntnap3	75.4494	1.11797	0.38163	-2.92945	0.0033956	0.0419932
Rnf125	25.0974	1.80275	0.433279	-4.16072	3.17246e-05	0.00207732
Cysltr2	15.264	1.07284	0.362179	-2.96218	0.00305473	0.0391893
Emid1	280.757	-1.17472	0.232501	5.05253	4.35989e-07	9.6683e-05
Ifit1	40.9285	2.29252	0.799755	-2.86653	0.00414995	0.047411
Ly6d	47.8699	-1.76817	0.595619	2.96862	0.00299138	0.0387331
Pabpc5	35.6998	1.42359	0.410246	-3.47009	0.000520285	0.012851
Mid1	518.568	2.25354	0.538641	-4.18376	2.86724e-05	0.0019631
Ccl12	23.3315	2.54291	0.743066	-3.42219	0.000621199	0.0143711
Kcnh4	83.0742	1.02767	0.304105	-3.37932	0.000726641	0.0159135
Mpv17l2	188.703	-1.04892	0.174091	6.02513	1.68975e-09	9.42058e-07
L3mbtl1	233.861	1.26627	0.413456	-3.06264	0.00219396	0.03202
Acss3	51.9721	1.37074	0.291705	-4.69907	2.61349e-06	0.000353815
Slc26a8	75.9428	1.10296	0.239686	-4.60169	4.19068e-06	0.000501673
Cpz	25.3696	-2.23418	0.547418	4.0813	4.47844e-05	0.00265616
Stag3	197.475	1.15975	0.244124	-4.75064	2.0277e-06	0.000282618
Prr32	16.6612	-1.84012	0.405304	4.5401	5.62287e-06	0.000634214
Lrg1	15.1492	4.00919	0.649887	-6.16906	6.86985e-10	4.46838e-07
Ppp1r14a	46.6746	-1.08677	0.312669	3.4758	0.00050933	0.0126606
Islr	143.538	-1.22698	0.364864	3.36284	0.00077145	0.0164877
Best1	17.4922	1.19104	0.345527	-3.44701	0.000566825	0.0135379
Aspg	29.9856	1.64928	0.444909	-3.707	0.00020973	0.00728196
Aim2	79.3901	1.00479	0.326855	-3.07413	0.0021112	0.0312649
Ddx60	23.7034	1.64386	0.508123	-3.23516	0.00121575	0.0222541
Slc9b2	29.6188	1.00825	0.338881	-2.97523	0.00292773	0.0383158
Acer2	220.314	1.16366	0.383076	-3.03767	0.00238417	0.0337969
Dnah10	86.3677	1.27976	0.255107	-5.01657	5.26029e-07	0.000109196
Neurod2	1241.92	-1.40386	0.422162	3.32541	0.000882871	0.0179827
Glra3	342.262	1.34342	0.374012	-3.59191	0.00032826	0.00964334
C1rl	10.1348	1.27238	0.404898	-3.14247	0.00167529	0.0272587
Zkscan16	234.368	1.11349	0.288927	-3.85389	0.000116256	0.00491017
Tlr4	34.4847	1.21397	0.368101	-3.29792	0.000974036	0.0191983
Saa3	308.683	4.74048	1.22493	-3.86998	0.000108843	0.00475821
Tdrd6	55.085	1.35744	0.35279	-3.84772	0.000119221	0.00502454
Ndufa4l2	25.2126	-1.297	0.331918	3.9076	9.32181e-05	0.00431034
Gm11639	13.7195	2.13775	0.668114	-3.19968	0.00137582	0.0240775
Cyyr1	215.64	1.00709	0.310349	-3.24502	0.00117442	0.0217012
Cftr	27.6316	1.30265	0.324075	-4.0196	5.82981e-05	0.00320053
Paqr6	115.088	-1.0289	0.205961	4.99563	5.86441e-07	0.0001192
Serpina3g	62.5359	2.86087	0.564508	-5.0679	4.02226e-07	9.2337e-05
Nek10	52.1579	1.17782	0.303611	-3.87939	0.000104717	0.00463345
Rasef	18.0435	1.42297	0.500254	-2.8445	0.00444806	0.0490459
Aqp6	35.8515	-2.16826	0.413334	5.24577	1.55628e-07	4.67195e-05
4930426D05Rik	20.7869	1.73331	0.57738	-3.00203	0.00268186	0.0362153
Epop	77.4298	-1.20528	0.238602	5.05141	4.38567e-07	9.6683e-05
1700048O20Rik	96.7907	-1.86659	0.233589	7.99091	1.33941e-15	2.17799e-12
Npy5r	29.8992	1.30573	0.405252	-3.22201	0.00127294	0.0230646
Ctla2a	217.279	1.24699	0.34143	-3.65225	0.000259951	0.00830776
Aplnr	246.676	-2.02934	0.536349	3.78361	0.000154568	0.00601535
Snhg11	29814.3	1.19949	0.354027	-3.38812	0.000703735	0.0155339
Cage1	38.6526	1.49289	0.427311	-3.49368	0.000476404	0.0121996
Spata32	10.9997	1.35838	0.453213	-2.99722	0.00272452	0.0365135
Defb11	4.2527	-2.47422	0.748277	3.30656	0.00094449	0.0187868
Or9a4	3.80392	3.20418	0.957721	-3.34563	0.000820971	0.0172811
Fpr1	32.3713	2.72983	0.716089	-3.81213	0.000137772	0.00549763
Tcf21	5.04084	-2.41216	0.758731	3.17921	0.00147677	0.0249707
Hsf3	3.79395	2.45618	0.796311	-3.08445	0.00203927	0.0306082
Ifit2	256.391	1.04071	0.214407	-4.8539	1.21057e-06	0.000200184
E2f8	73.1702	-1.08151	0.367588	2.94217	0.00325921	0.0408458
Iqub	36.4737	1.09547	0.269988	-4.05748	4.96049e-05	0.00285528
Pilra	9.76829	1.93669	0.682291	-2.83851	0.00453248	0.0494959
Sox18	47.0769	-1.22749	0.420873	2.91654	0.00353935	0.0428242
Cdh19	157.285	1.13141	0.380832	-2.97087	0.00296954	0.038604
Gpr15	10.1178	1.34278	0.455208	-2.94983	0.00317952	0.0402608
Fam180a	22.5477	-1.22146	0.422157	2.89339	0.00381107	0.0446908
D930020B18Rik	9.36756	2.02041	0.584566	-3.45625	0.000547752	0.0132445
Kcna3	26.3735	1.36481	0.476917	-2.86173	0.00421331	0.047669
Tmem196	367.896	1.25816	0.329222	-3.82162	0.000132579	0.0053622
Msx1	37.9779	-1.23003	0.345141	3.56385	0.000365452	0.0102723
Gm6377	15.1874	3.12676	0.89085	-3.50986	0.00044835	0.0117741
Pkd1l3	4.1927	2.26911	0.775478	-2.92608	0.00343267	0.0422332
Clec4a1	14.7576	1.72608	0.530436	-3.25407	0.00113766	0.0212636
Ccr2	6.44859	2.05445	0.704091	-2.91787	0.00352427	0.0428201
Brd8dc	42.8038	1.46678	0.335677	-4.36962	1.24463e-05	0.0010768
Catsperg1	51.1525	1.07413	0.259989	-4.13145	3.60482e-05	0.0022764
Arhgap15	46.7879	1.06858	0.345763	-3.09051	0.00199814	0.0301999
Kcnk12	44.6281	-1.34679	0.363681	3.70321	0.000212884	0.00733925
Foxl2	19.3158	-1.09595	0.371262	2.95197	0.0031575	0.0400578
Fbxl22	57.2115	-1.40584	0.442112	3.17984	0.00147357	0.0249383
Prokr2	44.6659	1.3679	0.366614	-3.73118	0.000190582	0.00679858
Cited1	45.0676	-1.00197	0.320824	3.12312	0.00178944	0.028342
Fam83a	7.92383	-2.23206	0.51918	4.2992	1.71415e-05	0.00134872
Cd14	101.856	2.17762	0.739494	-2.94475	0.0032322	0.0406378
Pcdhb1	3.88084	2.94393	0.844176	-3.48734	0.000487849	0.0123724
AU021092	50.7745	-1.28925	0.265097	4.8633	1.15442e-06	0.000192532
Treml4	4.75558	3.02788	0.784874	-3.85779	0.000114419	0.00486542
Cd209f	3.99686	-2.19273	0.722652	3.03428	0.00241114	0.0339815
Sec31b	6.98772	2.78004	0.747663	-3.71831	0.000200558	0.00707684
Btla	20.9471	1.45013	0.400741	-3.61863	0.000296162	0.00908649
Fpr2	16.1805	4.20501	0.767216	-5.48087	4.2325e-08	1.65178e-05
Pcdh15	594.306	1.14057	0.320535	-3.55834	0.000373211	0.0103591
Terb1	20.9197	1.4369	0.441355	-3.25565	0.00113132	0.0211857
Smarca5-ps	17.8078	2.51324	0.748853	-3.35612	0.000790456	0.0167837
Rxfp2	15.4191	1.64531	0.532868	-3.08765	0.00201749	0.030376
Hhipl2	9.61937	1.59912	0.515096	-3.10451	0.00190596	0.0293741
Gper1	38.472	-1.24979	0.262609	4.75914	1.94421e-06	0.000276916
Kdm4d	19.4084	1.04921	0.326089	-3.21755	0.0012929	0.0232949
Cd8a	7.52031	-3.1077	0.803433	3.86802	0.000109721	0.00477091
Gm4876	39.9028	1.06921	0.254111	-4.20764	2.58052e-05	0.00182441
Rps27a-ps3	25.9741	1.50351	0.388859	-3.86646	0.000110428	0.00477988
Sertad3	86.2902	-1.26323	0.336543	3.75354	0.000174356	0.00637966
Zfp457	15.1917	1.25513	0.409715	-3.06342	0.00218825	0.0319852
Clca3a1	18.135	2.16899	0.551211	-3.93496	8.32106e-05	0.0039699
S100a8	71.4641	3.68643	0.715517	-5.15212	2.57554e-07	6.34074e-05
AI504432	1029.09	1.06862	0.295081	-3.62146	0.000292949	0.00900868
Cd248	73.5591	-1.14563	0.329968	3.47194	0.000516702	0.0127806
Ccdc18	38.4033	1.04073	0.335065	-3.10606	0.00189601	0.0292696
Them6	164.214	-1.10446	0.180124	6.13167	8.69612e-10	5.14204e-07
Kdm5d	390.992	-11.0237	1.53246	7.19345	6.31766e-13	7.25156e-10
Scn3a	1753.58	1.33284	0.328078	-4.06257	4.85357e-05	0.00281868
Tsbp1	65.5208	1.3368	0.284438	-4.69979	2.60432e-06	0.000353815
Musk	6.77293	1.65393	0.531123	-3.11402	0.00184555	0.0288328
Saa2	14.7045	4.71532	1.35931	-3.4689	0.000522602	0.0128594
Trim30d	51.6323	1.95468	0.337541	-5.79096	6.99871e-09	3.33088e-06
Colq	66.4504	-1.21006	0.42267	2.86289	0.00419794	0.047644
Xlr3a	21.9383	-1.77245	0.428903	4.13253	3.58794e-05	0.0022731
Cbx3-ps6	21.3041	1.13072	0.336001	-3.36522	0.000764839	0.0164011
Rnf207	29.5459	1.07811	0.333355	-3.2341	0.00122026	0.022274
Col13a1	32.7065	-1.00028	0.317012	3.15532	0.00160321	0.0264442
Hspd1-ps3	37.6107	1.09215	0.247804	-4.40731	1.04661e-05	0.000972498
Col25a1	696.836	1.179	0.413133	-2.85381	0.00431982	0.0483329
Fcgr4	5.44933	2.68421	0.763881	-3.51391	0.00044157	0.0116437
Ifitm6	10.5192	3.20368	0.811828	-3.94626	7.93827e-05	0.00384366
Tafa1	248.357	1.18895	0.384241	-3.0943	0.0019728	0.0299574
Nkapl	7.89391	1.64853	0.499946	-3.29741	0.000975827	0.0192142
Nhs	432.483	1.27453	0.349635	-3.64532	0.000267061	0.00844597
Gm7361	41.2102	1.05617	0.369702	-2.8568	0.00427929	0.0480492
Tmem40	11.2446	-1.24084	0.382048	3.24786	0.00116277	0.0215574
Sycp2	32.9921	1.37558	0.372242	-3.6954	0.000219544	0.00748943
0610040J01Rik	86.0095	-1.0773	0.207633	5.1885	2.1199e-07	5.611e-05
Ttr	7556.77	-1.90617	0.595996	3.1983	0.00138241	0.0241495
Ifit3b	30.0745	2.4946	0.661413	-3.77161	0.000162196	0.00614558
Tubb4a	7184.54	-1.06711	0.270595	3.94358	8.02744e-05	0.00386764
Grm4	3426.05	-1.37103	0.423054	3.24081	0.00119193	0.0219415
Zfp993	15.0567	1.10776	0.368604	-3.00527	0.00265342	0.0359189
Gm10128	27.5261	1.49052	0.483894	-3.08025	0.00206824	0.0309016
Lin28b	413.575	1.42117	0.351672	-4.04117	5.31852e-05	0.00302567
mt-Co2	4951.77	-1.13205	0.3416	3.31397	0.000919808	0.0185224
Zfp979	99.902	1.13443	0.229878	-4.93493	8.01795e-07	0.000147598
Serpina3f	33.4831	3.66531	1.23226	-2.97445	0.00293516	0.0383615
Gm10163	36.9821	2.08226	0.708897	-2.93733	0.00331056	0.0412216
Oas1g	4.58042	3.00514	0.932784	-3.22169	0.00127439	0.0230646
Asb18	31.5124	1.14158	0.319765	-3.57007	0.000356886	0.0101961
H2-Eb2	5.35269	2.02298	0.706503	-2.86338	0.00419153	0.047644
Xlr4b	4.95417	-3.0027	0.950428	3.15931	0.00158143	0.0261733
Pi15	70.9282	1.09503	0.361344	-3.03045	0.00244192	0.03417
A230006K03Rik	55.0633	1.96397	0.444191	-4.42146	9.8036e-06	0.000937136
Uty	176.781	-9.79352	1.51788	6.45211	1.10305e-10	8.27837e-08
Actc1	83.0209	-1.96924	0.656777	2.99834	0.00271451	0.0364543
Usp9y	6.28386	-21.916	3.14106	6.97725	3.01016e-12	3.26318e-09
Ddx3y	573.756	-13.0794	1.7766	7.36206	1.8109e-13	2.20851e-10
Eif2s3y	416.573	-11.0259	1.58205	6.96936	3.18375e-12	3.26971e-09
Rps18-ps6	17.7596	1.17314	0.400202	-2.93136	0.00337486	0.0418384
Dsg1a	3.92886	2.26201	0.737183	-3.06845	0.00215172	0.0316164
Zfp820	37.8334	1.00057	0.26915	-3.71752	0.000201188	0.00708624
Slc17a7	3100.02	-1.66394	0.459248	3.62319	0.000290991	0.00898436
Zfp992	48.9849	1.18676	0.271895	-4.36476	1.27263e-05	0.00109396
Gm12966	13.5788	1.3171	0.410202	-3.21084	0.00132346	0.0236481
Treml2	11.3917	1.35063	0.400033	-3.37629	0.000734701	0.016036
Cfap96	128.825	1.15776	0.290284	-3.98836	6.65309e-05	0.00344355
Naip5	30.7347	1.44909	0.394783	-3.67059	0.000241993	0.00802455
Cstdc5	23.1817	3.72467	1.10482	-3.37131	0.000748121	0.0162201
Stfa1	21.3025	3.49227	0.897123	-3.89275	9.91145e-05	0.00446656
Csf2rb	56.0082	1.41642	0.488339	-2.90049	0.00372582	0.0440084
Csf2rb2	26.7148	1.92676	0.404694	-4.76102	1.92615e-06	0.00027636
Tmem254	1237.67	-1.34316	0.254012	5.28779	1.23801e-07	3.89635e-05
G530011O06Rikx	63.6358	4.74142	0.568298	-8.3432	7.23059e-17	1.4109e-13
Gm5127	8.22082	1.47504	0.502201	-2.93715	0.00331243	0.0412216
Cfap47	38.9743	1.15563	0.279315	-4.13737	3.51302e-05	0.00223289
Xlr3b	118.944	-4.44513	0.897708	4.95165	7.35874e-07	0.000138068
C4b	360.766	2.17714	0.347978	-6.25654	3.93605e-10	2.74301e-07
Ifi204	37.8994	2.15186	0.673611	-3.19452	0.00140063	0.0242291
Ifi207	16.5555	1.48701	0.416895	-3.56688	0.000361263	0.0102312
Saa1	15.5578	4.59194	1.18719	-3.86789	0.00010978	0.00477091
Nlrc5	24.9289	2.44575	0.491266	-4.97845	6.40948e-07	0.000126675
Zfp976	99.9218	1.07725	0.215738	-4.99333	5.93461e-07	0.000119383
Amy1	1015.85	1.51977	0.29224	-5.20043	1.98832e-07	5.46452e-05
Amy2a5	5.20137	4.51921	1.01755	-4.44126	8.94333e-06	0.000894929
Ovgp1	239.247	1.34446	0.251746	-5.34056	9.26575e-08	3.1351e-05
I830077J02Rik	10.5907	1.30224	0.41767	-3.11787	0.00182164	0.0286583
Tmem267	416.459	1.26055	0.216754	-5.81558	6.04253e-09	2.9477e-06
Ccl28	118.126	1.93943	0.260437	-7.44684	9.56e-14	1.24363e-10
Bhmt	23.4737	-1.83651	0.568686	3.22939	0.00124057	0.0225393
Zfp808	42.4311	1.32515	0.272399	-4.86473	1.14613e-06	0.000192532
Scn9a	409.037	1.73203	0.518322	-3.34161	0.000832929	0.0174388
Malrd1	7.0776	1.6888	0.521895	-3.2359	0.00121261	0.0222175
Ly6a	158.517	1.51902	0.283637	-5.35552	8.53124e-08	2.97268e-05
Zfp984	136.24	1.06363	0.217268	-4.89545	9.80793e-07	0.000171332
Zfp982	57.1894	1.16175	0.2513	-4.62294	3.78334e-06	0.000461402
Zfp988	7.64508	2.01092	0.653915	-3.0752	0.0021036	0.03126
Zfp990	6.18268	4.75377	0.967297	-4.91449	8.90119e-07	0.000159348
Gm14412	11.1532	1.58488	0.43766	-3.62127	0.000293164	0.00900868
Naip2	19.7917	1.56662	0.466931	-3.35515	0.000793222	0.0168004
Serpina3m	9.06078	2.71043	0.951969	-2.84718	0.00441077	0.0487809
Serpina3i	5.15964	4.11694	1.00061	-4.11445	3.88108e-05	0.00240681
Prl2c2	9.23793	2.63498	0.901694	-2.92225	0.00347511	0.042538
Cstdc4	35.4912	2.72934	0.902753	-3.02335	0.00249993	0.0345439
Xlr4a	5.79118	-4.10661	0.903791	4.54376	5.52586e-06	0.000626896
Ndufa12-ps	13.8781	1.22656	0.385125	-3.18482	0.00144843	0.0246841
Gm11885	10.211	1.29837	0.430149	-3.01842	0.00254094	0.0349164
H3c15	4.49203	-1.97319	0.649595	3.03756	0.00238499	0.0337969
BC022960	156.824	1.18319	0.242683	-4.87546	1.08555e-06	0.000185809
Gm13136	16.2659	1.54392	0.390047	-3.95828	7.54911e-05	0.00374824
Gm13034	7.40144	3.50304	0.798764	-4.38558	1.15678e-05	0.00103518
Gm12183	67.2385	1.06332	0.301808	-3.52316	0.000426427	0.0113673
Gm14416	19.0848	1.67107	0.389983	-4.28498	1.82757e-05	0.00141513
Gm13135	7.9159	2.37777	0.58209	-4.08488	4.40989e-05	0.00263957
Fam220a	92.4629	-2.94842	0.965244	3.05458	0.00225375	0.0325517
Gm13233	4.23485	2.43274	0.849535	-2.86361	0.00418839	0.047644
Gm16425	8.56144	2.30192	0.524546	-4.3884	1.14186e-05	0.00103442
Gm14586	9.53628	1.41778	0.440339	-3.21976	0.00128298	0.0231565
Znf41-ps	168.022	1.41582	0.277116	-5.10911	3.23677e-07	7.79742e-05
Gm1980	9.70187	1.4503	0.455108	-3.18672	0.00143896	0.0246086
Gm12371	57.8731	1.18904	0.375864	-3.16349	0.00155892	0.025978
Gm11525	9.94536	1.40181	0.469469	-2.98595	0.002827	0.037475
G630018N14Rik	34.3831	2.17842	0.491751	-4.42993	9.42615e-06	0.000917144
Zfp703	403.098	-1.06013	0.227607	4.65773	3.19716e-06	0.000405105
B230206L02Rik	13.1822	-1.16019	0.36707	3.16069	0.00157397	0.0260943
Zfp989	13.6356	3.9656	0.670343	-5.91578	3.3031e-09	1.74198e-06
Gm11454	37.2994	1.12545	0.331072	-3.3994	0.000675332	0.0151124
Gm16170	16.6969	1.52694	0.362783	-4.20896	2.56554e-05	0.00182042
G630016G05Rik	32.7652	1.51167	0.472147	-3.20168	0.00136628	0.0240181
Gm12840	7.01719	2.39541	0.813791	-2.94352	0.00324499	0.0407461
F730016J06Rik	7.61073	1.44917	0.48769	-2.97151	0.00296344	0.0385851
Dlx4os	57.1384	-1.74181	0.60803	2.86467	0.00417441	0.0476068
Cd101	5.77414	2.06603	0.719838	-2.87013	0.00410305	0.0470128
3110082J24Rik	14.3069	-1.29658	0.419674	3.08948	0.00200506	0.0302569
Gm15675	35.6841	1.3933	0.455741	-3.05722	0.002234	0.0323383
Gm15246	11.5703	1.3747	0.417319	-3.29412	0.000987309	0.0193483
Gm15501	17.2123	1.18077	0.405664	-2.9107	0.00360621	0.0433034
A330041J22Rik	19.4174	1.10393	0.374636	-2.94667	0.00321211	0.0404896
Mia	109.142	-1.04153	0.36559	2.8489	0.0043871	0.0486672
Gm16299	23.8874	1.55624	0.371514	-4.18891	2.80292e-05	0.00192583
A830011K09Rik	11.9051	1.37888	0.463441	-2.97532	0.00292687	0.0383158
Cfb	47.8947	2.90081	0.852844	-3.40133	0.000670578	0.0150923
Eif4ebp3	8.1675	2.72988	0.888377	-3.07288	0.00212002	0.0313158
Apold1	145.887	1.47413	0.415432	-3.54843	0.00038753	0.0106728
Gm5141	89.7277	1.30174	0.41273	-3.15397	0.00161065	0.0264996
Gm3164	38.0599	1.04849	0.324787	-3.22822	0.00124561	0.0226099
Dnajb6-ps	13.958	1.01679	0.34086	-2.98302	0.00285417	0.0376816
Gm4540	4.25318	2.22298	0.733766	-3.02955	0.00244916	0.0342338
Zfp977	42.0267	1.0654	0.360097	-2.95865	0.00308993	0.039511
Lrch4	97.6447	-1.36116	0.277195	4.91048	9.08532e-07	0.000161165
Gm4425	14.5201	2.55849	0.635281	-4.02733	5.64142e-05	0.0031273
Fam177a2	199.704	8.06782	2.65302	-3.041	0.00235796	0.0335112
Gm6344	7.9713	2.41563	0.831554	-2.90496	0.00367295	0.0437014
Ccl21a	5.49127	-2.73426	0.852194	3.20849	0.00133432	0.0236912
Gm3194	30.4601	1.24572	0.310861	-4.00734	6.14069e-05	0.00329185
Gm2007	22.4354	-7.03822	1.65598	4.25019	2.13594e-05	0.00160302
Gm3604	48.9072	2.1903	0.340043	-6.44123	1.18505e-10	8.56442e-08
Mid1-ps1	44.9892	2.16006	0.396217	-5.45172	4.98848e-08	1.87193e-05
Plac9	120.581	-1.52764	0.384851	3.96942	7.20476e-05	0.00363333
G530011O06Riky	174.125	3.05731	0.256816	-11.9046	1.11935e-32	4.36839e-29
Erdr1x	862.192	2.40737	0.24055	-10.0078	1.40875e-23	3.43613e-20
Gm2004	79.724	1.28784	0.259349	-4.96566	6.84674e-07	0.000132278
Zfp97	61.6721	1.34847	0.451065	-2.98952	0.00279419	0.037185
Gm3500	22.4178	2.06695	0.629556	-3.28318	0.00102643	0.0198143
Gm2956	36.7642	1.58423	0.477839	-3.31541	0.000915074	0.0184461
Gm3383	30.4601	1.24572	0.310861	-4.00734	6.14069e-05	0.00329185
Erdr1y	2332.75	3.55414	0.3889	-9.13896	6.30545e-20	1.36709e-16
Gm5796	36.8761	1.21496	0.414195	-2.9333	0.00335375	0.0416561
Shisa8	180.723	-1.12643	0.233984	4.81416	1.47822e-06	0.000234509
Gm26513	14.9603	1.32713	0.432502	-3.0685	0.00215133	0.0316164
Gm19426	8.94645	-1.59712	0.48549	3.28972	0.00100287	0.0195886
B230323A14Rik	29.0372	1.30881	0.400473	-3.26815	0.00108253	0.0205273
1110015O18Rik	212.442	1.25998	0.31362	-4.01754	5.88098e-05	0.00320546
2900052N01Rik	32.8047	1.32634	0.406709	-3.26116	0.00110956	0.0209187
Gm21742	12.0508	5.17065	1.10684	-4.67153	2.98963e-06	0.000384357
Gm29650	18.3603	-7.27849	0.960905	7.57461	3.60195e-14	5.02035e-11
Gm28154	13.1778	1.22941	0.414301	-2.96744	0.00300292	0.0387759
Mir124-2hg	1232.25	1.26579	0.264181	-4.79137	1.6565e-06	0.000254515
A230077H06Rik	142.598	1.56577	0.436095	-3.59044	0.000330126	0.00964334
2810049E08Rik	45.7473	1.30168	0.309693	-4.20314	2.63242e-05	0.00185046
Gm28635	109.594	9.25283	1.42541	-6.49133	8.50839e-11	6.91767e-08
Gm29106	14.9215	1.18428	0.368134	-3.21699	0.00129545	0.0233193
Gm32444	72.1409	1.56069	0.346955	-4.49824	6.85171e-06	0.00074954
Gm38162	27.2977	1.13256	0.364437	-3.1077	0.00188551	0.0292
Gm38253	17.732	2.42264	0.663118	-3.65341	0.000258781	0.00830526
C130023A14Rik	25.7672	1.46608	0.370328	-3.95888	7.53006e-05	0.00374824
Gm38124	36.754	1.82859	0.272185	-6.71818	1.84007e-11	1.79526e-08
Gm37277	35.6625	1.04416	0.322909	-3.23362	0.00122232	0.0222907
Gm37181	62.0377	1.1745	0.378373	-3.10409	0.00190865	0.0293741
Gm37755	15.4338	1.8719	0.614795	-3.04474	0.00232878	0.0331932
Pcdha1	161.385	1.30417	0.335991	-3.88155	0.000103793	0.00461349
5930409G06Rik	42.8867	1.19687	0.313574	-3.81688	0.000135153	0.0054264
Gm37999	10.8425	1.78939	0.484533	-3.69302	0.000221604	0.00754653
Gm37206	165.277	1.28963	0.309178	-4.17116	3.03059e-05	0.00202744
Gm37530	124.211	1.55443	0.37271	-4.17062	3.03771e-05	0.00202744
Gm38071	11.9119	1.70737	0.559613	-3.05099	0.00228087	0.0327495
Gm37345	33.3872	1.77869	0.398601	-4.46233	8.10741e-06	0.00084607
Gm37447	12.8032	1.25554	0.413906	-3.0334	0.00241814	0.0340195
Gm37366	14.7771	1.25071	0.396127	-3.15733	0.00159218	0.0263068
Gm37773	53.519	1.02998	0.361945	-2.84567	0.00443181	0.0489682
Gm37484	3.95652	2.16928	0.689163	-3.1477	0.00164559	0.0269383
Wdr49	9.03886	1.28193	0.439183	-2.9189	0.00351272	0.0427596
Gm37928	77.4667	1.56052	0.425171	-3.67035	0.000242221	0.00802455
Gm30340	16.7835	1.56789	0.4293	-3.65219	0.000260009	0.00830776
E230020A03Rik	20.3741	1.35233	0.393627	-3.43555	0.000591356	0.0139913
Gm42503	7.41459	2.19864	0.595494	-3.69213	0.000222385	0.00755272
Gm43414	4.19714	2.50346	0.761459	-3.28771	0.00101004	0.0196402
Gm42890	135.813	1.53958	0.352248	-4.37073	1.23832e-05	0.0010768
Gm43844	62.5823	1.74217	0.549635	-3.16968	0.00152605	0.0256043
9430018G01Rik	6.5756	1.90028	0.554044	-3.42984	0.000603947	0.0141474
Gm44769	35.2115	1.34339	0.333243	-4.03125	5.54801e-05	0.00309489
Gm44560	163.337	1.63529	0.352663	-4.63697	3.5355e-06	0.000445085
B230209E15Rik	131.593	1.41625	0.396075	-3.57572	0.000349267	0.0100372
4930598N05Rik	6.77124	2.33009	0.586999	-3.96949	7.20277e-05	0.00363333
Gm44751	12.6572	1.401	0.449401	-3.11747	0.00182409	0.0286583
Gm44626	5.7268	1.92415	0.633507	-3.03731	0.00238702	0.0338011
Gm19410	52.1383	1.02273	0.344405	-2.96956	0.00298227	0.0386922
Gm15396	6.09855	1.63157	0.537754	-3.03405	0.00241294	0.0339815
Gm45486	4.66758	2.55885	0.852519	-3.00151	0.00268642	0.0362424
Gm45873	9.24171	2.40396	0.669499	-3.59068	0.000329813	0.00964334
Gm42047	2789.74	1.13437	0.313824	-3.61468	0.000300716	0.00915855
Gm45855	13.5712	1.54393	0.469552	-3.28808	0.00100872	0.0196402
2610028D06Rik	27.8719	1.14725	0.366881	-3.12702	0.00176588	0.0280829
Gm36033	5.85037	1.95462	0.649101	-3.01127	0.0026016	0.0354504
Gm30698	6.60561	1.42385	0.486548	-2.92643	0.00342872	0.0422332
Gm17875	26.7819	1.33801	0.382402	-3.49897	0.000467061	0.0120552
Gm6545	17.1194	1.38885	0.481372	-2.88519	0.00391182	0.0454624
Gm32014	6.27158	1.95537	0.574324	-3.40465	0.000662485	0.0149446
Gm38575	4.77543	2.11889	0.653609	-3.24183	0.00118766	0.0218837
Gm39463	22.1395	1.27626	0.437595	-2.91654	0.00353942	0.0428242
Gm47033	119.445	1.51583	0.305553	-4.96094	7.01512e-07	0.000133493
Lilrb4b	40.2095	4.10081	0.784361	-5.22822	1.7115e-07	4.98455e-05
Lilrb4a	77.8261	2.72357	0.629918	-4.32369	1.53438e-05	0.00126253
Gm48536	21.7397	1.07603	0.369225	-2.91428	0.00356508	0.0429439
Gm47761	174.043	1.30401	0.317868	-4.10236	4.08953e-05	0.00250294
Gm48485	22.4051	1.95298	0.437662	-4.46231	8.10819e-06	0.00084607
Gm2446	46.2215	5.7964	1.35821	-4.26766	1.97534e-05	0.00151731
Gm48408	24.8952	1.24277	0.330472	-3.7606	0.000169505	0.00626431
Gm19792	11.5018	3.14455	0.548846	-5.72939	1.00792e-08	4.37055e-06
Gm49377	15.0141	2.48343	0.624648	-3.97573	7.01635e-05	0.00359344
Gm48691	9.01994	2.34413	0.571082	-4.10472	4.04808e-05	0.0024918
Gm36298	37.1402	1.16132	0.37409	-3.10438	0.00190678	0.0293741
Gm47471	7.01346	2.42692	0.777395	-3.12186	0.0017971	0.0284172
Gm48837	15.7976	1.60932	0.51862	-3.10307	0.00191523	0.0294499
AI197445	6.49517	2.18391	0.697838	-3.12954	0.00175078	0.0278906
Gm34354	19.8799	2.30929	0.608375	-3.79583	0.000147152	0.00578908
Gm49089	11.8968	2.00984	0.587485	-3.42108	0.000623725	0.0143862
Gm48932	15.4656	1.19929	0.354143	-3.38647	0.000707989	0.015575
Gm48992	27.6095	1.83578	0.610892	-3.00509	0.00265504	0.0359189
Gm5468	51.4519	1.08055	0.295156	-3.66097	0.000251265	0.00819889
Bc1	6.55085	-4.00973	0.805772	4.97626	6.4823e-07	0.000126675
Gm49573	5.51565	2.05629	0.603676	-3.40628	0.000658545	0.0148729
Gm32679	3.88468	2.89056	0.813988	-3.55111	0.000383608	0.0106025
E130008D07Rik	115.979	1.41189	0.368197	-3.83459	0.000125771	0.00521057
Gm9805	9.92045	1.7911	0.578438	-3.09645	0.00195852	0.0298597
Gm55377	30.0987	1.2913	0.414598	-3.11459	0.00184201	0.0288006
Gm20008	247.733	1.00168	0.254181	-3.94081	8.12076e-05	0.00388745
Gm57191	9.89782	2.42134	0.570809	-4.24195	2.21584e-05	0.00165662
Gm49980	83.0606	-2.21387	0.515095	4.29798	1.7236e-05	0.00135071
Gm7074	4.7961	3.77266	0.925823	-4.07493	4.60283e-05	0.00271345
Gm6789	16.3657	1.14634	0.337218	-3.3994	0.000675344	0.0151124
C030017B01Rik	160.565	1.01776	0.296105	-3.43716	0.000587855	0.0139548
Gm55889	8.37194	1.63607	0.497794	-3.28665	0.00101388	0.0196463
Gm56811	103.589	1.1011	0.277589	-3.96666	7.28881e-05	0.00365621
Gm56640	17.2189	1.53615	0.532188	-2.88648	0.00389573	0.0454378
Gm57223	93.234	1.98708	0.471928	-4.21055	2.54747e-05	0.00182042
Gm57137	12.8567	1.21141	0.382154	-3.16994	0.00152468	0.0256034
Gm56861	54.8462	1.37538	0.445065	-3.09029	0.0019996	0.0301999
Gm56999	11791.9	1.42941	0.343217	-4.16476	3.11686e-05	0.00204778
Gm33841	4.73625	2.33492	0.664054	-3.51615	0.000437846	0.0115654
Nlrp5-ps	22.4636	1.55342	0.496413	-3.12928	0.00175237	0.0278906
Gm4988	70.2475	1.34816	0.422151	-3.19354	0.00140542	0.0242475
AW822252	37.5497	1.02503	0.339527	-3.019	0.0025361	0.0348745
Serpina3h	8.19098	2.02935	0.7138	-2.84302	0.00446882	0.0491545
AKAP17A	115.821	-1.89897	0.343354	5.53066	3.19028e-08	1.27045e-05
ENSMUSG00000121607	197.411	-1.43021	0.343125	4.1682	3.07011e-05	0.00203075
ENSMUSG00000121729	4.10158	1.83446	0.635612	-2.88613	0.00390011	0.0454481
ENSMUSG00000121730	59.3936	1.19119	0.289912	-4.10878	3.97755e-05	0.00245613
Ubb-ps	71.3324	-1.14882	0.295339	3.88983	0.000100315	0.00449824
ENSMUSG00000121895	52.0583	1.14889	0.351584	-3.26775	0.00108405	0.0205273
ENSMUSG00000121913	36.1962	-1.92629	0.402301	4.78818	1.68299e-06	0.000256564
Sts	6.11592	-2.06167	0.704133	2.92796	0.00341193	0.042164
LOC107987343	9.26155	6.27352	1.02285	-6.13338	8.60334e-10	5.14204e-07
NLGN4Y	466.929	12.0329	1.00538	-11.9686	5.19106e-33	2.53233e-29
TMSB4Y	35.6671	8.18413	1.01115	-8.09392	5.77756e-16	1.02489e-12
TTTY15	236.95	10.7926	1.01024	-10.6832	1.21957e-26	3.39965e-23
USP9Y	1209.79	13.4816	0.988828	-13.6339	2.51821e-42	2.45689e-38
UTY	271.634	11.3579	0.996418	-11.3987	4.24456e-30	1.3804e-26
VCY1B	1577.59	13.7641	0.989834	-13.9054	5.8727e-44	1.14594e-39

## Sheet: Table S3C olfactory bulb
Table S3C. DEGs between C57 XYH GFP+ olfactory bulb and male C57BL/6 olfactory bulb
Gene	baseMean	log2FoldChange	lfcSE	stat	pvalue	padj
DDX3Y	917.071	13.146	0.992807	-13.2413	5.06903e-40	3.5811e-36
Ccl3	44.9318	3.46869	0.879716	-3.94297	8.04801e-05	0.0137556
Angptl2	91.3221	-1.60787	0.366838	4.38306	1.17024e-05	0.0040632
Col26a1	161.854	-1.02594	0.274914	3.73186	0.00019007	0.0248663
Aqp1	531.58	1.22557	0.260431	-4.70592	2.52725e-06	0.00124564
Grap	50.7305	-1.00743	0.239418	4.20783	2.57835e-05	0.00650542
Tyrp1	40.1057	-1.10222	0.299336	3.68222	0.000231215	0.0293435
Glra4	10.0805	-2.59221	0.685392	3.78209	0.000155519	0.0214238
1700093K21Rik	25.5908	1.33691	0.365992	-3.65284	0.000259358	0.0312632
Efemp1	170.64	-1.01821	0.195402	5.21087	1.87957e-07	0.000113816
4930447C04Rik	182.439	1.35164	0.309712	-4.36419	1.27593e-05	0.00412984
Serpind1	74.6785	-1.14638	0.256634	4.46697	7.93348e-06	0.00305713
Stfa2	4.9083	4.21138	1.06475	-3.95528	7.64436e-05	0.0135361
Cd4	13.1558	-1.84121	0.447733	4.1123	3.91735e-05	0.00892735
Tnf	17.1307	4.00776	1.03349	-3.87787	0.000105373	0.0161452
Dntt	8.54412	-3.19373	0.830633	3.84494	0.000120583	0.0179974
Il6	27.0822	4.65094	1.05814	-4.39538	1.10581e-05	0.00393879
Clec3b	24.4061	-1.08824	0.287755	3.78185	0.00015567	0.0214238
Sox17	55.1806	-1.16346	0.266475	4.36613	1.26468e-05	0.00412984
Il1r2	10.1858	3.68757	0.789449	-4.67106	2.99645e-06	0.00135121
Marco	13.4776	6.09609	1.47919	-4.12123	3.76852e-05	0.00868152
Il1b	68.1943	3.40834	0.970744	-3.51105	0.000446335	0.0472981
Zdbf2	354.226	1.10308	0.257835	-4.27825	1.88367e-05	0.00525297
Edn3	80.0034	-1.5614	0.416395	3.74982	0.000176963	0.0235884
Cort	13.6488	-1.3853	0.349721	3.96116	7.45868e-05	0.0135361
Cxcl1	126.414	6.0854	1.56543	-3.88737	0.000101334	0.0161452
Slc6a12	41.2971	-1.16393	0.304669	3.82032	0.00013328	0.0193475
Clec4e	47.6239	6.67791	1.6331	-4.08911	4.33038e-05	0.00956021
Cdh15	8.11707	-2.56841	0.685558	3.74645	0.000179353	0.0237576
Mid1	774.188	2.25649	0.515806	-4.37468	1.21612e-05	0.00409118
Npffr2	10.996	-2.28318	0.620948	3.67692	0.000236067	0.0296048
Slc26a8	46.2478	1.04239	0.293656	-3.54968	0.0003857	0.0430238
Dipk2b	21.8284	-1.21219	0.341932	3.54512	0.000392439	0.0435463
Csf3	39.0718	5.4344	1.35523	-4.00994	6.07346e-05	0.0122822
Saa3	319.133	7.15777	1.83003	-3.91129	9.18037e-05	0.0149668
Prelp	66	-1.05844	0.260164	4.06835	4.73468e-05	0.010345
Mfap4	57.8606	-1.33011	0.361466	3.67976	0.000233452	0.0294511
Gucy2c	6.6392	2.47446	0.6001	-4.12341	3.733e-05	0.00868152
1700048O20Rik	104.241	-1.85282	0.276449	6.70224	2.05255e-11	1.89138e-08
Gm8399	16.3072	1.4258	0.360736	-3.95247	7.73478e-05	0.0135361
Aplnr	186.955	-1.85372	0.475797	3.89603	9.77824e-05	0.0157
C1ql1	62.0891	-1.00047	0.233586	4.28309	1.84319e-05	0.0052086
Adra1a	203.721	-1.43059	0.362109	3.95071	7.79184e-05	0.0135361
Fam180a	16.0485	-1.59279	0.435322	3.65887	0.000253333	0.0310354
Gm8566	2.0637	3.81264	1.08767	-3.50533	0.000456036	0.0475875
Gm6377	21.3016	2.44812	0.521704	-4.69255	2.69824e-06	0.00127081
Skint7	1.76843	4.02676	1.14477	-3.51753	0.000435577	0.046861
Ucn2	5.50361	2.10795	0.601239	-3.50601	0.000454871	0.0475875
Crh	63.9864	-1.13503	0.275316	4.12264	3.74547e-05	0.00868152
Vstm4	323.357	-1.0011	0.258229	3.8768	0.000105837	0.0161452
Treml4	3.00979	3.71919	1.02093	-3.64295	0.000269529	0.0322734
Fpr2	12.3638	3.5764	1.02061	-3.50416	0.000458047	0.0475875
Smarca5-ps	11.3134	1.39389	0.39603	-3.51965	0.000432111	0.0467253
Cd8b1	5.14306	-2.86243	0.749046	3.82143	0.000132679	0.0193475
Cd8a	16.9894	-4.40572	1.10004	4.00504	6.20081e-05	0.0122822
S100a8	34.0422	2.42281	0.653156	-3.70939	0.000207756	0.0268487
S100a9	58.5748	2.52372	0.653354	-3.86272	0.000112133	0.016855
Kdm5d	517.419	-11.4794	1.21386	9.45695	3.17056e-21	7.46633e-18
Saa2	4.83081	4.33156	1.13576	-3.8138	0.000136849	0.0196718
Xlr3a	17.5228	-2.30777	0.433261	5.32652	1.00114e-07	6.84457e-05
Cbx3-ps6	23.8388	1.45976	0.315927	-4.62056	3.82707e-06	0.00165532
Cxcl2	67.6824	6.98138	1.70524	-4.09409	4.23838e-05	0.00945559
Rag1	42.2673	-3.87056	0.8761	4.41794	9.96479e-06	0.00364843
Slc22a8	337.022	-1.03963	0.240137	4.32933	1.49567e-05	0.00452845
Ghrl	4.71144	-2.21476	0.625667	3.53984	0.000400366	0.0439261
mt-Nd6	2295.77	-1.60424	0.341536	4.69713	2.63842e-06	0.00127081
Uty	197.421	-10.046	1.06661	9.41861	4.57117e-21	9.68814e-18
Ddx3y	715.663	-11.8122	1.38243	8.54454	1.2905e-17	1.95363e-14
Eif2s3y	673.379	-11.7906	1.22358	9.63616	5.62509e-22	1.70312e-18
Uba1y	20.7089	-7.7977	0.99888	7.80644	5.88264e-15	6.92648e-12
Rps18-ps6	15.5717	1.48531	0.371593	-3.99715	6.411e-05	0.0124656
Gm10275	6.37099	-3.72747	1.04059	3.58209	0.000340857	0.0390494
Wfdc17	7.7807	3.20821	0.84142	-3.81286	0.00013737	0.0196718
Stfa1	9.84633	4.60718	1.21708	-3.78544	0.000153435	0.0214238
Tmem254	665.295	-1.02987	0.17418	5.91264	3.36667e-09	2.85413e-06
G530011O06Rikx	79.7859	3.85876	0.452563	-8.52647	1.50886e-17	2.13192e-14
Xlr3b	101.91	-4.90546	1.29907	3.77613	0.000159286	0.0216405
Lrp8os2	33.3265	1.11297	0.276867	-4.01986	5.82324e-05	0.0119823
Ovgp1	282.637	1.0541	0.15476	-6.81121	9.67787e-12	9.76728e-09
Tmem267	578.281	1.19057	0.143765	-8.28139	1.21744e-16	1.51779e-13
Ccl28	179.763	1.624	0.179394	-9.05271	1.3947e-19	2.6872e-16
Rpl35rt	61.4319	1.09731	0.25343	-4.32983	1.49225e-05	0.00452845
Xlr4a	4.69207	-4.8614	1.05511	4.6075	4.07548e-06	0.00172751
Gm13135	7.30496	3.07435	0.738091	-4.16527	3.10982e-05	0.00748973
Kdm6bos	8.25137	1.70478	0.47078	-3.62119	0.000293253	0.034529
Zfp989	3.58558	3.89315	0.973244	-4.00018	6.32934e-05	0.0124207
Gm15726	2.94829	3.77824	1.0344	-3.65258	0.000259617	0.0312632
Gm16299	15.7829	1.68426	0.388878	-4.33108	1.4838e-05	0.00452845
Gm6344	4.41647	5.52784	1.49732	-3.69183	0.000222648	0.0284265
Gm3604	72.1542	1.11528	0.295248	-3.77743	0.000158455	0.0216405
Mid1-ps1	66.3646	2.19134	0.289024	-7.58186	3.40646e-14	3.60983e-11
G530011O06Riky	175.336	2.76413	0.317446	-8.70741	3.10891e-18	5.49084e-15
Erdr1x	1317.52	2.91711	0.305104	-9.56106	1.16556e-21	3.08787e-18
Erdr1y	3284.45	3.65571	0.440734	-8.29458	1.08967e-16	1.4434e-13
Gm26644	5.72011	3.21844	0.802941	-4.00831	6.11538e-05	0.0122822
Gm21742	20.3244	5.35828	0.969999	-5.52401	3.31357e-08	2.60103e-05
Gm29650	21.115	-7.78645	1.00921	7.71541	1.20598e-14	1.34524e-11
Trpc2	30.4427	1.14373	0.281814	-4.05848	4.93933e-05	0.0104684
Gm28635	157.554	8.62591	1.63674	-5.27019	1.36284e-07	8.49529e-05
Gm38057	22.4003	-2.60323	0.680678	3.82446	0.000131058	0.0192892
Gm32444	71.7514	1.46247	0.270738	-5.40179	6.59805e-08	4.6613e-05
Pcdha8	16.0837	-2.30545	0.455617	5.06007	4.19113e-07	0.000227761
Gm42047	1795.85	1.29652	0.254909	-5.08619	3.65329e-07	0.000205
Gm47761	110.021	1.38801	0.349927	-3.96657	7.29155e-05	0.0135361
Gm48593	10.8978	1.7854	0.49269	-3.62378	0.000290327	0.0343754
Gm19716	6.29001	-4.56645	1.29203	3.53432	0.000408821	0.0444336
Bc1	4.59866	-2.41619	0.681843	3.54362	0.000394675	0.0435664
Gm49980	61.4911	-1.71434	0.323323	5.30227	1.14374e-07	7.57516e-05
Gm6789	19.1801	1.56926	0.348063	-4.50856	6.52686e-06	0.00256167
ENSMUSG00000121607	166.133	-1.46554	0.349949	4.18787	2.81591e-05	0.00685981
ENSMUSG00000121913	31.2036	-1.36476	0.317491	4.29859	1.7189e-05	0.00501058
Sts	4.92039	-3.30351	0.774699	4.26424	2.00581e-05	0.00545015
LOC107987343	8.4346	6.47859	1.01091	-6.40865	1.46813e-10	1.29648e-07
LOC112268311	2.35753	4.21736	1.14819	-3.67305	0.000239677	0.0298807
NLGN4Y	414.412	12.0342	0.9924	-12.1263	7.66011e-34	4.05871e-30
TMSB4Y	37.8951	8.444	0.985553	-8.56778	1.05496e-17	1.71991e-14
TTTY15	241.03	11.0082	0.996485	-11.047	2.2672e-28	8.00851e-25
USP9Y	1212.19	13.5928	0.98406	-13.8129	2.12996e-43	2.25712e-39
UTY	311.086	11.6662	0.988092	-11.8068	3.6001e-32	1.52601e-28
VCY	3.20414	5.10279	1.09165	-4.6744	2.94818e-06	0.00135121
VCY1B	1544.69	13.8854	0.986599	-14.074	5.48804e-45	1.16314e-40

## Sheet: Table S3D heart
Table S3D. DEGs between C57 XYH GFP+ heart and male C57BL/6 heart
Gene	baseMean	log2FoldChange	lfcSE	stat	pvalue	padj
DDX3Y	582.477	12.5171	0.974876	-12.8397	9.8275e-38	9.29583e-34
Alox12	56.436	-1.03256	0.265836	3.88421	0.000102663	0.00400449
Rnf17	26.9436	1.53517	0.407939	-3.76323	0.000167735	0.00573817
Dbh	13.2267	-1.80498	0.535086	3.37325	0.000742873	0.0165532
Gm38393	105.173	1.72756	0.544155	-3.17476	0.00149961	0.0265385
Gabrg1	2.18769	-3.02975	0.919458	3.29515	0.000983689	0.0198395
Ckb	599.74	-1.25651	0.3522	3.56761	0.000360253	0.00989153
Sync	100.894	-1.20839	0.208421	5.79784	6.71741e-09	1.80806e-06
Akr1b1	1488.24	-1.09891	0.259527	4.23426	2.29302e-05	0.00134718
Tat	14.7411	2.40533	0.598333	-4.02005	5.81851e-05	0.00269131
Cldn15	82.2695	1.32953	0.278622	-4.7718	1.82588e-06	0.000194056
Metrn	104.17	-1.08611	0.271952	3.99377	6.50306e-05	0.00288114
Rpl3l	377.356	-1.67804	0.418882	4.00599	6.17581e-05	0.00280851
Plag1	151.559	1.24214	0.375504	-3.30792	0.000939905	0.0193905
Cd79a	6.11478	-2.14559	0.649259	3.30468	0.000950861	0.019489
Cp	1100.46	1.44578	0.254794	-5.67432	1.39242e-08	3.25209e-06
Hif3a	499.978	2.06629	0.368995	-5.59978	2.14621e-08	4.61387e-06
Cd244a	9.33058	2.25241	0.668262	-3.37054	0.000750202	0.0166577
Ccl24	3.75609	-2.05131	0.684528	2.99668	0.00272934	0.0386479
Nes	1185.2	-1.30724	0.330851	3.95116	7.77747e-05	0.00330639
Ccn4	441.603	1.37501	0.361435	-3.80432	0.000142197	0.00514709
Ripk4	24.6149	1.83524	0.432899	-4.23942	2.24102e-05	0.00133726
Mmp8	20.026	3.25338	1.01426	-3.20765	0.00133827	0.0246998
Prg4	179.02	2.26354	0.768046	-2.94714	0.00320731	0.0431603
Eps8l1	51.5403	-2.48256	0.635458	3.90673	9.35549e-05	0.00379801
Fam131c	3.10972	2.65515	0.890857	-2.98045	0.00287825	0.0399492
Dqx1	18.94	2.05427	0.387721	-5.29833	1.16864e-07	2.10555e-05
Mcoln2	12.3912	2.45788	0.663635	-3.70366	0.000212512	0.00673771
Cfap161	5.07704	3.18172	0.847987	-3.75208	0.000175371	0.00591385
Iglon5	5.61195	-1.76195	0.534206	3.29826	0.00097287	0.0196842
Abca1	1647.45	1.07046	0.290397	-3.68621	0.000227615	0.00701347
Cd83	44.3718	-1.72955	0.285459	6.05884	1.37105e-09	4.80325e-07
Steap2	67.7362	1.21189	0.395031	-3.06783	0.00215618	0.0335822
Fcrl2	125.707	-1.16168	0.364913	3.18344	0.00145534	0.0261713
Lbp	226.624	1.40239	0.450831	-3.11067	0.00186665	0.0306381
Camk1g	44.7583	1.07335	0.329227	-3.26021	0.00111331	0.0215133
Hsd11b1	40.8559	1.4673	0.372249	-3.94172	8.08989e-05	0.00340099
Syt14	7.93046	1.86841	0.555102	-3.36589	0.000762974	0.0168621
Sdc4	359.946	1.11643	0.38535	-2.89719	0.00376526	0.0478062
Vtn	263.214	-1.05477	0.339861	3.10352	0.00191231	0.0311613
Eppin	6.34879	5.0807	1.02374	-4.96287	6.94594e-07	9.29433e-05
Pltp	228.407	-1.32331	0.280493	4.71781	2.38395e-06	0.000238622
Slc25a35	44.7684	-1.25174	0.306926	4.07831	4.53639e-05	0.00224658
Lsp1	697.846	-1.18911	0.269872	4.4062	1.05199e-05	0.000786623
Sfrp5	14.6679	1.27396	0.418904	-3.04117	0.00235662	0.0353827
Aldh3a1	8.26804	1.88665	0.551832	-3.41889	0.000628782	0.0147402
Plagl1	2489.51	1.82909	0.367465	-4.97759	6.43804e-07	8.69963e-05
Pkib	24.2359	1.30415	0.377218	-3.45727	0.00054567	0.0132922
Rspo3	12.3355	2.53407	0.834751	-3.03572	0.00239965	0.0356052
Fam241b	12.4854	1.8788	0.441642	-4.25413	2.09868e-05	0.00128073
Gamt	31.2696	-1.36396	0.359591	3.79309	0.000148786	0.00529087
Spmip7	6.23671	1.54515	0.53412	-2.89289	0.00381711	0.0481414
Zpbp	30.3023	1.89217	0.473129	-3.99926	6.35402e-05	0.00284173
Slc36a2	124.028	-2.07315	0.45521	4.55427	5.25678e-06	0.00044999
Hcn2	205.574	-1.67392	0.379148	4.41496	1.01031e-05	0.000761475
Nipal4	12.2872	1.13239	0.39094	-2.89657	0.00377261	0.0478062
Igfbp1	30.5727	2.37322	0.445121	-5.33162	9.73409e-08	1.82326e-05
Efemp1	56.0593	-2.02785	0.695639	2.91509	0.00355587	0.0459494
Myl7	836.946	4.55815	1.14272	-3.98885	6.63945e-05	0.00292786
Tspan13	827.896	-1.21016	0.240198	5.03816	4.70038e-07	6.71447e-05
Itgb3	180.214	1.14662	0.318147	-3.60404	0.000313312	0.00894004
Camkk1	26.7014	-1.24088	0.336153	3.69142	0.000223002	0.00696165
Nos2	118.213	-1.10168	0.272989	4.03564	5.44548e-05	0.00257544
Ntn1	2260.65	1.39516	0.322923	-4.32042	1.55733e-05	0.00104859
Krt12	7.23649	4.40796	0.928202	-4.74892	2.04507e-06	0.000211413
Plcd3	270.593	1.00385	0.143887	-6.97663	3.02338e-12	2.59983e-09
Pygl	387.482	1.36125	0.2088	-6.51941	7.05847e-11	3.514e-08
Lrrc9	13.5101	2.94864	0.602168	-4.8967	9.74606e-07	0.000117437
Serpina3n	1673.02	4.28574	1.02093	-4.19787	2.69431e-05	0.00152152
4930447C04Rik	23.7937	3.63082	0.602837	-6.02289	1.71326e-09	5.68629e-07
Akr1c13	16.0805	1.35211	0.388291	-3.4822	0.000497313	0.0125275
Acot3	46.5386	1.39738	0.398202	-3.50924	0.000449395	0.0116143
Slc25a29	18.1541	-1.94346	0.423428	4.58983	4.43597e-06	0.000390324
Ly86	34.1106	-1.09592	0.354501	3.09146	0.00199176	0.0318783
Ahrr	97.1294	1.16194	0.367106	-3.16514	0.00155008	0.0271277
Pcsk1	12.2827	-1.05307	0.363791	2.8947	0.00379521	0.0479611
Mctp1	31.5376	1.49375	0.32419	-4.60764	4.07262e-06	0.000367486
Ocln	32.6437	1.08618	0.319903	-3.39535	0.000685413	0.0157362
Elovl7	47.8602	1.91387	0.499164	-3.83415	0.000125998	0.00472943
Emb	55.4345	1.44297	0.311997	-4.62495	3.74696e-06	0.000347166
Hcn1	35.6348	-1.37654	0.400485	3.43717	0.000587819	0.0140055
Cspg4b	172.218	1.05768	0.328076	-3.22388	0.00126465	0.0236643
Mrpl57	94.2812	-1.02469	0.222501	4.60533	4.11814e-06	0.000367486
Tnfsf11	4.01366	3.83382	1.12337	-3.4128	0.000642997	0.0149806
Olfm4	14.3733	3.10031	0.635645	-4.87742	1.07482e-06	0.000127884
Stmn4	17.3187	-1.71202	0.416384	4.11164	3.92861e-05	0.00200869
Hr	184.519	-1.17071	0.308379	3.79634	0.000146845	0.00525146
Acod1	24.4704	4.10193	0.975909	-4.20319	2.63184e-05	0.00149967
Dct	106.234	-1.05313	0.275173	3.82715	0.000129635	0.00484672
Gdnf	21.1673	1.71293	0.503783	-3.40013	0.000673531	0.0155768
Fitm1	467.75	-1.25136	0.161941	7.72725	1.09895e-14	1.48499e-11
Cideb	27.0355	1.20532	0.38224	-3.15332	0.00161426	0.027925
Myc	168.092	1.10054	0.36574	-3.00908	0.00262036	0.0377836
Slc38a4	2018.76	1.257	0.301643	-4.16717	3.08406e-05	0.00167656
Miox	3.56891	-2.42532	0.724331	3.34836	0.000812925	0.0175627
Sidt1	5.47103	-1.73153	0.56193	3.08139	0.00206036	0.0326174
Tmem41a	202.155	1.13608	0.281561	-4.03493	5.46181e-05	0.00257672
Slc15a2	65.7982	-5.08184	0.523857	9.70081	2.99118e-22	9.43118e-19
Cd86	36.5515	-1.03202	0.265925	3.88085	0.000104092	0.00404356
Chaf1b	55.981	-1.18713	0.357699	3.31879	0.000904097	0.01892
Clic6	31.4138	3.95069	0.952539	-4.14754	3.36073e-05	0.00177593
Cd4	14.2934	-1.86754	0.386418	4.83296	1.34516e-06	0.000152382
Wfdc1	182.167	-1.58627	0.278339	5.69904	1.20481e-08	2.84906e-06
Tmem176a	301.589	1.0963	0.171383	-6.39681	1.5866e-10	7.32082e-08
Adgrf4	10.5092	1.44499	0.431296	-3.35034	0.000807117	0.0174941
Pi16	546.067	-1.45142	0.444073	3.26842	0.00108151	0.0210928
Glp1r	20.2585	1.53795	0.360616	-4.26478	2.00103e-05	0.00125513
Cryaa	156.619	1.03817	0.355282	-2.92211	0.00347672	0.0453291
Cyp1b1	441.94	2.91971	0.592159	-4.93062	8.19683e-07	0.000104072
Cacna1h	344.17	1.10874	0.283435	-3.91178	9.1619e-05	0.00375162
C3	850.484	1.56008	0.314757	-4.95645	7.17921e-07	9.49765e-05
Rgs11	18.8659	1.51895	0.451878	-3.36141	0.000775459	0.0170782
Col11a2	79.1124	1.54208	0.508497	-3.03262	0.00242441	0.035804
Aqp4	974.997	1.09944	0.161473	-6.80883	9.83939e-12	7.1622e-09
Cabyr	11.0776	1.20581	0.406947	-2.96307	0.00304586	0.0414842
Lvrn	90.9689	1.63333	0.56417	-2.89511	0.0037903	0.0479311
Cd74	88.4775	-1.34325	0.251889	5.33271	9.67589e-08	1.82326e-05
Ms4a1	12.6255	-1.86545	0.557282	3.34741	0.000815713	0.017596
Cbr2	84.6903	-1.82166	0.37839	4.81423	1.47766e-06	0.000162526
Fasn	960.547	1.05879	0.161435	-6.55865	5.42953e-11	3.07569e-08
Loxl4	19.6831	1.11648	0.345171	-3.23456	0.0012183	0.0229788
Myo1a	5.10312	1.9869	0.607566	-3.27026	0.0010745	0.0209776
Adam8	46.2287	1.85144	0.525125	-3.52571	0.000422345	0.0111591
Col7a1	52.3358	2.08249	0.374037	-5.56759	2.5828e-08	5.36939e-06
Nmb	16.0932	-1.03767	0.314778	3.29651	0.000978948	0.0197861
Il6	99.2922	5.21656	1.50202	-3.47303	0.000514617	0.0127862
Clec3b	199.452	-1.18844	0.206142	5.76514	8.1588e-09	2.08579e-06
Ccdc150	19.2208	2.00662	0.445172	-4.50752	6.55904e-06	0.000539496
Il1r2	12.0851	3.50124	0.726906	-4.81664	1.45996e-06	0.000161518
Cxcr2	10.7495	2.69614	0.825211	-3.26721	0.00108612	0.0211362
Tuba4a	2687.65	-1.24505	0.415862	2.9939	0.00275438	0.0389151
Efhd1	37.8677	-2.31685	0.391441	5.91876	3.24369e-09	9.91728e-07
Mlph	11.6222	1.849	0.425375	-4.34675	1.38173e-05	0.000982687
Rab17	53.8355	1.64625	0.368081	-4.47253	7.73013e-06	0.000611877
Pam	17398.2	1.33847	0.405147	-3.30366	0.000954303	0.0194905
Rgs1	7.74224	1.90419	0.562814	-3.38333	0.000716124	0.0161584
Marco	20.4223	2.65839	0.864842	-3.07385	0.00211317	0.0331592
Tnni1	4836.89	2.40234	0.674518	-3.56157	0.000368641	0.0100664
Rgs7	26.2326	-1.05706	0.32457	3.25679	0.0011268	0.0217075
Selp	202.534	3.79139	0.875082	-4.33261	1.47355e-05	0.00101739
Sele	225.464	2.33549	0.767678	-3.04227	0.002348	0.0353597
Astn1	51.0671	-1.4552	0.268561	5.41849	6.01047e-08	1.16027e-05
Cubn	287.628	1.57671	0.368302	-4.28102	1.86037e-05	0.00118901
Lcn2	277.559	3.56946	0.785773	-4.54261	5.55615e-06	0.000473474
Fcna	14.5107	-1.35861	0.461112	2.94637	0.00321529	0.0431969
Duoxa1	2.388	-3.06097	0.953671	3.20967	0.00132888	0.0246227
Mdk	150.826	-1.04905	0.303504	3.45645	0.000547342	0.0132922
Prnd	258.912	-2.09648	0.423108	4.95495	7.23483e-07	9.50475e-05
Mal	108.832	1.04844	0.290631	-3.60747	0.000309203	0.00885836
Prom2	4.68105	3.12495	0.853881	-3.6597	0.000252506	0.00760656
Il1b	77.5275	3.26427	1.07703	-3.03082	0.00243893	0.0359063
E2f1	83.5145	-1.65719	0.535958	3.09201	0.00198806	0.031846
Stmn2	102.251	-1.07073	0.234322	4.5695	4.88901e-06	0.00042233
Zdbf2	196.92	2.01304	0.360442	-5.58491	2.33821e-08	4.97013e-06
Car13	24.2155	1.44471	0.392086	-3.68469	0.00022898	0.00701454
Dok5	3.97153	-2.81765	0.759093	3.71187	0.000205734	0.00658927
Pex5l	21.3203	1.35849	0.345123	-3.93625	8.27637e-05	0.00345634
Mme	131.473	-1.12855	0.230595	4.89408	9.87681e-07	0.000118259
Veph1	20.5699	2.73647	0.630653	-4.33911	1.43063e-05	0.000998573
Ptx3	285.188	2.56593	0.743311	-3.45203	0.000556393	0.0134258
Hmgcs2	4810.41	2.72287	0.770068	-3.53588	0.000406414	0.0108137
Nup210l	16.7379	1.13379	0.375751	-3.0174	0.00254953	0.0370325
Vcam1	702.3	1.19985	0.364495	-3.2918	0.000995481	0.0199314
Lrat	11.0039	-2.9876	0.730936	4.08737	4.36292e-05	0.00217693
Ctso	485.282	1.00212	0.279149	-3.5899	0.000330799	0.00932646
Mttp	157.073	1.11455	0.249975	-4.45864	8.24821e-06	0.000644792
Lrriq3	7.03499	1.68198	0.568446	-2.95891	0.00308731	0.0418956
Brinp1	10.4364	-1.52064	0.457012	3.32736	0.000876739	0.0184701
Pappa	69.1284	1.81258	0.561555	-3.22779	0.00124751	0.02339
Enho	10.4266	-1.39077	0.41762	3.33022	0.000867776	0.0183016
Orc1	13.1697	-1.26037	0.430351	2.9287	0.0034038	0.044685
Cyp4b1	595.955	2.46193	0.25158	-9.78584	1.29514e-22	4.9003e-19
Cda	10.4619	-1.70796	0.429695	3.97483	7.04291e-05	0.00306999
Alpl	199.817	-1.82256	0.415631	4.38503	1.15968e-05	0.00085365
Sema3c	391.104	-1.06662	0.315786	3.37767	0.000731033	0.0163859
Azin2	28.9206	1.03193	0.330568	-3.1217	0.00179812	0.0299181
Stmn1	802.507	-1.04475	0.342777	3.04789	0.00230454	0.0351025
Hgf	16.5164	1.65545	0.472295	-3.50512	0.000456406	0.0117314
Fgr	20.5841	2.23295	0.702695	-3.17769	0.00148454	0.0264949
Sema3a	134.095	1.46067	0.314138	-4.64976	3.32325e-06	0.000311234
Prxl2b	270.734	-1.27733	0.343236	3.72144	0.000198086	0.00644991
Crmp1	48.1644	-1.20143	0.216188	5.55733	2.7393e-08	5.63283e-06
Plb1	29.7482	1.36962	0.381716	-3.58805	0.000333159	0.0093651
Gabra4	4.52994	-2.05952	0.595802	3.45671	0.000546814	0.0132922
Lnx1	55.6489	-1.3304	0.390792	3.40438	0.000663153	0.0153744
Spp1	50.8824	1.85307	0.353863	-5.23668	1.63488e-07	2.81169e-05
Hsd17b11	731.332	1.1556	0.267322	-4.32288	1.54003e-05	0.0010476
Cds1	58.3903	1.17984	0.239377	-4.9288	8.27382e-07	0.000104349
Tesc	347.736	-1.26243	0.279937	4.50968	6.4925e-06	0.000536354
Cxcl5	133.393	4.42067	1.23287	-3.58566	0.000336222	0.00940925
Shroom3	969.798	1.13971	0.235094	-4.8479	1.24772e-06	0.000145144
Lfng	78.697	-1.39621	0.243123	5.74281	9.31199e-09	2.28785e-06
Aass	6.83061	2.03534	0.555868	-3.66156	0.000250684	0.0075637
Igf2bp3	169.206	1.50089	0.321852	-4.66328	3.11212e-06	0.000294375
Nfe2l3	20.0997	2.37548	0.705552	-3.36684	0.000760345	0.0168433
Tbxas1	25.6208	-1.24119	0.314073	3.95191	7.75306e-05	0.00330639
Rasgef1a	14.4746	1.6618	0.453672	-3.66299	0.000249291	0.00754574
Tuba8	519.144	-1.73158	0.586099	2.95442	0.00313256	0.0422996
Clec4e	52.4805	5.49471	0.86209	-6.37371	1.84511e-10	8.31091e-08
Clec4d	32.4901	2.40862	0.694315	-3.46906	0.000522291	0.0128991
Olr1	28.4822	2.81391	0.925092	-3.04176	0.00235202	0.0353663
Atp2b2	47.5922	1.1002	0.362275	-3.03694	0.00238996	0.0354892
Ift122	231.19	-1.03699	0.358721	2.89079	0.00384273	0.0483035
Cyp2b10	4.58961	3.47363	0.889429	-3.90546	9.40449e-05	0.00380357
Pcsk6	1021.8	-1.20532	0.22778	5.29159	1.21259e-07	2.16413e-05
Cd22	7.57426	-1.73385	0.480588	3.60777	0.000308839	0.00885836
Gm45837	21.8444	-9.01716	3.09067	2.91754	0.00352802	0.0458085
Sez6l2	165.764	-1.10436	0.240587	4.59027	4.42672e-06	0.000390324
Zkscan2	69.152	2.82024	0.430742	-6.5474	5.85472e-11	3.16456e-08
Rgs10	59.9119	-1.22552	0.286895	4.27165	1.94031e-05	0.00122765
Acsm5	24.0559	3.07402	0.811521	-3.78797	0.000151882	0.00536065
D7Ertd443e	26.1605	1.32804	0.43724	-3.03732	0.00238688	0.035478
Art1	273.434	-2.97078	0.756566	3.92666	8.61338e-05	0.00357342
Mrgprf	36.6419	-1.23805	0.426996	2.89945	0.00373819	0.0475583
Smarca1	173.08	1.1042	0.334575	-3.3003	0.000965813	0.0196044
Igsf1	137.571	-2.08696	0.401823	5.19373	2.06122e-07	3.3908e-05
Slc9a9	56.2823	-1.28065	0.372421	3.43873	0.000584452	0.0139428
Glod5	3.32702	2.81222	0.858081	-3.27733	0.00104793	0.0206508
Dusp4	66.3846	1.64303	0.382404	-4.29657	1.73461e-05	0.00113157
Lrp2bp	55.5674	-1.43688	0.405112	3.54687	0.000389839	0.0105057
Adcy7	249.493	-1.01116	0.328248	3.08047	0.00206673	0.032691
Slc12a3	46.6893	1.95151	0.645581	-3.02288	0.00250385	0.0366057
Car7	50.3705	-1.3201	0.357743	3.69009	0.000224176	0.00696382
Dixdc1	438.328	1.08064	0.195129	-5.53809	3.05794e-08	6.22045e-06
Plet1	19.7908	2.58206	0.892889	-2.8918	0.00383044	0.0482131
Nherf4	9.65981	-2.79121	0.590266	4.72873	2.25928e-06	0.000228562
Drd2	14.2428	-1.53258	0.524248	2.9234	0.00346236	0.0452043
Tmem266	12.0397	-1.88988	0.432481	4.36987	1.24319e-05	0.000901099
Hcn4	99.91	-1.23569	0.275493	4.48539	7.27798e-06	0.000580949
Ltf	33.1388	2.28553	0.686017	-3.33159	0.000863506	0.0182523
Ephb1	61.2971	-1.64888	0.346604	4.75726	1.96239e-06	0.000204701
Folr2	30.3205	-2.12765	0.369501	5.75818	8.50246e-09	2.14466e-06
Kap	21.4449	-1.25805	0.391422	3.21406	0.00130872	0.0243684
Mctp2	15.8057	1.91738	0.586008	-3.27194	0.00106813	0.0208748
Ugt8a	5.21889	-2.47281	0.631927	3.91312	9.11103e-05	0.00373888
Acsl3	622.803	1.40463	0.242461	-5.79321	6.90517e-09	1.80806e-06
Duox1	7.52074	-3.59388	0.869629	4.13266	3.58584e-05	0.00186365
Asprv1	10.0897	2.38942	0.683259	-3.49709	0.000470359	0.0119922
Igf2bp2	377.859	1.05129	0.244391	-4.30167	1.69517e-05	0.0011292
Dnah8	17.9369	-1.57822	0.398852	3.95691	7.59245e-05	0.00324964
B3galt2	26.0539	-3.13224	0.540505	5.79503	6.83088e-09	1.80806e-06
Myrfl	7.8788	-2.0984	0.495741	4.23286	2.30741e-05	0.00135144
Slc41a2	54.5183	1.25064	0.379139	-3.29863	0.000971578	0.0196791
Lrrn1	25.4928	-1.53287	0.382569	4.00679	6.15488e-05	0.00280574
Neu3	151.573	1.18266	0.387026	-3.05578	0.00224479	0.0345541
Impg2	18.2039	1.61016	0.458303	-3.51331	0.000442559	0.0115321
Mid1	273.358	1.07058	0.278854	-3.83919	0.00012344	0.00467049
Stab2	17.4557	1.50359	0.483422	-3.11031	0.00186893	0.0306381
Ky	432.919	-1.09622	0.281699	3.89144	9.96524e-05	0.00392755
Kcnc2	39.7408	1.07645	0.290537	-3.70503	0.000211366	0.00672037
Krt20	10.0613	2.80755	0.535433	-5.24352	1.57545e-07	2.73435e-05
Acss3	145.841	1.47924	0.425212	-3.47884	0.000503582	0.0126574
Nme5	9.69949	-2.06057	0.474969	4.33832	1.43573e-05	0.000998573
Dnajb5	834.373	-1.20278	0.306999	3.91786	8.9338e-05	0.00369017
Prr5	46.2985	-1.0131	0.297216	3.40862	0.000652931	0.015156
Slc26a8	18.4891	2.44433	0.643549	-3.79821	0.000145746	0.00523191
Arhgap36	50.5777	2.2939	0.388328	-5.90712	3.48149e-09	1.02911e-06
H2-Aa	43.0812	-1.44778	0.28741	5.03734	4.7205e-07	6.71447e-05
Ttll7	241.212	1.36759	0.224242	-6.09869	1.0694e-09	4.03553e-07
Hspb6	2718.71	-1.03915	0.314437	3.30479	0.000950462	0.019489
Neto2	81.6489	-1.04835	0.23092	4.53987	5.62892e-06	0.000475518
Apln	318.314	-2.46064	0.448017	5.49229	3.96763e-08	7.90102e-06
Inhbb	169.436	2.39748	0.57706	-4.15464	3.25798e-05	0.00174108
Il22ra1	3.62978	2.49893	0.817874	-3.0554	0.00224763	0.0345696
Mycn	86.3142	-1.398	0.418081	3.34385	0.000826232	0.0177032
Krt80	59.6854	1.4464	0.429711	-3.36599	0.000762705	0.0168621
Grhl3	9.20502	3.55654	0.695285	-5.11524	3.1335e-07	4.98148e-05
Islr	355.915	-1.62786	0.347276	4.6875	2.76561e-06	0.000269689
Syn1	18.8981	-1.30389	0.414205	3.14793	0.00164434	0.0283054
Fbxo27	6.13313	1.46851	0.507124	-2.89576	0.00378247	0.0478961
Gpr160	38.781	1.24398	0.407276	-3.0544	0.00225512	0.034622
Aspg	17.4565	3.25032	0.903618	-3.59701	0.000321898	0.00912994
Dnah10	6.06006	1.8435	0.596524	-3.09041	0.00199883	0.031938
AW551984	131.25	1.28429	0.22078	-5.81708	5.98851e-09	1.64189e-06
Mylip	486.784	1.13115	0.280735	-4.02923	5.59605e-05	0.00263348
Kcna7	7.9555	-1.33278	0.447953	2.97528	0.00292725	0.0404808
Hjv	1378.21	-1.02375	0.321743	3.18189	0.00146316	0.0261873
Tmem255b	49.9223	-1.2055	0.326054	3.69726	0.000217943	0.00686031
Slc19a3	34.5939	1.99758	0.336928	-5.92881	3.05147e-09	9.62128e-07
C1rl	22.9079	1.58026	0.311285	-5.07657	3.84315e-07	5.68005e-05
Slc35f1	44.1601	-1.10767	0.334955	3.30692	0.00094328	0.0194162
Nipal2	68.8083	1.68178	0.253164	-6.64305	3.07266e-11	1.93762e-08
Orm1	5.65687	2.67413	0.890563	-3.00275	0.00267555	0.038172
Igfbp2	22.1712	1.05831	0.347661	-3.04409	0.00233386	0.0353247
Ncam1	921.713	1.43268	0.275363	-5.20289	1.96214e-07	3.28493e-05
Ppp1r3f	25.0586	1.06266	0.283695	-3.74577	0.000179841	0.00598986
Dusp26	25.0967	1.74721	0.549734	-3.17829	0.00148147	0.0264651
Slc44a3	43.6615	2.46311	0.416486	-5.91402	3.3385e-09	1.00251e-06
Saa3	511.83	7.38461	1.13199	-6.52357	6.86544e-11	3.51028e-08
Plcb2	68.4461	1.16706	0.307491	-3.79545	0.000147379	0.00526058
Tdrd6	7.2102	2.25447	0.652487	-3.45519	0.000549896	0.013303
Thbs1	914.124	1.35832	0.418729	-3.24391	0.00117901	0.0225058
Cuzd1	10.6331	-2.01133	0.551839	3.64478	0.000267623	0.00798563
Gpr34	25.522	-1.84587	0.550742	3.3516	0.000803451	0.0174709
Alx4	4.18685	-1.77156	0.595888	2.97297	0.0029493	0.0406668
Trim7	253.63	-1.44553	0.328416	4.40153	1.07489e-05	0.000797442
Necab1	34.7927	-1.74817	0.392757	4.45103	8.54597e-06	0.000662593
Cd79b	9.59216	-1.96065	0.583447	3.36045	0.000778157	0.0170978
Ppip5k2	5204.54	1.066	0.201188	-5.29853	1.16739e-07	2.10555e-05
Chil3	20.9603	2.35444	0.624316	-3.77123	0.000162445	0.00561356
Mgl2	16.3629	-2.67253	0.65868	4.0574	4.9621e-05	0.00241319
Inhba	149.397	1.48003	0.45525	-3.25103	0.00114987	0.0220397
Shtn1	87.1893	1.03907	0.343595	-3.02412	0.0024936	0.0365123
Serpina3g	206.923	4.29367	0.621752	-6.90575	4.99391e-12	4.1076e-09
Nppa	5094.46	2.29403	0.618898	-3.70664	0.000210027	0.00668903
Gck	59.1732	-2.75698	0.868389	3.17482	0.00149927	0.0265385
Tdrkh	115.85	1.14238	0.340471	-3.35529	0.00079283	0.0173196
Myo3b	23.8144	2.95512	0.62073	-4.76072	1.92901e-06	0.000203871
Vwa1	187.643	-1.07804	0.269151	4.00533	6.19317e-05	0.00280965
Cilp	149.993	-1.24109	0.291427	4.25868	2.05641e-05	0.00126743
Trem1	13.396	3.65186	1.17207	-3.11573	0.00183492	0.0303203
Ikbke	71.6246	1.16751	0.387637	-3.01187	0.00259645	0.037582
Crtac1	4.66531	-1.80242	0.578098	3.11785	0.00182177	0.0302319
Mfap4	759.896	-1.44536	0.307151	4.7057	2.52994e-06	0.000249278
Nrep	3275.6	-1.19211	0.296869	4.01561	5.92923e-05	0.00272255
Zc3h6	165.431	1.2951	0.214753	-6.03068	1.63269e-09	5.61586e-07
Gng2	561.561	1.05054	0.255654	-4.10923	3.96972e-05	0.00202424
D830039M14Rik	23.0123	-1.23213	0.377745	3.26181	0.00110705	0.0214362
Gpi-ps	19.6619	1.39716	0.448177	-3.11744	0.00182428	0.0302469
Mdga1	112.857	-1.20682	0.25371	4.7567	1.96781e-06	0.000204701
1700048O20Rik	7.48703	-2.11589	0.520122	4.06807	4.74046e-05	0.00232935
Prr33	112.51	-1.31917	0.213006	6.19311	5.89877e-10	2.37432e-07
Rtn4r	55.8994	-2.89021	0.701784	4.11837	3.81558e-05	0.00196557
Efcab8	2.96675	2.53597	0.847233	-2.99324	0.00276036	0.0389705
Wfikkn2	71.0213	1.53636	0.395001	-3.8895	0.00010045	0.00395077
Aplnr	1625.34	-1.64806	0.392923	4.19435	2.7366e-05	0.00153623
9930012K11Rik	25.3966	-1.21195	0.372515	3.25342	0.00114027	0.0219223
Cage1	18.0201	1.07785	0.33874	-3.18192	0.00146301	0.0261873
Ankrd45	87.6686	1.69637	0.299811	-5.65813	1.53034e-08	3.44655e-06
Lrrc3b	201.351	-1.12005	0.284235	3.94056	8.12916e-05	0.00340992
Nyap1	42.7265	1.02527	0.294081	-3.48636	0.000489647	0.0123839
Fam186a	4.95765	1.97645	0.629513	-3.13965	0.0016915	0.0289068
Cxcr4	90.4775	-1.15127	0.37498	3.07021	0.00213906	0.0334729
Fpr1	25.5109	3.83697	1.10839	-3.46177	0.000536637	0.0131504
Pcdhb10	7.95704	1.33373	0.463216	-2.87928	0.00398585	0.0492839
Plekha7	241.116	1.25936	0.265953	-4.73528	2.18754e-06	0.000223696
Lrtm1	3154.08	-1.60145	0.54365	2.94574	0.00322184	0.0431969
Olig1	3.5713	-3.19993	0.892001	3.58736	0.000334037	0.00937565
Scand1	68.8773	-1.08938	0.250775	4.34405	1.39881e-05	0.00099111
Irx3os	10.9323	1.30439	0.401852	-3.24595	0.00117061	0.0223693
C1qtnf2	89.3344	-1.05448	0.34066	3.09539	0.00196553	0.0316459
Fam83h	21.4319	1.50106	0.370152	-4.05526	5.00795e-05	0.00242924
Lancl3	66.8663	1.10268	0.35283	-3.12523	0.00177668	0.0297334
Lxn	130.755	-1.0672	0.350487	3.04492	0.00232745	0.0353093
Rpsa-ps10	55.9585	1.20529	0.400858	-3.00676	0.00264044	0.037871
Cd300lf	14.5861	2.54889	0.640079	-3.98214	6.82962e-05	0.0029839
Rpl9-ps7	2.77653	2.65378	0.904137	-2.93516	0.0033338	0.0441803
Ric3	41.4694	1.54725	0.32256	-4.79677	1.61243e-06	0.000174308
Npy4r	4.83561	-2.42208	0.720629	3.36107	0.000776415	0.0170793
Cyp4f16	152.46	1.01381	0.216576	-4.68109	2.8536e-06	0.000276843
Inka2	580.628	-1.27229	0.200286	6.35236	2.12038e-10	9.32869e-08
Cd300e	2.36968	3.95294	1.07014	-3.69386	0.000220873	0.00693294
Lurap1l	40.8851	-1.08979	0.266659	4.08685	4.37274e-05	0.00217693
Morn4	31.2734	-1.56181	0.324151	4.81817	1.44882e-06	0.000161228
Mmp12	10.1964	1.98876	0.678961	-2.92912	0.00339926	0.044685
Ppp1r3g	9.27824	1.77216	0.540843	-3.27667	0.00105041	0.0206566
Fbxl22	667.181	-1.54987	0.295077	5.25243	1.50104e-07	2.62931e-05
Prokr2	13.0824	2.19804	0.7003	-3.13872	0.0016969	0.0289074
Tmem37	11.5145	-1.24861	0.357524	3.49238	0.000478737	0.0121404
Slc29a4	8.06328	-2.3661	0.571339	4.14133	3.45303e-05	0.00181962
Insl6	6.46857	1.74027	0.571783	-3.04358	0.0023378	0.0353247
Gpr183	11.4831	-1.73243	0.466213	3.71595	0.000202441	0.00652432
Islr2	22.669	-2.10152	0.488856	4.29885	1.71683e-05	0.00113157
Six1	21.2572	1.35737	0.340593	-3.98531	6.73917e-05	0.00296492
Hspb3	84.3736	-1.01981	0.173093	5.89168	3.82291e-09	1.09579e-06
Fam181b	25.2831	-1.09856	0.366402	2.99823	0.00271554	0.0385408
H1f4	13.6585	-1.20297	0.410126	2.93317	0.00335525	0.044248
Prdm9	84.6619	1.01062	0.224517	-4.5013	6.7539e-06	0.00054837
Cd177	7.82819	3.26588	0.949024	-3.4413	0.000578919	0.013874
Fpr2	17.562	4.63588	1.07859	-4.29808	1.72282e-05	0.00113157
Lrrc15	141.082	-1.56967	0.314479	4.99135	5.99599e-07	8.21972e-05
Hook2	63.9172	1.12508	0.352486	-3.19184	0.00141371	0.0256912
Zmat1	191.998	1.0261	0.177175	-5.79148	6.97687e-09	1.80806e-06
Ube2ql1	27.3121	-1.15275	0.379369	3.0386	0.00237679	0.0354603
Myh7	10555.6	2.94211	0.694102	-4.23873	2.24785e-05	0.00133726
Gpr141	6.89322	2.01135	0.605636	-3.32106	0.000896773	0.0188084
Gper1	19.9949	-1.39734	0.362073	3.85928	0.000113724	0.00435891
Klk1b26	8.043	4.58297	0.993988	-4.61069	4.01338e-06	0.000365024
Stum	60.1305	1.17155	0.382859	-3.06001	0.00221332	0.0342089
Krt15	2.48919	3.49073	1.03051	-3.38737	0.000705664	0.0160261
Cpa1	23.1051	-1.82676	0.477854	3.82285	0.000131917	0.00490296
Ap1s3	38.9727	2.21252	0.666567	-3.31927	0.000902526	0.0189081
Stfa3	12.6882	2.96513	0.922108	-3.2156	0.00130171	0.0242618
Kbtbd13	23.3899	-1.37137	0.376371	3.64368	0.000268766	0.00799453
Rps27a-ps3	20.5595	1.1826	0.349557	-3.38314	0.000716612	0.0161584
Hmcn2	422.268	-2.57265	0.673333	3.82077	0.000133034	0.00493479
Gja6	2.64167	-2.54646	0.859284	2.96347	0.00304193	0.0414842
Clca3a1	540.005	1.95762	0.46002	-4.25551	2.08577e-05	0.00127698
S100a8	80.523	2.23626	0.759326	-2.94507	0.00322885	0.0432585
S100a9	142.729	2.28996	0.788388	-2.90461	0.00367714	0.0470664
Sftpb	20.6889	2.16832	0.720665	-3.00878	0.00262297	0.0377924
Cd248	154.523	-1.46352	0.339948	4.30513	1.66887e-05	0.00111561
Kdm5d	214.103	-10.3373	1.59813	6.46837	9.90658e-11	4.80545e-08
Rfx8	8.34563	1.26708	0.431732	-2.93488	0.00333675	0.0441803
Tsbp1	7.4438	2.68857	0.583549	-4.60727	4.07983e-06	0.000367486
Saa2	8.63165	5.09045	1.22584	-4.15263	3.28675e-05	0.00174659
Sh3rf2	230.201	1.56442	0.309294	-5.05803	4.23611e-07	6.16452e-05
Megf6	276.534	-1.076	0.358542	3.00105	0.00269049	0.0383563
Xlr3a	5.36588	-4.26243	1.11069	3.83766	0.000124215	0.00468107
Cbx3-ps6	11.7713	1.3193	0.413547	-3.19022	0.00142166	0.0258102
Gm10032	8.8851	3.95521	0.932973	-4.23936	2.24153e-05	0.00133726
Unc13d	12.1482	1.12945	0.358163	-3.15345	0.00161353	0.027925
Adamts17	130.839	-1.19965	0.344854	3.47872	0.000503806	0.0126574
Krt6a	2.45226	3.89474	1.06886	-3.64381	0.00026863	0.00799453
Cxcl2	110.262	4.29106	1.33799	-3.20708	0.00134089	0.0247
Gda	274.31	1.69107	0.569371	-2.97006	0.00297737	0.0410239
Hspd1-ps3	56.2066	1.04875	0.302654	-3.46518	0.000529874	0.0130523
Eno1b	14.6091	1.26452	0.438262	-2.8853	0.00391044	0.0487658
Ifitm6	13.5983	2.62099	0.822249	-3.18758	0.00143467	0.0259213
Ntrk3	97.3431	-1.01462	0.351816	2.88394	0.00392729	0.0487856
Slc14a1	8.08465	-1.41775	0.437381	3.24145	0.00118924	0.0226566
Ptk2b	321.08	1.43184	0.345974	-4.13859	3.49453e-05	0.00183638
Nrm	48.9588	-1.26118	0.39634	3.18207	0.00146227	0.0261873
Hydin	12.5334	2.72491	0.643453	-4.23483	2.28725e-05	0.00134718
Zfp941	12.6079	1.6053	0.455491	-3.52433	0.000424549	0.0112017
H2-Eb1	32.0219	-1.45836	0.314343	4.6394	3.49421e-06	0.000325633
Serpina6	14.5422	-1.98531	0.647528	3.06598	0.00216954	0.0336974
Kcnd2	191.187	-1.17895	0.244065	4.83046	1.36215e-06	0.000153388
H4c8	39.8359	-1.75762	0.282622	6.21899	5.00365e-10	2.05781e-07
Mkx	6.14109	1.68992	0.545737	-3.09658	0.00195766	0.0315776
Dnai1	8.85818	-2.35414	0.49304	4.77474	1.79937e-06	0.000192319
Cxcl12	2390.33	-1.11722	0.250299	4.46353	8.06189e-06	0.000632841
Orm2	3.7095	3.79703	1.0229	-3.71204	0.000205594	0.00658927
Rufy4	30.714	1.31331	0.346458	-3.79067	0.00015024	0.00532254
Myl1	253.159	-2.38951	0.265809	8.98959	2.48165e-19	6.70684e-16
Gm10110	10.5145	2.45624	0.631628	-3.88875	0.000100762	0.00395254
Tubb3	29.2323	-1.52121	0.505119	3.01158	0.00259889	0.0375886
Tubb4a	77.4941	-1.19646	0.211302	5.66231	1.49349e-08	3.40771e-06
Gm10128	4.92895	-2.82368	0.810208	3.48513	0.000491897	0.0124076
Plppr1	47.5556	1.69231	0.57227	-2.95719	0.00310457	0.0420718
Tnnt1	289.473	-1.00922	0.142867	7.06404	1.61735e-12	1.54613e-09
H2ac18	33.3709	-2.27454	0.479477	4.7438	2.0975e-06	0.000215655
mt-Nd6	18019.1	-1.44054	0.44838	3.21277	0.00131462	0.0244542
E230001N04Rik	9.80726	2.15624	0.567808	-3.79748	0.000146176	0.00523743
Serpina3c	26.8037	4.07276	0.616058	-6.611	3.81724e-11	2.3295e-08
Serpina3f	130.842	5.34404	1.04132	-5.13199	2.86697e-07	4.63567e-05
Psg16	4.6896	3.93683	0.914368	-4.30552	1.66591e-05	0.00111561
Rnasel	575.267	1.12022	0.299565	-3.73948	0.000184402	0.00610466
Lgi1	29.1141	-2.66496	0.627028	4.25014	2.13633e-05	0.00129535
Ankrd23	1429.52	-1.3085	0.442673	2.9559	0.00311756	0.0421836
Mas1	9.68712	-1.76848	0.486144	3.63777	0.000275006	0.00815448
Tcf15	90.5169	-1.03261	0.261603	3.94726	7.90517e-05	0.00334564
Gm10233	16.5826	3.90841	1.13066	-3.45676	0.000546708	0.0132922
Uty	199.952	-9.45819	1.38912	6.80877	9.84338e-12	7.1622e-09
Mgam	14.3988	-1.82665	0.398649	4.58211	4.60311e-06	0.000401298
Actc1	129109	-1.23449	0.372843	3.31102	0.000929569	0.0192444
Ptprz1	64.4274	-1.27786	0.438475	2.91434	0.00356443	0.0459972
Ddx3y	604.025	-11.1378	1.4633	7.61143	2.71074e-14	3.20511e-11
Eif2s3y	519.471	-10.9337	1.42451	7.67539	1.64911e-14	2.07985e-11
Cd300ld3	8.41787	-1.77211	0.560275	3.16293	0.00156192	0.0272587
Mpzl3	37.2658	1.00295	0.336073	-2.98431	0.00284219	0.0396231
Fbxo47	7.18162	1.56932	0.509625	-3.07936	0.00207445	0.0327582
Lilra5	13.9058	-1.62448	0.421875	3.8506	0.000117827	0.004485
C1qtnf9	397.093	-1.02427	0.347275	2.94943	0.00318356	0.042927
Rimbp3	5.58027	2.55342	0.862886	-2.95916	0.00308475	0.0418932
Csf2rb2	118.544	2.27629	0.55596	-4.09435	4.23363e-05	0.00212445
Gm16439	4.8949	2.4966	0.70741	-3.52921	0.000416804	0.0110546
Tmem254	274.962	-1.08265	0.220619	4.90736	9.23121e-07	0.000112668
Zfp951	27.7841	-1.15453	0.370983	3.11208	0.00185777	0.0305734
G530011O06Rikx	70.0426	3.4522	0.564282	-6.11787	9.48354e-10	3.7377e-07
Xlr3b	41.5925	-3.2927	0.922846	3.56799	0.000359731	0.00989153
C4b	81.7607	1.17836	0.22713	-5.18804	2.12514e-07	3.46581e-05
H2-Ab1	25.4141	-1.10447	0.364982	3.02609	0.00247738	0.0363311
Pnldc1	6.65022	1.50034	0.489542	-3.06477	0.00217834	0.0337785
Pappa2	13.5194	2.08828	0.651308	-3.20629	0.00134459	0.0247441
Tmem88b	90.5746	1.52481	0.30433	-5.01038	5.43241e-07	7.61261e-05
Il11ra3	8.20692	2.9771	0.962716	-3.0924	0.00198546	0.0318313
Saa1	10.4216	4.95202	1.60415	-3.087	0.00202187	0.0321697
Amy1	223.607	1.84401	0.407217	-4.52833	5.94524e-06	0.000495472
Ovgp1	80.401	2.23834	0.32004	-6.99394	2.67279e-12	2.40781e-09
Pira12	3.50807	2.60148	0.803042	-3.23953	0.00119727	0.0227409
Kcng1	6.53467	-2.23789	0.578819	3.86631	0.000110495	0.00425576
Tmem267	242.73	1.41923	0.161724	-8.77565	1.6992e-18	4.01819e-15
Foxs1	43.5385	-1.0465	0.282602	3.7031	0.00021298	0.00673771
Sirpb1c	6.95103	2.96834	0.696438	-4.26217	2.02454e-05	0.00126403
Ccl28	14.4256	3.49881	0.577184	-6.06186	1.34553e-09	4.80276e-07
Lrrc55	77.286	-1.44282	0.492693	2.92844	0.00340664	0.044685
Ccdc162	3.9128	2.02255	0.695973	-2.90607	0.00365999	0.0469104
Trbc2	5.57096	-2.62449	0.8962	2.92847	0.00340639	0.044685
Ighm	73.8439	-1.46759	0.49903	2.94088	0.00327279	0.0436634
Lenep	7.28689	5.56718	1.11347	-4.99984	5.73789e-07	7.92331e-05
Rpl35rt	66.7369	1.02207	0.230911	-4.42625	9.58876e-06	0.000734414
Ppil6	52.6294	1.40667	0.425047	-3.30945	0.000934791	0.0193188
Gm17546	5.97569	-1.93889	0.604499	3.20743	0.00133927	0.0246998
Gm5150	2.28466	3.1338	1.0037	-3.12224	0.00179479	0.029889
Cacng6	31.2046	-1.75246	0.390933	4.48277	7.36802e-06	0.000585665
Zfp968	45.9011	-10.9852	3.04849	3.60348	0.000313988	0.00894582
Gm14443	16.2678	1.37868	0.417357	-3.30335	0.000955368	0.0194905
Serpina3m	10.528	2.4348	0.624675	-3.8977	9.71113e-05	0.00386769
Serpina3i	12.5383	4.51099	0.868074	-5.19655	2.0302e-07	3.36906e-05
Capn3	14.0643	-1.55091	0.441231	3.51495	0.00043983	0.0114927
Zan	5.88718	3.0234	0.99168	-3.04877	0.00229782	0.0350284
Cstdc4	28.5471	3.17304	0.892646	-3.55465	0.000378482	0.0102728
Gm1110	1.89969	3.01006	1.01497	-2.96567	0.00302021	0.0414332
Xlr4a	10.1779	-4.3594	0.910921	4.78571	1.70385e-06	0.000183145
Gm13136	8.89997	2.24873	0.585944	-3.83778	0.000124151	0.00468107
Gm16089	7.34762	1.59856	0.493968	-3.23615	0.00121152	0.0229196
Gm13034	2.80808	2.88401	0.916147	-3.14798	0.00164404	0.0283054
Gm13456	109.474	1.19307	0.198964	-5.99641	2.01727e-09	6.57978e-07
Gm11843	2.15605	2.9642	1.01229	-2.92821	0.00340918	0.044685
Fam220a	95.2776	-2.85072	0.827289	3.44586	0.00056925	0.0136837
Gm7816	8.69209	1.84189	0.457291	-4.02783	5.6295e-05	0.00263611
Gm14121	8.16674	1.41566	0.474798	-2.98161	0.00286735	0.0398672
5830444B04Rik	17.75	2.14388	0.463658	-4.62384	3.76702e-06	0.000347166
C230037L18Rik	15.5078	1.52397	0.382671	-3.98247	6.82025e-05	0.0029839
Foxo6os	55.4439	-1.94669	0.445758	4.36714	1.25884e-05	0.000908956
Gm14549	5.4705	1.63125	0.5497	-2.96753	0.00300199	0.041243
6430710C18Rik	23.9453	2.54382	0.403043	-6.31155	2.76258e-10	1.16139e-07
Gm13274	6.22892	2.07231	0.571409	-3.62666	0.00028711	0.00839497
Gm16170	47.5303	-1.06277	0.287953	3.69078	0.000223569	0.00696382
4933431K23Rik	86.0808	1.39724	0.230188	-6.06998	1.27924e-09	4.65397e-07
Gm15856	4.99297	-2.83817	0.757037	3.74905	0.000177507	0.00595402
Gm15609	55.9449	1.23259	0.355973	-3.46261	0.000534973	0.0131437
Gm16201	13.2894	1.45177	0.466552	-3.1117	0.00186013	0.0305734
5330413P13Rik	5.63837	2.25181	0.598578	-3.76192	0.000168611	0.00574737
Gm15533	12.4874	-1.04515	0.350607	2.98097	0.00287334	0.0399104
Gm16559	4.23713	3.10622	0.800147	-3.88205	0.000103578	0.00403185
Gm10171	16.5826	3.90841	1.13066	-3.45676	0.000546708	0.0132922
Kcne5	13.4416	-1.57157	0.489313	3.21178	0.00131916	0.024513
Pcp4	17.8688	-1.76136	0.539569	3.26438	0.00109703	0.0212857
Klhl33	162.836	-1.81221	0.55096	3.28918	0.00100479	0.0200724
Proscos	4.0967	-1.94925	0.623798	3.12482	0.00177916	0.0297334
Gm17167	44.5446	1.59661	0.472522	-3.37892	0.000727723	0.016331
Sec14l5	22.9399	-1.33901	0.368841	3.63031	0.000283077	0.0083156
A530058N18Rik	238.312	-1.33621	0.204561	6.53207	6.48682e-11	3.40883e-08
C130080G10Rik	1762.19	-1.26448	0.171967	7.35302	1.93775e-13	2.03658e-10
Fam177a2	130.968	4.8232	1.58527	-3.0425	0.00234619	0.0353597
Gm6344	6.28514	3.51229	0.974939	-3.60257	0.000315082	0.00896349
A830019P07Rik	3.11828	2.96025	0.92873	-3.18742	0.0014355	0.0259213
D430019H16Rik	20.8927	-1.68481	0.511903	3.29126	0.000997391	0.0199457
ENSMUSG00000095041	307.679	-1.07235	0.314112	3.41393	0.000640338	0.0149395
Mid1-ps1	20.2771	2.36874	0.784481	-3.01951	0.00253188	0.036873
Plac9	221.167	-1.36669	0.232148	5.88717	3.92857e-09	1.10926e-06
G530011O06Riky	133.813	2.70207	0.34571	-7.81601	5.45254e-15	7.9347e-12
Erdr1x	204.918	2.115	0.266725	-7.92953	2.19981e-15	3.468e-12
Csta2	10.6819	3.24022	1.07907	-3.0028	0.00267506	0.038172
Dnah7a	5.29652	2.48741	0.744687	-3.34021	0.000837161	0.0178954
Vkorc1	92.1662	-1.30007	0.212989	6.10392	1.03498e-09	3.99587e-07
Gm21814	2.28116	3.95613	1.04731	-3.77743	0.000158454	0.00550024
Erdr1y	1371.4	3.62555	0.445864	-8.13152	4.23939e-16	7.29098e-13
Gm5859	16.6422	2.32053	0.568116	-4.08461	4.415e-05	0.0021922
A330023F24Rik	54.6664	-1.31552	0.440121	2.98899	0.00279899	0.039284
A330048O09Rik	9.57728	1.78852	0.582901	-3.0683	0.0021528	0.0335822
9530026P05Rik	48.7248	1.35063	0.389004	-3.47201	0.000516569	0.0127912
Ptges3l	302.318	-1.03393	0.344167	3.00416	0.00266316	0.0381102
Gm10614	9.81548	1.63559	0.548125	-2.98397	0.00284532	0.0396375
A330074K22Rik	8.42286	1.51352	0.446289	-3.39134	0.00069553	0.0158722
2310015D24Rik	9.63178	-2.16486	0.622428	3.47809	0.000505004	0.0126706
Gm29650	5.05431	-5.42225	0.973214	5.57149	2.52566e-08	5.30894e-06
Gm7967	11.2683	2.88025	0.842821	-3.41739	0.000632244	0.014803
2810454H06Rik	19.8143	1.2344	0.392423	-3.14558	0.00165758	0.0284815
2310015K22Rik	27.7433	-2.96868	0.703685	4.21876	2.45645e-05	0.0014125
Gm28635	119.239	10.0132	1.20529	-8.30766	9.76048e-17	1.84649e-13
Gm29609	32.4111	1.67219	0.503254	-3.32275	0.000891349	0.0187362
Gm28979	4.15418	-3.12605	1.02903	3.03786	0.00238268	0.0354646
Gm10550	5.1617	4.44873	1.453	-3.06175	0.00220046	0.0340935
Gm37969	25.3799	1.20365	0.326492	-3.68662	0.000227249	0.00701347
Gm37015	30.7032	1.14242	0.392138	-2.91331	0.00357618	0.0460859
Gm38245	15.175	1.4071	0.354568	-3.9685	7.23278e-05	0.00313112
Strit1	5.07839	-3.50876	0.870968	4.02857	5.61172e-05	0.00263431
Gm37412	4.11345	2.59963	0.833776	-3.1179	0.00182144	0.0302319
Gm37530	3.30084	3.33189	1.08174	-3.08013	0.00206912	0.0327014
Pcdha7	3.55457	4.68483	1.08435	-4.32039	1.55753e-05	0.00104859
BC002189	94.6262	1.08384	0.286482	-3.78328	0.000154775	0.00541339
Gm21663	3.95568	3.52352	1.15986	-3.03788	0.0023825	0.0354646
Gm36535	20.3653	-1.59786	0.550633	2.90187	0.00370942	0.0473194
Gm43012	18.7655	1.69347	0.487685	-3.47247	0.000515691	0.0127862
Gm42890	48.076	2.31671	0.341203	-6.78984	1.12261e-11	7.86574e-09
Gm42432	3.49682	-2.6851	0.754663	3.55801	0.000373671	0.0101568
Gm43123	6.61075	4.18543	0.932052	-4.49055	7.10391e-06	0.000569456
Gm44220	62.8304	1.0075	0.317337	-3.17485	0.00149912	0.0265385
C530044C16Rik	8.34788	2.07075	0.646963	-3.20072	0.00137086	0.0250811
Btnl12	14.6226	1.30948	0.453204	-2.88938	0.00386006	0.0483953
Gm49320	26.302	1.28493	0.430318	-2.986	0.00282657	0.0394926
Gm45670	116.023	-2.12707	0.453556	4.68977	2.73516e-06	0.000268102
Gm45276	17.9979	1.51298	0.369388	-4.09591	4.20519e-05	0.00211579
Gm9860	126.451	1.47545	0.377833	-3.90503	9.42155e-05	0.00380357
Gm6329	3.86397	3.26669	1.10247	-2.96307	0.00304586	0.0414842
Gm45486	5.3716	2.19946	0.649604	-3.38585	0.000709586	0.0160959
Gm39822	8.35744	2.04476	0.617463	-3.31155	0.000927798	0.0192444
Zfp660	43.3928	1.07047	0.281191	-3.8069	0.000140719	0.00511947
Gm47140	58.8438	1.6037	0.48032	-3.33881	0.000841384	0.0179654
Rab7-ps1	7.8581	1.6204	0.512844	-3.15964	0.00157964	0.0274919
Gm31013	38.9475	-1.21669	0.351167	3.46472	0.000530793	0.0130579
Lilrb4b	127.722	1.16017	0.356929	-3.25043	0.00115232	0.0220644
Gm8188	6.46783	2.05639	0.552363	-3.7229	0.000196951	0.0064351
Gm36827	48.7626	-1.81868	0.452236	4.02152	5.78245e-05	0.00268119
Gm47761	107.567	1.24266	0.431144	-2.88223	0.00394874	0.048953
Gm33424	18.5699	-1.6164	0.390907	4.13501	3.54943e-05	0.00185034
Tes3-ps	11.5524	1.27738	0.386753	-3.30284	0.000957113	0.0194905
Gm48161	20.1948	-1.14295	0.389636	2.93338	0.00335294	0.044248
Gm48287	5.32438	2.09427	0.617482	-3.39162	0.000694798	0.0158722
BB123696	6.5222	2.64693	0.661145	-4.00355	6.23981e-05	0.00282404
Gm47155	174.131	1.09652	0.226783	-4.83509	1.33083e-06	0.000151666
E130119H09Rik	45.2991	1.78379	0.619423	-2.87976	0.00397979	0.0492733
Spata31e1	22.8387	2.21276	0.489625	-4.5193	6.20447e-06	0.000514808
Gm47985	8.97243	-1.64489	0.515795	3.18904	0.00142747	0.0258518
G930009F23Rik	6.01855	1.71197	0.567344	-3.01751	0.0025486	0.0370325
Gm49089	6.20719	3.07308	0.704683	-4.36094	1.29506e-05	0.00093156
Gm30970	14.5152	1.07659	0.373306	-2.88393	0.0039275	0.0487856
Gm49540	124.95	-1.27299	0.406682	3.13019	0.00174693	0.0294025
Gm41505	20.4692	-2.05246	0.415209	4.94321	7.68474e-07	0.000100262
Gm7818	7.14306	2.39653	0.613219	-3.90811	9.30225e-05	0.00378452
Gm49891	7.55323	-2.8312	0.570574	4.96202	6.9764e-07	9.29433e-05
Gm49980	20.6115	-2.66538	0.471844	5.64886	1.61516e-08	3.59478e-06
Gm46637	26.92	-3.14631	1.08314	2.90479	0.00367496	0.0470664
Gm3587	19.8808	-1.7998	0.561145	3.20737	0.00133957	0.0246998
Gm32492	3.97581	-2.10156	0.626152	3.3563	0.000789916	0.0172872
Gm6789	15.7151	1.23774	0.338485	-3.65671	0.000255475	0.00768374
2310015A16Rik	16.8034	-1.83907	0.43049	4.27204	1.93696e-05	0.00122765
Gm34455	4.8574	-1.85377	0.592571	3.12835	0.00175789	0.0295105
Gm13301	12.0281	1.8801	0.567384	-3.31363	0.000920932	0.0191979
Lppos	61.6182	-1.28368	0.25263	5.08125	3.74957e-07	5.58538e-05
Gm36149	18.6637	-1.46356	0.456641	3.20505	0.00135039	0.0248266
Gm56852	3.97584	4.07336	0.992148	-4.1056	4.03266e-05	0.0020508
Gm57455	19.8788	-1.17779	0.312331	3.77098	0.000162609	0.00561356
Gm57414	4486.95	-1.08812	0.287948	3.77888	0.000157536	0.00547844
Gm56672	11.6719	-1.27689	0.414248	3.08243	0.00205315	0.0325305
Gm56503	97.7069	-1.23502	0.320031	3.85906	0.000113823	0.00435891
Gm32113	24.3137	-3.52751	0.538059	6.55598	5.52772e-11	3.07569e-08
Gm56664	4.65679	-5.75	1.00332	5.73099	9.98476e-09	2.39103e-06
Gm57158	7.52537	-1.83547	0.50818	3.61186	0.000304013	0.0087406
Gm56685	3.91637	-1.92895	0.647827	2.97756	0.00290549	0.0402681
Gm56545	5.29168	-4.64494	1.328	3.4977	0.00046929	0.0119922
Gm56908	2.61467	-3.51263	0.936168	3.75214	0.000175335	0.00591385
ENSMUSG00000121353	7.25342	3.70219	0.88019	-4.20612	2.59787e-05	0.00148929
ENSMUSG00000121418	12.0848	3.77015	1.02702	-3.67096	0.000241642	0.00734948
Ccl19-ps2	4.05877	3.31316	0.962823	-3.44109	0.000579367	0.013874
AKAP17A	76.9928	-1.66107	0.379025	4.38247	1.17343e-05	0.000860421
ENSMUSG00000121607	42.6086	-1.49753	0.370766	4.03902	5.36742e-05	0.00254488
ENSMUSG00000121648	16.384	2.62902	0.601593	-4.37009	1.24194e-05	0.000901099
Gm31520	20.5336	1.54565	0.535019	-2.88897	0.00386506	0.0484233
ENSMUSG00000121913	27.007	-1.97468	0.357592	5.52216	3.34855e-08	6.73914e-06
NLGN4Y	42.2092	8.5409	0.986085	-8.66142	4.65926e-18	9.79376e-15
TMSB4Y	11.6	6.70935	0.994363	-6.74738	1.50537e-11	1.01709e-08
TTTY15	15.8512	6.96615	1.0164	-6.85376	7.19335e-12	5.67016e-09
USP9Y	295.447	11.3707	0.983286	-11.564	6.2704e-31	3.95411e-27
UTY	158.542	10.6546	0.972746	-10.9531	6.41885e-28	3.03579e-24
VCY1B	1571.43	13.8759	0.980424	-14.1529	1.7915e-45	3.38916e-41

## Sheet: Table S3E liver
Table S3E. DEGs between C57 XYH GFP+ liver and male C57BL/6 liver
Gene	baseMean	log2FoldChange	lfcSE	stat	pvalue	padj
DDX3Y	578.55	12.4179	1.14915	-10.8062	3.21734e-27	1.56105e-23
Slc22a18	404.014	-1.56981	0.376854	4.16558	3.10566e-05	0.00152594
Itgb2	627.224	1.21712	0.415201	-2.93141	0.00337429	0.0387046
Clec10a	11.7098	-1.87308	0.465352	4.02508	5.69569e-05	0.00241302
Rnf17	10.9408	1.40876	0.453427	-3.10691	0.00189052	0.0262865
Egfl6	12.7319	-1.73382	0.50993	3.4001	0.000673604	0.01308
Acvr1b	597.225	1.292	0.449227	-2.87605	0.00402692	0.0430467
Haao	1418.81	-1.19632	0.362811	3.29738	0.000975925	0.0168629
Sult5a1	15.7398	-2.38923	0.692256	3.45136	0.000557765	0.0114551
Txnrd3	87.8851	-1.0223	0.295276	3.46217	0.000535845	0.0111936
Vpreb3	52.654	-4.08765	0.895841	4.56292	5.04465e-06	0.000419099
Sebox	12.9494	1.72629	0.590272	-2.92456	0.0034494	0.039262
Timp1	145.373	3.85477	0.863821	-4.46246	8.10232e-06	0.000590859
Sema6b	112.765	1.44947	0.501909	-2.88791	0.00387812	0.0423238
Uhrf1	346.069	-1.72676	0.614905	2.80818	0.00498229	0.0492846
Itga3	140.431	1.00917	0.230614	-4.376	1.20876e-05	0.000763702
Foxm1	182.839	-1.59236	0.388738	4.09623	4.19937e-05	0.00188645
Acap1	101.189	-1.1073	0.373207	2.967	0.00300721	0.0361387
Gstt1	914.695	-1.5645	0.411398	3.8029	0.000143014	0.004514
Marveld3	77.2721	2.16008	0.540188	-3.99876	6.36748e-05	0.00262378
Folh1	4.4768	2.29296	0.743241	-3.08509	0.00203494	0.0276569
Cpa3	9.86591	-1.78772	0.568051	3.14712	0.00164887	0.0239531
Siae	551.272	-1.00275	0.348142	2.88028	0.00397321	0.0428163
Sipa1l2	151.02	1.16913	0.285962	-4.08842	4.34322e-05	0.00192657
Tmem25	305.442	-1.42815	0.503611	2.83582	0.00457076	0.0465665
Spag5	210.109	-1.42178	0.444367	3.19956	0.00137637	0.0212887
Rhoc	562.611	1.34836	0.354308	-3.80561	0.000141455	0.00450799
Peg3	11553.4	1.29399	0.247111	-5.23645	1.63692e-07	2.74418e-05
Zim1	509.256	2.40174	0.17642	-13.6138	3.31586e-42	6.43542e-38
Bmp8b	16.3443	1.80541	0.619589	-2.91388	0.00356965	0.0401855
Lcp2	459.841	1.1402	0.366328	-3.11252	0.00185496	0.0259709
Gnmt	5688.98	-1.29804	0.287466	4.51547	6.31776e-06	0.000494416
Cd36	1694.62	1.17289	0.37842	-3.09945	0.00193882	0.0267248
Tbc1d8	727.082	1.24584	0.293364	-4.24675	2.16889e-05	0.00118909
Hck	336.843	1.47019	0.475559	-3.0915	0.00199148	0.0272957
Cd79a	162.449	-3.76153	0.792951	4.74371	2.09843e-06	0.000221339
Bicd1	35.9126	1.65974	0.545901	-3.04036	0.00236294	0.0305123
Inmt	2483.03	-2.87107	0.758334	3.78603	0.000153075	0.00470103
Cyp4f18	22.8313	-1.18517	0.351376	3.37294	0.000743691	0.0139303
Prodh	465.878	-2.70605	0.668949	4.04522	5.22737e-05	0.00225078
Ier3	216.368	1.95278	0.634068	-3.07977	0.00207163	0.0279793
Crot	13177.7	-2.35698	0.445341	5.29254	1.20631e-07	2.20869e-05
Kif20a	232.021	-1.44404	0.472724	3.05472	0.00225272	0.0296613
Gys1	153.88	1.49146	0.373324	-3.99509	6.46692e-05	0.00264789
Il7r	108.981	-2.54658	0.813841	3.12908	0.00175352	0.0250053
Gstm3	117.11	-2.19986	0.639092	3.44217	0.00057707	0.0117398
Angptl2	251.414	-1.40659	0.236777	5.94058	2.84016e-09	9.18698e-07
Cacna1b	173.228	1.81345	0.484492	-3.743	0.000181835	0.00530685
Gpx6	6.98736	-2.87707	0.773025	3.72183	0.000197781	0.0056119
Spic	401.466	2.17202	0.565898	-3.83818	0.000123949	0.00415322
Ndrg2	9516.59	-1.04914	0.297786	3.52314	0.000426474	0.00951379
Nkg7	21.6149	-1.36722	0.467276	2.92593	0.0034343	0.0391615
Cd244a	85.339	2.25677	0.778471	-2.89898	0.00374379	0.0413073
Adgre1	1151.98	1.23361	0.328295	-3.75761	0.000171542	0.00511202
Ccl24	43.5376	-2.78822	0.659886	4.2253	2.38621e-05	0.00124493
Mapk13	117.466	1.65316	0.483719	-3.4176	0.000631753	0.0124985
Hspb1	40.4268	2.48628	0.558179	-4.45426	8.41825e-06	0.000600718
Cd44	1135.23	1.01748	0.311604	-3.26531	0.00109346	0.0182318
Spc25	499.868	-1.34088	0.376129	3.56494	0.000363935	0.00849971
Mlxipl	1701.4	-1.25528	0.341259	3.67839	0.000234711	0.00638103
Hmox1	2351.46	1.63202	0.331052	-4.9298	8.23138e-07	0.00010787
Spo11	4.4435	-2.45387	0.67783	3.62018	0.000294397	0.00727854
Eps8l1	35.4376	-1.2809	0.436992	2.93118	0.00337675	0.03871
Htra1	40.9902	-1.44702	0.501209	2.88705	0.00388872	0.0423335
Cbfa2t3	75.4734	-1.11345	0.344055	3.23626	0.00121108	0.019438
Hyi	307.726	-1.26659	0.398446	3.17882	0.00147875	0.0223169
Cdc20	187.998	-1.65497	0.444794	3.72075	0.000198632	0.00562056
Ihh	15.4952	-1.51945	0.443108	3.42906	0.000605669	0.0120934
Zfp184	13.5476	1.35896	0.458284	-2.96531	0.00302374	0.0362251
Krt23	346.849	-3.26555	0.852895	3.82878	0.00012878	0.00425089
Cnp	235.435	-1.48458	0.384048	3.86561	0.000110811	0.003889
Odad4	11.7569	-2.63863	0.866676	3.04454	0.00233033	0.0302522
Sulf2	192.148	-1.5501	0.444792	3.485	0.000492142	0.0105482
Slc44a4	42.945	1.50967	0.520583	-2.89997	0.003732	0.0412479
Pole	196.624	-1.49106	0.450853	3.3072	0.00094235	0.0164471
Clstn3	62.8633	1.81839	0.529935	-3.43134	0.000600603	0.012057
Spib	184.033	-3.89084	0.929841	4.18442	2.85901e-05	0.00142642
Pou2f2	124.727	1.2452	0.373646	-3.33256	0.000860508	0.0153797
Gprc5b	100.477	1.7668	0.391377	-4.51432	6.35216e-06	0.000495111
Mpo	579.355	-2.62582	0.762124	3.4454	0.000570208	0.0116368
Syn2	23.2924	1.18478	0.408287	-2.90184	0.00370973	0.0411891
Sardh	7266.83	-1.21586	0.411919	2.95171	0.00316024	0.0371946
Kcnd1	18.3795	1.521	0.429984	-3.53735	0.000404165	0.00914224
Slc47a1	1191.53	-1.91586	0.549802	3.48463	0.000492815	0.0105482
Tnfrsf13b	83.1354	-1.9168	0.475053	4.03492	5.46219e-05	0.00234018
Apol7a	507.849	-2.13975	0.744865	2.87267	0.00407014	0.0433091
Dhdh	1077.55	-1.44416	0.412221	3.50336	0.000459422	0.0100721
Kif11	499.672	-1.45483	0.516536	2.81652	0.00485469	0.0482437
Tnfaip8l2	31.6393	-1.05996	0.288161	3.67835	0.000234752	0.00638103
Pax5	151.799	-3.65488	0.779872	4.68651	2.77898e-06	0.000276587
Blk	68.7435	-3.63484	0.974524	3.72986	0.000191584	0.00549227
Clec4f	1651.16	-1.86663	0.414948	4.49846	6.84473e-06	0.000526809
C8g	1232.01	-1.79408	0.365481	4.90881	9.16285e-07	0.00011623
Cnksr3	315.733	1.03681	0.252517	-4.10589	4.02759e-05	0.00182174
Abca1	7548.28	1.09172	0.365261	-2.98887	0.00280015	0.0343127
Slamf6	82.1838	-2.09985	0.555395	3.78082	0.000156311	0.00476756
Cybb	1293.13	1.11885	0.32209	-3.47371	0.000513321	0.0108406
Cd83	56.3191	-1.53107	0.463327	3.30452	0.000951401	0.0165604
Ace2	24.589	1.02354	0.332813	-3.07541	0.00210212	0.028222
Steap2	537.545	1.07386	0.273606	-3.92482	8.67941e-05	0.00328175
Rxrg	32.4348	-2.17658	0.552517	3.93938	8.16913e-05	0.00315317
Ncapg	231.775	-1.51173	0.501976	3.01157	0.00259902	0.0326273
Amdhd1	1946.25	-1.46978	0.300363	4.89337	9.9126e-07	0.000122537
Celsr1	90.0391	-1.53218	0.535089	2.8634	0.00419117	0.0440402
Ppdpf	272.231	-1.0584	0.339288	3.11949	0.00181164	0.0255155
Wt1	32.5314	1.8996	0.488253	-3.89061	9.99932e-05	0.00366856
Cd274	208.361	2.06973	0.539355	-3.83742	0.000124331	0.00415322
Il10	30.137	3.48853	1.20853	-2.88659	0.00389438	0.0423429
Bik	48.2923	-1.44248	0.496917	2.90286	0.00369772	0.0411735
Tmprss6	2956.91	-1.08953	0.383437	2.84149	0.00449026	0.0459152
Slpi	318.389	3.5408	0.425202	-8.32735	8.26715e-17	1.60449e-13
Cntnap1	115.531	2.37398	0.515639	-4.60396	4.14529e-06	0.000370746
Pipox	2572.42	-1.23368	0.412439	2.99119	0.00277895	0.0341138
Ttpal	693.938	1.35465	0.38065	-3.55878	0.000372587	0.0086188
Birc5	326.103	-1.79983	0.520565	3.45745	0.000545306	0.011307
Afmid	1027.08	-2.37702	0.545404	4.35828	1.3109e-05	0.000807681
Wfdc2	72.4976	-1.87482	0.429315	4.36701	1.25961e-05	0.000782154
Slc12a4	337.662	1.32724	0.292609	-4.53587	5.73668e-06	0.000458179
Ikzf3	68.0557	-1.82751	0.539197	3.38932	0.000700667	0.0133976
Adora2b	7.05498	2.75702	0.705081	-3.91021	9.22146e-05	0.00344094
Dnah11	14.7439	-2.31165	0.648398	3.56517	0.000363614	0.00849971
Mmp7	2.248	4.1505	1.30174	-3.18842	0.00143054	0.021827
Dusp14	17.1376	-1.57906	0.361308	4.37041	1.24016e-05	0.000776418
Cpsf4l	19.2499	-2.04051	0.696048	2.93157	0.00337253	0.0387046
Lsp1	250.035	-1.07498	0.313936	3.4242	0.000616604	0.0122739
P4ha2	117.56	1.85456	0.269852	-6.87248	6.30931e-12	5.32396e-09
Alox15	3.12479	-3.53402	1.16213	3.04099	0.00235805	0.0304694
Ccl4	10.4373	4.17268	0.882421	-4.72868	2.2599e-06	0.000235807
Isyna1	767.741	2.48033	0.407977	-6.07959	1.20488e-09	4.25171e-07
Gdpd2	57.2007	3.02104	1.07811	-2.80216	0.00507625	0.0499593
Slc6a8	294.803	1.02735	0.363332	-2.82757	0.0046903	0.0473575
L3hypdh	159.598	-1.29861	0.239168	5.42967	5.6457e-08	1.11808e-05
Fbxo5	130.172	-1.46833	0.489813	2.99773	0.00271997	0.0336136
Tube1	48.3397	-1.40679	0.332207	4.23468	2.28876e-05	0.00121036
Tnfaip3	614.425	2.33212	0.637423	-3.65867	0.000253527	0.00669221
Fam184a	13.5088	2.21479	0.579613	-3.82116	0.000132826	0.00431009
Cdk1	400.211	-1.39225	0.31454	4.42632	9.58562e-06	0.000657377
Myb	309.358	-3.94199	0.886274	4.44782	8.67451e-06	0.000614434
Mtfr2	52.2751	-1.06633	0.335051	3.1826	0.00145957	0.022079
Hal	2858.99	-1.26485	0.396348	3.19126	0.00141656	0.0216477
Ascl1	12.4091	-3.45042	1.11785	3.08667	0.00202414	0.0276123
Dram1	163.851	1.68477	0.391224	-4.30642	1.65917e-05	0.000987767
Pbld2	742.776	-1.81099	0.497526	3.63999	0.000272652	0.00698126
Pcbd1	2044.51	-1.15362	0.32337	3.5675	0.000360403	0.00843752
Elane	102.834	-3.75933	0.924622	4.0658	4.78683e-05	0.0020877
Gamt	815.52	-2.89394	0.75233	3.84664	0.00011975	0.00409173
Irak3	255.751	2.56812	0.700942	-3.66382	0.000248485	0.00662444
Nopchap1	1791.12	1.88644	0.645367	-2.92305	0.00346626	0.0393871
Aldh1l2	18.6203	3.17448	0.503086	-6.31002	2.79e-10	1.28925e-07
Shc2	21.1618	1.49398	0.373927	-3.99538	6.45898e-05	0.00264789
Hmmr	215.454	-1.79947	0.574566	3.13188	0.00173689	0.024823
Cyfip2	415.444	-1.20437	0.343431	3.50689	0.000453374	0.0099876
Ltc4s	5.24233	-1.74791	0.618631	2.82545	0.00472145	0.0475773
Mrnip	31.9861	-1.88282	0.46906	4.01403	5.96901e-05	0.00249132
Igfbp1	50091	1.71353	0.39335	-4.35625	1.32308e-05	0.00081004
Adcy1	191.265	1.08061	0.331177	-3.26293	0.00110265	0.0183222
Prr11	138.92	-1.34396	0.444035	3.02671	0.00247234	0.0313821
Shmt1	1983.45	-1.47557	0.43713	3.37559	0.000736572	0.0138617
Adi1	1996.95	-1.02745	0.357209	2.87633	0.00402331	0.0430467
Sntg2	13.0202	-2.27418	0.730967	3.11119	0.00186336	0.0260192
Efcab3	11.4531	2.04329	0.674168	-3.03083	0.00243884	0.0311658
Aspa	184.519	-1.53166	0.279227	5.48535	4.12663e-08	8.99882e-06
Atp2a3	337.23	-1.94547	0.515434	3.77444	0.000160368	0.00483
Spns3	18.935	-2.35152	0.492651	4.77319	1.81331e-06	0.000197712
Slc13a5	95.557	4.58323	1.54711	-2.96245	0.00305204	0.0364155
Pimreg	30.6005	-1.71915	0.401972	4.27679	1.89607e-05	0.00109196
Nos2	29.5282	5.04856	1.46188	-3.45347	0.000553428	0.0114076
Slc6a4	31.7284	-1.21602	0.428174	2.84002	0.00451103	0.0461033
Aurkb	184.731	-1.71865	0.485483	3.54008	0.00040001	0.00911197
Top2a	1147.21	-1.56558	0.51881	3.01763	0.00254759	0.032148
Gstz1	7036.72	-1.02998	0.223978	4.59855	4.25437e-06	0.000375313
Pygl	5093.67	-1.63254	0.473889	3.44498	0.000571094	0.0116426
Serpina3n	72702.2	2.46104	0.757267	-3.24989	0.00115448	0.018934
Arg2	30.7796	1.67128	0.509533	-3.28003	0.00103794	0.0175627
Susd6	1628.72	1.08685	0.279474	-3.88891	0.000100694	0.00367185
Cdca7l	95.8678	-1.91398	0.377199	5.07419	3.89155e-07	5.78253e-05
Dglucy	217.996	-1.49192	0.40156	3.71532	0.000202946	0.00569561
Fbln5	279.523	-1.27712	0.3242	3.9393	8.17211e-05	0.00315317
Asb2	80.4322	1.31913	0.396018	-3.33098	0.000865414	0.0154233
Ifi27l2b	54.8819	1.87223	0.597635	-3.13273	0.00173186	0.0247876
Acot3	315.819	-2.6043	0.69318	3.75704	0.000171937	0.00511202
Fos	61.4152	1.48826	0.476452	-3.12362	0.00178641	0.0252886
Aoah	141.475	1.21841	0.2951	-4.1288	3.64664e-05	0.00170952
Slc17a4	563.531	-1.79178	0.617862	2.89997	0.00373204	0.0412479
Carmil1	219.819	1.10375	0.325543	-3.3905	0.000697649	0.0133662
Irf4	121.491	-3.58641	0.819671	4.37542	1.21198e-05	0.000763702
Ogn	59.2309	-1.54255	0.523655	2.94574	0.00322187	0.0376007
Cenpp	25.5234	-2.24786	0.580819	3.87015	0.000108769	0.00383816
Eci3	7.50692	-2.50352	0.771855	3.24352	0.00118063	0.0191426
Ly86	111.646	-1.22066	0.352826	3.45965	0.000540871	0.0112631
Mxd3	34.5033	-1.97971	0.561695	3.52453	0.000424235	0.00948567
Adcy2	82.2045	2.26524	0.402382	-5.62957	1.80665e-08	4.6136e-06
Lect2	1677.02	-2.09726	0.368993	5.68373	1.31789e-08	3.70689e-06
Trip13	72.5473	-1.11764	0.319066	3.50284	0.000460324	0.0100721
Cep72	70.5292	-1.34821	0.32922	4.09518	4.21847e-05	0.00188645
Srd5a1	82.4523	-1.22781	0.423926	2.89629	0.00377601	0.0415446
Hapln1	29.633	-2.88807	0.708821	4.07447	4.61183e-05	0.00202503
Serf1	31.7625	-1.42356	0.393648	3.61631	0.000298828	0.00735997
Crhbp	1.61272	-3.3911	1.13816	2.97946	0.00288762	0.0350706
Thbs4	5.82324	2.23224	0.769155	-2.90221	0.00370546	0.0411887
Cenpk	62.4015	-1.115	0.395575	2.81868	0.00482212	0.048117
Fst	628.037	3.45739	0.631395	-5.4758	4.35544e-08	9.39227e-06
Ero1a	1678.54	1.20316	0.339922	-3.53952	0.00040086	0.00912063
Dnah12	3.8958	3.19938	1.12056	-2.85516	0.00430153	0.0447396
Rnase6	38.7386	-1.29463	0.362198	3.57436	0.000351088	0.00830352
Ebpl	795.305	-1.04632	0.226951	4.61032	4.02046e-06	0.000365614
Cryl1	76.9024	-1.37158	0.299779	4.5753	4.75538e-06	0.000404791
Ska3	70.9534	-1.7131	0.410117	4.17711	2.95238e-05	0.00146173
Pbk	142.907	-1.6921	0.521884	3.24228	0.00118577	0.0191832
Esco2	182.72	-1.87914	0.601985	3.12158	0.00179886	0.0254092
Tnfrsf10b	37.1965	1.59529	0.358739	-4.44693	8.71046e-06	0.000614736
Hr	26.3948	-1.67403	0.519723	3.221	0.00127746	0.0202174
Sftpc	279.707	-2.5317	0.785712	3.22217	0.00127222	0.0201891
Acod1	216.997	7.0727	1.528	-4.62872	3.67928e-06	0.000341015
Osmr	306.343	1.45021	0.513983	-2.82151	0.00477987	0.0479363
Mcpt8	13.3709	-2.75988	0.848897	3.25114	0.00114942	0.0188731
Fitm1	14.5338	-2.14672	0.755135	2.84283	0.00447154	0.0458712
Emc9	82.3282	-1.29736	0.36151	3.58874	0.000332281	0.00801107
Ropn1l	60.1515	-1.95169	0.616693	3.16477	0.00155205	0.0230645
Ankrd33b	123.145	-1.07047	0.278678	3.84125	0.000122409	0.00413368
Dpys	2139	-1.8792	0.622194	3.02028	0.00252538	0.03193
Shcbp1	144.559	-1.78753	0.436619	4.09403	4.23944e-05	0.00189147
Rida	4439.53	-1.57627	0.357492	4.40926	1.03724e-05	0.000696567
A1bg	112.822	-4.76634	1.58886	2.99984	0.00270121	0.0335524
Gtse1	78.9379	-1.07787	0.317761	3.39208	0.000693648	0.0133555
Fam83f	97.8015	-2.97968	0.548364	5.43376	5.51791e-08	1.10404e-05
Plaat1	9.29548	2.30261	0.622283	-3.70026	0.000215381	0.00594826
Mefv	78.1747	2.389	0.666423	-3.58482	0.000337317	0.00808228
Gpt	1219.14	-2.78326	0.585977	4.74977	2.03645e-06	0.000217183
Ly6g	12.6778	-3.26326	0.751935	4.33981	1.42603e-05	0.000867598
Ly6c2	140.156	-1.57247	0.478299	3.28763	0.00101034	0.0172599
Ly6i	3.97179	2.2912	0.74944	-3.05721	0.00223407	0.0294958
Kif21a	1307.56	1.03049	0.361932	-2.8472	0.00441056	0.0455078
Snai2	100.294	-1.07646	0.241671	4.45424	8.41897e-06	0.000600718
Nit2	900.92	-1.52133	0.418027	3.63931	0.000273371	0.00698126
Serpind1	8179.67	-1.48114	0.484855	3.0548	0.0022521	0.0296613
Tmprss15	3.51427	3.91865	1.04831	-3.73805	0.00018545	0.00539613
Btg3	679.64	2.14136	0.601855	-3.55794	0.000373778	0.00863606
Samsn1	139.203	1.58011	0.512294	-3.08438	0.0020398	0.0276842
Slc15a2	86.311	-4.83951	0.623969	7.75602	8.76396e-15	1.21494e-11
Chaf1b	100.036	-1.03497	0.317292	3.26187	0.0011068	0.0183597
Zfp641	65.5072	1.62403	0.288334	-5.63248	1.7764e-08	4.59684e-06
Racgap1	333.669	-1.5369	0.402875	3.81484	0.000136273	0.00439333
Scn8a	43.8383	1.8252	0.44678	-4.08523	4.40341e-05	0.0019423
Krt18	3626.58	1.48338	0.465295	-3.18804	0.00143241	0.0218383
Abcc1	191.168	1.35153	0.367667	-3.67597	0.000236947	0.00640969
Acy1	411.464	-1.13358	0.333409	3.39996	0.000673947	0.01308
Cd4	23.6082	-2.51005	0.75121	3.34135	0.000833734	0.0151508
Poc1a	56.8597	-1.01298	0.294853	3.43553	0.000591395	0.0119553
Cdca3	279.836	-1.80061	0.493117	3.65149	0.000260719	0.00676476
Hcfc1r1	125.152	-1.04065	0.342518	3.03823	0.00237975	0.0305868
Tnfrsf12a	286.682	1.71862	0.559522	-3.07159	0.00212924	0.0284406
Pla2g7	653.095	1.34088	0.400106	-3.35131	0.000804289	0.014769
Satb1	92.0533	-1.49018	0.475347	3.13492	0.00171902	0.024722
Sgo1	107.812	-1.75237	0.519051	3.37611	0.000735194	0.0138617
Calcr	2.43024	3.26213	1.02893	-3.17041	0.00152222	0.0227606
Treml1	41.1968	-1.95762	0.672126	2.91257	0.00358463	0.0402841
Cpne5	4.49982	-2.3224	0.731788	3.1736	0.00150562	0.0225995
Tmprss3	18.9978	-4.08668	0.963532	4.24135	2.22176e-05	0.00119722
Emilin2	250.433	1.65572	0.530281	-3.12235	0.00179412	0.0253608
Ndc80	114.84	-1.5927	0.553519	2.8774	0.00400968	0.0430182
Cyp1b1	71.7109	2.29268	0.554365	-4.13568	3.53905e-05	0.00166713
Hagh	1261.83	-1.055	0.29093	3.62631	0.000287495	0.00720892
Cyp4f14	510.654	-3.63435	0.740091	4.91069	9.0757e-07	0.000115882
Kifc5b	55.3564	-1.2341	0.433185	2.8489	0.00438707	0.0453619
Col11a2	70.9271	2.57888	0.383843	-6.7186	1.83483e-11	1.3189e-08
Mzb1	37.5471	-3.50951	0.798078	4.39746	1.09525e-05	0.000720565
Myo7b	34.8929	2.78987	0.459316	-6.07397	1.24786e-09	4.32474e-07
Tnf	28.4085	1.85241	0.574758	-3.22293	0.00126884	0.020152
Ttc39c	1375.94	-1.93041	0.534487	3.61171	0.000304189	0.00747304
Dpysl3	181.291	1.05804	0.365622	-2.89381	0.00380596	0.0417086
Spink1	182.662	2.92139	0.630474	-4.63364	3.59294e-06	0.000336174
Lmnb1	394.73	-1.30437	0.401633	3.24768	0.00116351	0.0189868
Incenp	387.62	-1.19033	0.311839	3.81713	0.000135012	0.00435992
Ms4a6d	359.659	2.38015	0.712756	-3.33935	0.000839734	0.0151888
Ms4a3	68.6595	-2.84633	0.982392	2.89734	0.00376336	0.0414438
Keg1	584.973	-4.08969	0.730082	5.6017	2.12265e-08	5.35017e-06
Gna14	23.8347	-2.16867	0.396472	5.46991	4.50269e-08	9.49873e-06
Pcsk5	436.702	1.11807	0.37084	-3.01496	0.00257012	0.0323692
Slc15a3	289.74	1.23009	0.324905	-3.78601	0.000153084	0.00470103
Ehd1	908.411	1.05126	0.218044	-4.8213	1.42623e-06	0.000166577
Stambpl1	131.851	-1.21565	0.267619	4.54249	5.55939e-06	0.000451129
Cdca5	92.7329	-1.80586	0.48124	3.75252	0.000175066	0.0051873
Kif20b	132.84	-1.4044	0.434492	3.23228	0.00122805	0.0196165
Tm7sf2	262.174	-1.84974	0.467236	3.9589	7.52952e-05	0.00296416
Ankrd1	11.1584	1.77853	0.508951	-3.49451	0.000474926	0.010277
Gldc	2050.06	-1.2696	0.319165	3.97786	6.9538e-05	0.00278842
Mbl2	3628.32	-1.89199	0.470409	4.02202	5.77006e-05	0.00243446
Acy3	380.989	-1.76359	0.459534	3.83777	0.000124156	0.00415322
Rin1	17.2536	1.17769	0.363125	-3.2432	0.00118196	0.0191481
Peli3	32.5577	1.25333	0.369427	-3.39263	0.000692262	0.0133555
Cep55	67.2698	-1.619	0.442334	3.66012	0.000252099	0.00667495
Pde6c	214.086	-2.76552	0.619826	4.46177	8.12857e-06	0.000590859
Cyp2c55	57.44	-2.23306	0.640691	3.48539	0.000491428	0.0105482
Dntt	36.0414	-5.63498	0.711616	7.91856	2.40275e-15	3.58713e-12
Msr1	1074.97	1.43933	0.462457	-3.11235	0.00185602	0.0259709
Gsto1	1255.27	-1.03663	0.369194	2.80782	0.00498788	0.0493012
Cbr2	27.3181	-2.33527	0.764792	3.05347	0.00226209	0.0297243
Slc16a3	100.723	1.86788	0.644465	-2.89835	0.00375134	0.0413671
Fn3k	93.2549	-2.5709	0.898847	2.86022	0.00423353	0.0442787
Cyp2c23	1307.56	-1.5431	0.470605	3.27897	0.00104187	0.0176018
Scd2	1198.37	1.09137	0.312339	-3.49418	0.000475513	0.010277
Sema4g	3666.63	-1.34156	0.280348	4.78535	1.70692e-06	0.000191089
Hsd17b10	1591.75	-1.065	0.250315	4.25464	2.09388e-05	0.00117113
Pfkfb1	504.978	-1.26774	0.371862	3.40917	0.000651597	0.0127354
Car5a	158.102	-4.25661	0.798842	5.32848	9.90404e-08	1.84825e-05
Rdh5	357.382	-1.40248	0.1938	7.23676	4.59547e-13	4.69415e-10
Cd63	2098.29	1.04441	0.336209	-3.10644	0.00189358	0.0262879
Ifitm1	202.534	1.19755	0.397283	-3.01435	0.00257534	0.0324139
Tk1	413.693	-1.6128	0.542337	2.97379	0.00294145	0.0354803
Cbx2	127.512	-1.34911	0.35205	3.83214	0.000127033	0.00420725
Col7a1	38.5045	2.07913	0.44149	-4.70935	2.48503e-06	0.000255183
Slc25a10	989.05	-1.34932	0.311895	4.32619	1.51708e-05	0.000914394
Ccr1	69.7377	1.21141	0.389079	-3.11352	0.00184867	0.0259054
Dhtkd1	1209.26	-1.07342	0.303926	3.53184	0.000412673	0.00928061
Cplx2	137.673	-1.04439	0.326405	3.19967	0.00137586	0.0212887
Tmem14a	34.3004	-2.12479	0.485577	4.3758	1.20988e-05	0.000763702
Gsta3	7157.06	-1.9302	0.557555	3.4619	0.000536377	0.0111936
Sgo2a	121.208	-1.55897	0.456201	3.41728	0.000632498	0.0125005
Il1r2	66.7673	2.80432	0.760673	-3.68663	0.000227244	0.00622931
Zap70	21.1743	-1.75845	0.483293	3.63847	0.000274263	0.00698544
Sema4c	317.982	1.29165	0.460395	-2.80553	0.00502345	0.049515
Ccl20	8.25056	4.03592	0.884192	-4.56453	5.00615e-06	0.00041879
Slc11a1	396.73	1.07389	0.296634	-3.62024	0.000294326	0.00727854
Pnkd	420.265	-1.45923	0.346272	4.21411	2.50762e-05	0.00128985
Pecr	1257.09	-1.61454	0.300896	5.36576	8.0611e-08	1.51893e-05
Agxt	3722.62	-1.28884	0.207982	6.19691	5.75831e-10	2.23009e-07
Iqca1	18.1683	3.45691	0.949831	-3.6395	0.000273166	0.00698126
Tnfrsf11a	75.5474	1.38613	0.319457	-4.33903	1.43115e-05	0.000867994
Marco	5833.36	2.39169	0.523074	-4.57238	4.82211e-06	0.000406903
Cd55	854.32	1.56625	0.408082	-3.83808	0.000124002	0.00415322
Fcamr	9.13505	2.60944	0.684529	-3.81203	0.000137832	0.00441427
Pigr	1142.89	-1.84228	0.57736	3.19087	0.00141847	0.0216598
Coq8a	2265.52	-2.29299	0.583424	3.93022	8.48671e-05	0.00323596
Slamf9	66.0976	1.98284	0.466705	-4.24859	2.15121e-05	0.00118554
Sele	110.992	4.45249	1.0502	-4.23967	2.23845e-05	0.00120011
Soat1	869.464	1.17639	0.240252	-4.89648	9.75702e-07	0.000121475
Esrrg	38.4867	-1.32724	0.438442	3.02716	0.00246862	0.0313693
Nek2	263.5	-1.3921	0.32994	4.21926	2.45105e-05	0.00127193
Atf3	109.106	1.88249	0.454198	-4.14463	3.40357e-05	0.00163912
Mcm10	252.971	-1.70425	0.294885	5.77936	7.4987e-09	2.239e-06
Nuf2	152.661	-1.55289	0.550817	2.81925	0.00481364	0.0480869
Aldh9a1	1987.7	-1.02197	0.303918	3.36266	0.000771963	0.0143784
Fmo3	780.353	-4.45051	1.22463	3.63416	0.000278887	0.00707535
Itga8	252.822	-1.17728	0.391658	3.00589	0.00264807	0.0330719
Mastl	76.7496	-1.23663	0.308571	4.00762	6.13339e-05	0.00254352
Lcn2	29568.4	3.70393	1.22362	-3.02703	0.00246972	0.0313693
Fcnb	51.4141	-3.24271	0.93618	3.46377	0.000532666	0.0111581
Upp2	3968.35	-3.73648	0.762721	4.89888	9.63838e-07	0.000121469
Gsn	488.956	-1.44998	0.476586	3.04242	0.00234683	0.0304054
Sapcd2	19.8025	-2.07236	0.525574	3.94305	8.04514e-05	0.00311657
Il1rn	1360.33	2.61029	0.83294	-3.13383	0.00172543	0.0247503
Dhrs9	83.3796	2.14882	0.564128	-3.80909	0.000139478	0.00445227
Cat	11021.8	-1.58225	0.555123	2.85026	0.0043683	0.0452432
Dut	195.074	-1.18723	0.407493	2.9135	0.00357402	0.0401997
Mdk	51.0917	-1.55205	0.502872	3.08637	0.00202617	0.0276123
Chac1	123.03	-1.60287	0.558655	2.86916	0.00411558	0.0435744
Rad51	127.618	-1.3278	0.444337	2.98826	0.00280571	0.0343127
Knstrn	177.659	-1.43908	0.377746	3.80964	0.000139168	0.00444971
Fermt1	25.4428	1.46468	0.313491	-4.67215	2.98068e-06	0.000295148
Fahd2a	150.049	-1.21002	0.24859	4.86752	1.13009e-06	0.000136229
Il1b	191.49	2.85499	0.752259	-3.79523	0.000147507	0.00458786
Il1a	299.674	1.29792	0.414725	-3.1296	0.00175044	0.0249983
Cpxm1	50.5926	-1.54394	0.523907	2.94697	0.00320905	0.0375188
Aurka	167.781	-1.33102	0.414468	3.2114	0.00132088	0.020624
Zdbf2	54.9325	2.77552	0.66517	-4.17264	3.01086e-05	0.00148689
Sall4	20.4188	2.49002	0.530256	-4.69589	2.65451e-06	0.000268327
Car3	2401	-5.26732	0.998749	5.27392	1.33539e-07	2.37773e-05
Procr	102.082	2.5412	0.658872	-3.85689	0.000114837	0.00399854
Fam83d	60.3345	-1.11118	0.395854	2.80705	0.00499974	0.0493565
Zmat3	165.62	1.01532	0.237183	-4.28076	1.86257e-05	0.00107586
Ccna2	781.341	-1.63093	0.496292	3.28622	0.0010154	0.0173171
Slc7a11	42.7227	2.86798	0.676278	-4.24084	2.2269e-05	0.00119722
Aadac	5418.17	-1.24633	0.242204	5.14578	2.66406e-07	4.20358e-05
Sucnr1	47.6675	-2.85187	0.940971	3.03078	0.00243925	0.0311658
Il12a	14.9143	-2.95196	0.941715	3.13466	0.00172051	0.024722
Ppm1l	571.205	1.32441	0.419796	-3.1549	0.00160555	0.0235529
Serp1	7866.97	1.17811	0.358737	-3.28406	0.00102324	0.0173897
Cd2	26.219	-2.09753	0.744711	2.81657	0.00485391	0.0482437
Hao2	1140.69	-3.4984	0.770909	4.53802	5.67846e-06	0.000455403
Lef1	28.0386	-2.4546	0.677897	3.62091	0.000293574	0.00727854
Tlr2	180.8	1.44489	0.348868	-4.14166	3.44802e-05	0.00164989
Pla2g12a	539.074	1.13715	0.332714	-3.41779	0.000631317	0.0124985
Efna3	13.8515	3.38893	0.975332	-3.47464	0.000511534	0.0108264
Hcn3	123.934	-2.99168	0.824832	3.62702	0.000286707	0.00720779
Pmf1	206.146	-1.21338	0.299706	4.04857	5.15324e-05	0.00222748
Iqgap3	92.5842	-1.43012	0.347606	4.11421	3.88515e-05	0.00177837
Gatb	357.353	-1.19583	0.235972	5.0677	4.02659e-07	5.83194e-05
Bdh2	21.3257	-2.16863	0.456577	4.74975	2.03665e-06	0.000217183
Cryz	801.304	-1.15913	0.249209	4.65122	3.2997e-06	0.000318609
Atp6v0d2	109.257	-2.95481	0.87998	3.35781	0.000785626	0.0145352
Clca1	3.75606	-4.12116	1.19966	3.43526	0.000591977	0.0119553
Spaca1	8.40386	2.19194	0.744777	-2.94308	0.00324968	0.0377663
Ptgr1	127.878	-1.67129	0.288188	5.79931	6.65899e-09	2.01934e-06
Zfp37	52.8872	1.12858	0.327072	-3.45055	0.000559451	0.0114776
Unc13b	238.319	1.7465	0.470475	-3.7122	0.000205465	0.00572921
Cd72	137.521	-2.11148	0.670612	3.14859	0.00164061	0.0238687
Sit1	2.96246	-2.51286	0.789139	3.18431	0.001451	0.0219836
Glipr2	172.408	1.13033	0.36025	-3.13763	0.0017032	0.0245552
2610528J11Rik	80.2515	-2.14916	0.530632	4.05019	5.11752e-05	0.00221698
Slc5a9	14.0215	4.84045	1.19662	-4.04509	5.23032e-05	0.00225078
Cdkn2c	132.284	-1.56595	0.428383	3.65548	0.000256698	0.00672873
Fggy	1205.29	-1.02663	0.266944	3.84587	0.000120125	0.00409735
Ccdc30	26.5269	-1.38001	0.489805	2.81746	0.0048405	0.0482437
Kif2c	103.043	-1.6468	0.487309	3.37937	0.000726514	0.0137295
Stil	140.616	-1.21905	0.42003	2.90229	0.00370448	0.0411887
Tmem54	10.6743	3.38265	0.8774	-3.85532	0.00011558	0.00399854
Stmn1	855.399	-2.09817	0.405188	5.17825	2.23978e-07	3.62247e-05
Csf3r	219.889	1.12047	0.374957	-2.98827	0.00280564	0.0343127
Cdca8	149.359	-1.58202	0.447482	3.53539	0.000407172	0.00918884
Fgr	297.759	1.70176	0.54781	-3.10649	0.00189325	0.0262879
Sema3a	137.58	1.8358	0.566263	-3.24196	0.00118709	0.0191832
Tnfrsf9	72.5151	3.47827	0.978738	-3.55383	0.000379663	0.00873261
Slc2a5	10.5289	-1.8984	0.526167	3.60798	0.000308589	0.00754294
Fbxo44	48.3853	1.23655	0.318925	-3.87724	0.000105648	0.00376914
Arhgef16	91.1849	-1.05543	0.374175	2.82069	0.00479209	0.0480149
Evc	49.2901	-1.27285	0.429295	2.96498	0.00302702	0.0362292
Cgref1	96.7916	3.18557	0.87427	-3.64369	0.000268759	0.00691786
Khk	1877.61	-1.48464	0.289139	5.13468	2.8263e-07	4.42361e-05
Pgm2	335.845	1.06721	0.332099	-3.21352	0.00131117	0.0205054
Cenpa	447.065	-1.29746	0.411559	3.15255	0.00161853	0.023654
Slc34a2	123.532	-2.62565	0.657592	3.99283	6.52902e-05	0.00266209
Rhoh	67.1196	-1.4507	0.441554	3.28543	0.00101826	0.0173264
Sult1b1	185.236	-1.67476	0.43174	3.8791	0.000104843	0.00375441
Sult1e1	182.716	4.03745	1.06105	-3.80516	0.000141711	0.00450875
Tgfbr3	637.438	1.12317	0.205316	-5.47046	4.48871e-08	9.49873e-06
Slc10a6	318.487	3.85806	1.20154	-3.21094	0.00132301	0.0206381
Afm	3763.52	-1.49228	0.263283	5.66795	1.4452e-08	3.84226e-06
Ppbp	552.38	-2.10986	0.67039	3.14721	0.00164834	0.0239531
Cxcl3	10.1013	4.87107	1.10364	-4.41364	1.01647e-05	0.000687376
Uso1	2302.37	1.33533	0.313546	-4.25882	2.05513e-05	0.00116286
Bcl7a	341.65	-1.30282	0.413408	3.15141	0.00162486	0.0236939
Acad10	371.942	-1.10867	0.321043	3.45334	0.000553685	0.0114076
Slc49a3	93.2826	1.44681	0.336791	-4.29587	1.74009e-05	0.00102339
Pxmp2	1169.49	-1.76837	0.280499	6.30437	2.89363e-10	1.29689e-07
Ccr9	14.1788	-1.94922	0.540465	3.60656	0.000310283	0.0075748
Tes	184.834	1.18145	0.28404	-4.15947	3.18983e-05	0.0015477
Fscn1	254.089	1.38422	0.461558	-2.99902	0.00270851	0.0336092
Eln	1123.74	-1.16187	0.370324	3.13745	0.00170424	0.0245552
Epo	6.75405	3.20581	0.967542	-3.31335	0.000921857	0.016206
Asns	882.341	1.36426	0.427192	-3.19355	0.00140534	0.0215271
Dync1i1	11.8227	1.74086	0.553608	-3.14457	0.0016633	0.0241085
Npy	28.5389	3.50034	1.07624	-3.25237	0.00114447	0.0188077
Osbpl3	164.707	1.61846	0.389723	-4.15285	3.28366e-05	0.0015853
Mad2l1	312.186	-1.24418	0.316523	3.93076	8.46773e-05	0.00323596
Gfpt1	915.992	1.38162	0.339325	-4.07168	4.66748e-05	0.00204024
Reg3g	121.086	6.25466	1.92055	-3.2567	0.00112716	0.0186019
Prok2	3.86942	2.74703	0.96325	-2.85184	0.0043467	0.0451128
Slc6a12	844.811	-1.0296	0.162179	6.34851	2.17414e-10	1.02916e-07
A2m	16616.9	6.49113	1.41098	-4.60045	4.21575e-06	0.000373604
Ptms	2671.73	-1.52448	0.315627	4.83	1.36531e-06	0.000160594
Clec4e	192.118	4.37221	1.02691	-4.25764	2.066e-05	0.00116561
Clec4d	36.304	2.21188	0.512611	-4.31492	1.59662e-05	0.000956392
Zfp248	26.8276	1.03345	0.350748	-2.94641	0.00321488	0.0375418
Mgp	78.8276	-1.49314	0.437357	3.41402	0.000640129	0.0126385
Slco1a4	983.381	-2.36532	0.721428	3.27867	0.00104298	0.0176018
Abcc9	1223.08	1.09769	0.38688	-2.83729	0.00454986	0.0464023
Irag2	345.942	-1.94957	0.370428	5.26301	1.41715e-07	2.50037e-05
Cidec	164.351	3.42956	0.902836	-3.79865	0.000145488	0.00455424
Scnn1a	134.859	-1.38059	0.42023	3.28533	0.00101862	0.0173264
Cd9	1194.97	1.61475	0.392354	-4.11554	3.86271e-05	0.00177837
Clec2h	156.535	-6.81174	0.894976	7.61109	2.71792e-14	2.93053e-11
Sult2a8	2234.47	-2.57412	0.81146	3.1722	0.00151287	0.0226693
Rtn2	25.5914	1.40501	0.462191	-3.03988	0.00236673	0.0305128
Ppm1n	3.18316	3.90982	1.32392	-2.95321	0.0031449	0.0371492
Siglecg	132.143	-2.71405	0.618757	4.3863	1.15298e-05	0.000748394
Ceacam18	3.96657	2.58297	0.797329	-3.23953	0.00119727	0.0192676
Siglece	319.916	1.84901	0.610354	-3.0294	0.00245041	0.0312879
Cyp2b10	80.5641	-4.79488	0.666481	7.19433	6.2768e-13	6.09101e-10
Gas2	332.167	-1.23973	0.330755	3.74817	0.000178131	0.00525406
Ttc23	518.999	-1.73241	0.431351	4.01624	5.91343e-05	0.00247879
Cd22	82.676	-1.71178	0.49614	3.45019	0.000560182	0.0114805
Tmc5	8.14306	2.79576	0.877609	-3.18566	0.00144425	0.0219155
Pik3c2a	956.353	1.39396	0.211198	-6.60024	4.10482e-11	2.52615e-08
Kif22	215.127	-1.55834	0.478416	3.25729	0.0011248	0.0185788
Mvp	770.576	1.48971	0.444199	-3.3537	0.000797395	0.0147109
Aldoa	2379.63	1.15374	0.223419	-5.16402	2.41698e-07	3.84498e-05
Cd19	198.353	-3.21584	0.736061	4.36899	1.24823e-05	0.000778962
Aqp8	361.665	-3.07858	0.558649	5.51077	3.57265e-08	8.25452e-06
Itgam	621.425	1.72372	0.565952	-3.0457	0.0023214	0.0301565
Cd37	175.64	-1.03336	0.349145	2.9597	0.00307935	0.0366229
Itgal	918.908	1.4315	0.457045	-3.13207	0.00173581	0.024823
Plk1	148.031	-1.60851	0.541621	2.9698	0.00297989	0.0358325
Scnn1b	2.62706	-3.69551	1.08428	3.40824	0.000653827	0.0127489
Dnhd1	97.1736	1.70693	0.553837	-3.082	0.00205616	0.0278284
Rexo5	52.0601	-1.16022	0.379094	3.06051	0.00220958	0.029272
Acsm5	702.967	-2.28294	0.551331	4.14078	3.46133e-05	0.00165055
Mki67	2974.31	-1.61707	0.539769	2.99586	0.00273672	0.0337271
Magix	102.677	-2.09863	0.425289	4.9346	8.03146e-07	0.000106037
Porcn	35.7244	1.15712	0.304926	-3.79476	0.000147786	0.00458916
Otc	4582.97	-1.37362	0.384435	3.57308	0.00035281	0.00833008
Srpx2	29.2565	-1.25024	0.350174	3.57035	0.000356511	0.00838686
Sytl4	66.5114	-1.08118	0.346212	3.12288	0.00179092	0.025334
Serpina7	3580.31	3.01002	0.667849	-4.50704	6.57388e-06	0.000510343
Acsl4	1710.73	1.40082	0.318765	-4.39453	1.11011e-05	0.000725419
Adgrg2	115.002	3.10131	0.645262	-4.80628	1.53762e-06	0.000175542
Gabra3	48.6474	-1.08182	0.279361	3.8725	0.000107725	0.00382217
Xlr4c	3.13902	-2.04101	0.719204	2.83788	0.00454148	0.0463656
Tsc22d3	735.191	-1.1231	0.3096	3.62758	0.000286085	0.00720147
Ptpn7	74.1757	-1.32181	0.42186	3.13329	0.00172857	0.024777
Asb5	5.38163	4.09191	1.27999	-3.19683	0.00138949	0.0213825
Dusp4	28.1034	2.35191	0.560049	-4.19947	2.67543e-05	0.00135929
Plat	59.7819	1.5978	0.468799	-3.40827	0.00065375	0.0127489
Ido2	209.336	-2.74424	0.680043	4.03539	5.45113e-05	0.00234018
Adam3	3.47114	3.41353	1.00291	-3.40363	0.000664956	0.0129313
Adam9	1402.11	1.13462	0.378882	-2.99466	0.00274755	0.0338353
Ednra	371.987	1.14512	0.3828	-2.99143	0.00277671	0.0341078
Ces1f	42.2568	-3.12696	0.832315	3.75695	0.000171999	0.00511202
Cenpn	61.9416	-1.38847	0.328337	4.2288	2.34937e-05	0.00123568
Nudt7	703.767	-1.59815	0.381628	4.18772	2.81765e-05	0.00140941
Drc7	3.33719	-3.57148	0.953775	3.74458	0.000180698	0.00528957
Pde4c	136.911	-1.16475	0.411575	2.82998	0.00465511	0.047129
Hsd17b2	1084.66	-2.10306	0.40169	5.23554	1.64505e-07	2.74418e-05
Ces2g	472.316	-1.48234	0.512121	2.89452	0.00379741	0.0416909
Ccsap	31.5861	-1.08904	0.278442	3.91118	9.18462e-05	0.00343459
Barx2	6.95845	4.78775	1.26757	-3.7771	0.000158663	0.00481897
Pou2af1	209.69	-3.99575	0.892434	4.47736	7.55728e-06	0.000562118
Dixdc1	488.107	-1.09317	0.349436	3.12837	0.00175777	0.0250292
Apoa4	9637.66	3.66247	0.908029	-4.03343	5.49681e-05	0.00234982
Apoc3	4316.52	-1.15506	0.385558	2.99583	0.00273702	0.0337271
Treh	26.4575	2.00542	0.700832	-2.86149	0.00421658	0.0442593
Slc37a4	2232.6	-1.40673	0.303616	4.63326	3.59948e-06	0.000336174
Hyou1	3224.11	2.0606	0.501785	-4.10654	4.0163e-05	0.00182122
Gnb5	46.3745	1.10152	0.308582	-3.56963	0.000357487	0.00839966
Ccnb2	271.166	-1.57142	0.532582	2.95057	0.00317184	0.0372408
Kif23	191.077	-1.59967	0.507357	3.15296	0.00161625	0.0236409
Cyp1a2	1462.21	-3.01415	0.578943	5.2063	1.92646e-07	3.14191e-05
Elovl5	6492.77	-1.17891	0.320724	3.67578	0.000237127	0.00640969
Hcrtr2	5.21806	3.08688	0.81233	-3.80003	0.000144681	0.00453629
Cldn18	15.6195	-3.05515	0.837968	3.6459	0.000266453	0.00688392
Ptgs2	20.9326	4.60484	0.923746	-4.98496	6.1975e-07	8.53057e-05
Srprb	409.287	1.07272	0.379399	-2.82743	0.00469232	0.0473575
Amt	524.637	-1.31575	0.375083	3.5079	0.000451655	0.00997593
Klhdc8b	295.268	-1.21377	0.324074	3.74536	0.000180137	0.00528957
1700025G04Rik	250.321	1.00635	0.293374	-3.43027	0.000602981	0.0120646
Nlrp3	77.8085	1.64699	0.315757	-5.216	1.82823e-07	3.00698e-05
Heyl	113.418	-1.47968	0.338857	4.36669	1.26141e-05	0.000782154
Troap	39.9384	-1.25975	0.412726	3.05226	0.00227123	0.0297838
Cyp2c38	30.6376	5.89211	1.00912	-5.83886	5.25598e-09	1.64529e-06
Fanca	58.9543	-1.22063	0.365467	3.33992	0.000838014	0.0151718
Igdcc4	469.151	2.81919	0.731018	-3.85653	0.000115008	0.00399854
Rag2	27.0629	-6.47706	1.40628	4.6058	4.10874e-06	0.000369178
Hspa13	878.603	1.23436	0.382372	-3.22816	0.0012459	0.0198363
Podxl2	21.2421	-1.19986	0.414805	2.89259	0.00382084	0.0418009
Ptprm	253.028	1.05161	0.357462	-2.94188	0.00326231	0.0378212
Mcee	357.68	-1.02674	0.281538	3.64691	0.000265413	0.00686817
Igf2bp2	204.71	1.52465	0.408713	-3.73038	0.000191193	0.00548916
Myo5c	116.375	-1.39213	0.245157	5.6785	1.3588e-08	3.76738e-06
Spata2l	319.607	-2.40827	0.499609	4.82031	1.43335e-06	0.000166577
Pank1	2753.67	-1.58027	0.538075	2.9369	0.00331511	0.0382064
Map3k13	322.176	-1.01656	0.343533	2.95915	0.00308491	0.0366637
St18	2.7797	3.29499	1.01771	-3.23765	0.00120519	0.0193628
Mnd1	67.7079	-1.15197	0.37451	3.07593	0.00209844	0.0282039
Dnah8	26.8551	-1.5486	0.481597	3.21555	0.00130195	0.0203941
Ppargc1b	49.7201	-1.72432	0.402199	4.28724	1.80905e-05	0.00104806
Slc16a2	2283.1	-1.23456	0.363876	3.3928	0.000691815	0.0133555
Fancd2	72.7826	-1.63011	0.488057	3.34001	0.000837764	0.0151718
Tspoap1	66.6737	-1.02799	0.304114	3.38029	0.000724089	0.013697
Emid1	27.745	-1.50423	0.386143	3.89552	9.79878e-05	0.00361549
Foxj1	5.91554	-1.43716	0.506625	2.83674	0.00455769	0.0464578
Nipsnap1	2206.54	-1.63706	0.367057	4.45998	8.19684e-06	0.000593598
Tkfc	3510.1	-1.71321	0.541574	3.16339	0.00155942	0.0231562
Neurl1b	50.8119	-1.70989	0.559113	3.05821	0.00222664	0.0294359
Gcsh	1460.09	-1.01034	0.265829	3.80073	0.000144269	0.00453245
Myo15b	192.059	3.24904	0.614104	-5.29071	1.21845e-07	2.21006e-05
Gbp8	131.148	-1.88941	0.582265	3.24493	0.00117478	0.0191035
Cyb561a3	373.896	-1.01461	0.292695	3.46646	0.000527357	0.0110862
Exph5	61.5174	-2.64037	0.467304	5.65022	1.60247e-08	4.2028e-06
Hid1	106.416	1.42661	0.488523	-2.92025	0.00349748	0.0396259
Slc41a2	1386.45	3.33431	1.04176	-3.20066	0.00137114	0.0212718
Ppm1h	229.15	1.08652	0.18842	-5.76646	8.09522e-09	2.38048e-06
Fras1	61.3902	-1.12783	0.324028	3.48066	0.000500181	0.0106488
Hrob	22.2489	-1.62448	0.485038	3.34919	0.000810486	0.0148536
Grip1	90.905	1.43207	0.407784	-3.51183	0.000445029	0.00987099
Tespa1	9.4147	-1.76773	0.589722	2.99757	0.00272142	0.0336136
Pygo1	36.4038	-1.44179	0.460001	3.13431	0.00172259	0.0247278
Cdhr2	147.533	3.43996	0.753961	-4.56251	5.05451e-06	0.000419099
Zfr2	18.8324	1.61318	0.508308	-3.17362	0.0015055	0.0225995
Parm1	34.502	1.75448	0.479987	-3.65528	0.000256904	0.00672873
Dpp4	998.302	-1.31431	0.280063	4.69291	2.6935e-06	0.000270857
Igsf6	512.406	1.4595	0.492845	-2.96138	0.00306265	0.036511
Fam167a	58.8663	-1.12888	0.381629	2.95807	0.00309572	0.0367024
Egln3	590.688	1.84615	0.44374	-4.16043	3.17645e-05	0.00154508
Neil2	21.4422	1.40821	0.370932	-3.79641	0.000146808	0.0045745
Ubd	141.715	2.78587	0.742956	-3.74971	0.000177039	0.00523776
Neu3	98.9006	1.2614	0.332948	-3.78859	0.000151508	0.00467015
Raver2	123.047	2.56386	0.727316	-3.52509	0.000423336	0.00948567
Wdr38	3.30638	-3.32233	0.923345	3.59815	0.00032049	0.00776537
Mid1	518.379	1.9468	0.522578	-3.72537	0.000195026	0.00556627
Ccl12	7.94513	4.13786	0.782428	-5.28849	1.2333e-07	2.21629e-05
Parpbp	65.6377	-1.6425	0.571743	2.8728	0.00406858	0.0433091
Ccl7	19.3217	3.02239	0.627775	-4.81445	1.47607e-06	0.000170521
Ccl2	152.46	3.13303	0.985941	-3.17771	0.00148445	0.0223856
Galm	1135.45	-1.47791	0.516678	2.8604	0.00423111	0.0442787
Cdcp1	178.063	-1.03131	0.357432	2.88533	0.00391003	0.0423707
Aldh1b1	2149.25	-1.88557	0.221001	8.53191	1.43946e-17	3.10411e-14
Aamdc	111.987	-1.11513	0.329657	3.38271	0.000717754	0.0136316
Melk	67.0405	-1.42155	0.483921	2.93756	0.00330801	0.0382064
Thrsp	442.535	-6.25986	1.31245	4.76959	1.84598e-06	0.000200149
Arhgap45	396.014	-1.00697	0.309408	3.25452	0.00113585	0.0187295
Krt20	91.13	-1.92808	0.436987	4.41222	1.02315e-05	0.000689486
Alg12	134.398	1.17354	0.322519	-3.63866	0.000274065	0.00698544
Pawr	137.779	1.1725	0.371709	-3.15433	0.00160866	0.0235629
Ibtk	2123.34	1.04345	0.344555	-3.02839	0.00245858	0.0313113
Prtg	10.9995	-1.54643	0.48138	3.21248	0.00131592	0.0205631
Ska1	43.4163	-1.45295	0.376071	3.86351	0.000111771	0.00391563
Macrod1	110.128	-1.55073	0.489616	3.16724	0.00153896	0.0229402
Qsox2	192.452	1.01608	0.218057	-4.65971	3.1665e-06	0.000308821
P2ry14	125.132	-1.55094	0.398238	3.89452	9.83946e-05	0.00361675
Marchf1	213.176	1.16549	0.408483	-2.85321	0.00432795	0.0449662
Card11	16.3267	-1.46524	0.37548	3.90232	9.5276e-05	0.0035356
Fxyd1	598.117	-1.2271	0.336594	3.64564	0.000266731	0.00688392
Cpz	34.5315	-1.46577	0.443857	3.30234	0.000958814	0.0166595
Dnajc12	952.591	1.94323	0.63921	-3.04004	0.00236543	0.0305128
Kif15	173.666	-1.71366	0.486501	3.52242	0.000427633	0.00952247
Anln	212.887	-1.43471	0.443399	3.23571	0.00121342	0.019438
Entpd8	733.804	-1.30562	0.435245	2.99974	0.0027021	0.0335524
Plch1	10.5396	1.8522	0.471914	-3.92485	8.67823e-05	0.00328175
Gtdc1	304.78	1.07077	0.283035	-3.78317	0.000154841	0.00474747
Prodh2	2638.07	-1.49563	0.312723	4.7826	1.73044e-06	0.00019191
Fzd8	213.312	-1.24159	0.388828	3.19315	0.00140729	0.02154
Stag3	17.1605	-1.39525	0.364816	3.82454	0.000131018	0.00429528
Pax1	3.13975	-3.32154	0.907613	3.65965	0.000252563	0.00667811
Inhbb	740.637	1.78964	0.528641	-3.38536	0.000710858	0.0135524
Zcwpw1	104.651	-1.98317	0.361493	5.48605	4.11024e-08	8.99882e-06
Aff3	52.7906	-1.44411	0.493636	2.92546	0.00343945	0.0391972
Lypd8l	35.1389	-4.28353	1.11965	3.82577	0.000130363	0.00428828
Mgarp	27.0207	2.5232	0.75821	-3.32783	0.000875244	0.0155699
Atg101	259.139	-1.04943	0.294641	3.56172	0.000368438	0.00857257
Aldh3b3	22.8063	-5.93505	0.901607	6.58274	4.61841e-11	2.71619e-08
Galnt6	98.7346	1.07979	0.29303	-3.68492	0.000228778	0.00626251
Traf3ip3	71.2518	-1.13177	0.303005	3.73517	0.000187591	0.00543397
Map4k1	59.1682	-1.31208	0.393197	3.33695	0.000847046	0.0152783
Icam1	861.386	1.53047	0.436501	-3.50621	0.000454529	0.0100017
Serpine1	4265.65	5.29954	1.16992	-4.52982	5.9033e-06	0.000469554
Best1	2.1942	2.8029	0.978698	-2.86391	0.00418449	0.0439938
Tedc1	35.8616	-1.3329	0.342768	3.88864	0.000100808	0.00367185
Dtl	187.283	-1.46835	0.523274	2.80607	0.0050149	0.0494811
H2-DMa	58.2942	-1.48846	0.365077	4.07711	4.55998e-05	0.00200681
Tecta	12.3905	-1.71654	0.513443	3.34319	0.000828197	0.0150693
Cisd1	1364.24	-1.28248	0.395586	3.24198	0.00118702	0.0191832
D630003M21Rik	26.2377	-1.84659	0.373805	4.93998	7.81289e-07	0.000104574
Rtkn2	15.0879	-2.39145	0.705528	3.38959	0.000699975	0.0133975
Nmrk1	369.992	-1.08959	0.284293	3.83262	0.000126787	0.00420629
Dusp8	87.2571	1.47527	0.45595	-3.2356	0.00121388	0.019438
Or10j5	9.35116	4.24319	0.767102	-5.53145	3.17591e-08	7.51684e-06
Rmi2	16.7662	-2.06489	0.624224	3.30792	0.00093991	0.0164192
Dnah10	6.23885	2.19035	0.618972	-3.53869	0.000402115	0.00913199
Rapgefl1	29.8358	-1.25445	0.304136	4.12465	3.71293e-05	0.00173222
Slamf7	69.7202	-2.45143	0.718271	3.41296	0.000642625	0.0126749
Tlcd2	336.554	-2.17198	0.471398	4.60754	4.0747e-06	0.000367822
Asic3	7.86341	2.4306	0.837163	-2.90338	0.00369161	0.041129
Bphl	933.502	-1.5437	0.522372	2.95517	0.00312495	0.0369812
Camp	374.271	-3.0704	0.808509	3.79761	0.000146097	0.00456593
Ttk	71.574	-1.59462	0.490847	3.24871	0.00115928	0.0189708
Fcrla	95.243	-3.30081	0.757555	4.35719	1.31741e-05	0.000809126
Spsb2	95.1884	-1.08885	0.343751	3.16756	0.00153726	0.0229402
Car14	360.109	-2.97722	0.45365	6.56282	5.27992e-11	3.01391e-08
Tmc3	101.844	3.3756	0.763075	-4.42368	9.70339e-06	0.00066311
Atp6v0a4	94.8619	4.20969	0.993941	-4.23535	2.28196e-05	0.00121036
Pold1	114.566	-1.07458	0.373247	2.879	0.00398935	0.0429335
Lpar1	83.6703	1.27261	0.436966	-2.91237	0.00358699	0.0402872
Angptl6	104.42	-1.64313	0.490984	3.3466	0.000818097	0.0149456
Nlrp6	2740.88	-1.0141	0.249924	4.05764	4.95703e-05	0.00215708
Elovl3	2.81125	-2.92865	1.01829	2.87605	0.00402689	0.0430467
Ptpn3	834.191	1.07899	0.347419	-3.10574	0.00189802	0.0263308
Degs1l	26.9841	-3.41181	0.965505	3.53371	0.000409774	0.00922608
Scgb3a2	9.40192	-2.70033	0.933041	2.89412	0.00380219	0.0416909
Rap1gap2	164.527	1.35128	0.298543	-4.52626	6.00381e-06	0.00047529
3930402G23Rik	411.31	2.83708	0.694062	-4.08764	4.35782e-05	0.00192657
Prc1	401.982	-1.432	0.471185	3.03916	0.00237241	0.0305128
Eme1	22.5631	-1.62796	0.572737	2.84241	0.00447732	0.0458712
Myo16	63.2545	2.97618	0.897398	-3.31645	0.000911682	0.0160708
Echdc3	754.441	-1.73653	0.412115	4.2137	2.51217e-05	0.00128985
Adgrg6	135.351	1.31064	0.374655	-3.49825	0.000468325	0.0102012
Fndc3b	2657.12	1.65891	0.377729	-4.3918	1.12414e-05	0.000732122
Minar1	8.45064	2.88411	0.927785	-3.1086	0.00187974	0.0262083
Neil3	146.89	-1.64872	0.504728	3.26655	0.00108868	0.0181835
Prdm16	31.1522	1.23416	0.359879	-3.42938	0.000604957	0.0120917
Mtmr7	83.206	1.032	0.364116	-2.83427	0.00459312	0.0467208
Dcxr	520.071	-1.53048	0.250501	6.10969	9.9822e-10	3.58768e-07
Mmd2	365.034	-2.76058	0.526543	5.24283	1.5813e-07	2.72228e-05
Trmt9b	73.9588	-1.16576	0.379322	3.07327	0.00211724	0.0283193
Capsl	8.25923	-2.65009	0.755483	3.50781	0.000451816	0.00997593
Exo1	55.799	-1.39464	0.418075	3.33588	0.000850311	0.0152804
Xkr5	7.04721	-1.77557	0.604943	2.9351	0.00333436	0.0383827
Saa3	12413.8	7.70254	1.3011	-5.92004	3.21861e-09	1.02405e-06
Bub1b	224.472	-1.55424	0.50539	3.07533	0.00210269	0.028222
Sdr9c7	53.9095	-2.04038	0.698193	2.92237	0.00347379	0.0394496
Rdh7	8096.24	-1.17358	0.341303	3.43853	0.000584875	0.0118489
Maob	2957.31	-1.38831	0.412975	3.36174	0.000774543	0.0143989
Fmo1	3269.55	-1.306	0.445055	2.93446	0.00334124	0.0384163
Ankrd6	39.3424	1.31687	0.335058	-3.93028	8.4847e-05	0.00323596
Pclaf	310.221	-2.32166	0.602159	3.85556	0.000115466	0.00399854
Tbc1d10c	36.1825	-1.6986	0.425002	3.99668	6.42379e-05	0.00264138
Hey1	32.6606	-1.3248	0.411612	3.21856	0.00128835	0.0202956
Ctsg	84.124	-2.36888	0.741127	3.19633	0.00139189	0.0213885
Trim7	95.7773	-1.80273	0.430219	4.19026	2.7863e-05	0.00139993
Sec1	2.68125	2.60259	0.881407	-2.95277	0.00314939	0.0371797
Timd2	1203.73	-1.32751	0.317361	4.18296	2.87738e-05	0.00142824
Sgms1	712.358	1.31931	0.310568	-4.24806	2.15631e-05	0.00118554
Cfap69	180.661	2.08074	0.544584	-3.82079	0.000133025	0.00431009
Igsf23	61.4022	3.19859	0.681011	-4.69683	2.64235e-06	0.000268327
Marchf9	23.2193	1.49643	0.334566	-4.47275	7.72195e-06	0.000568353
Pvr	346.716	1.51222	0.407743	-3.70876	0.000208274	0.00579108
Necab1	365.271	-1.33981	0.156829	8.54313	1.30636e-17	3.10411e-14
Gstm2	346.983	-1.32736	0.418421	3.1723	0.00151237	0.0226693
Cyp2b13	249.272	-3.24148	0.928628	3.49061	0.00048192	0.0104039
Cd79b	187.689	-3.18426	0.778912	4.08809	4.34948e-05	0.00192657
Dnph1	49.1051	-1.30614	0.305686	4.27281	1.93026e-05	0.00110836
Sh3bgr	13.9452	2.42317	0.854802	-2.83478	0.00458576	0.0466704
Limd2	334.989	-1.08741	0.321142	3.38605	0.000709057	0.0135313
Sh3pxd2b	191.786	1.07602	0.285029	-3.77513	0.000159927	0.00483
Zfhx2	284.93	1.20804	0.230784	-5.2345	1.65431e-07	2.74418e-05
S100g	164.465	4.0201	0.3711	-10.8329	2.40292e-27	1.55453e-23
Cables1	75.1508	-1.25879	0.409054	3.07733	0.00208866	0.028131
Asgr2	1240.98	-1.1911	0.321916	3.70005	0.000215557	0.00594826
Ramp3	18.2327	2.3448	0.785958	-2.98337	0.00285094	0.0347725
Pif1	52.4262	-1.6295	0.484721	3.36173	0.00077455	0.0143989
Grid1	5.64089	-2.2966	0.682404	3.36546	0.000764166	0.0142468
H2az2	328.474	-1.24435	0.381014	3.2659	0.00109116	0.0182092
Hectd2	80.8849	1.21819	0.357071	-3.41162	0.000645778	0.0126876
Arhgap11a	475.972	-1.05128	0.281629	3.73284	0.000189332	0.00545998
Dmxl2	459.746	1.04428	0.13685	-7.63083	2.33255e-14	2.66295e-11
Ak7	14.6067	2.13103	0.638808	-3.33595	0.00085008	0.0152804
Firrm	49.3125	-1.21935	0.415746	2.93293	0.00335779	0.0385609
Ccnb1	354.621	-1.62535	0.483709	3.36017	0.000778934	0.0144539
Gpr12	11.4687	-3.14652	0.692202	4.54566	5.47636e-06	0.000448461
H2-Ob	59.8049	-2.24001	0.629201	3.56009	0.000370733	0.00860668
Nlrp5-ps	8.94501	1.6629	0.58753	-2.83032	0.0046502	0.0471039
Entpd3	8.02667	2.48214	0.828246	-2.99687	0.00272771	0.0336551
Bbox1	1607.08	-1.84471	0.615426	2.99745	0.00272245	0.0336136
Enc1	486.775	1.08148	0.35452	-3.05054	0.00228433	0.0298421
Fam169a	26.3669	1.16759	0.34952	-3.34055	0.000836132	0.0151718
Rapgef5	570.445	1.23968	0.348835	-3.55377	0.000379757	0.00873261
Abhd14b	1166.98	-1.81783	0.469537	3.87153	0.000108154	0.00383038
Rassf4	480.735	1.0566	0.334393	-3.15975	0.00157903	0.0232694
Adrm1b	13.0447	1.17578	0.419044	-2.80587	0.00501811	0.0494875
Pm20d1	727.387	-1.21508	0.320473	3.79152	0.000149731	0.00463473
Cilp	22.6983	-2.28781	0.796903	2.87087	0.00409343	0.0434427
Trem1	47.9157	1.72322	0.537436	-3.20637	0.00134423	0.0209045
Hsd3b7	3536.89	-1.11121	0.174889	6.35378	2.10087e-10	1.01934e-07
Ctf1	68.5637	-1.22064	0.354941	3.439	0.000583868	0.0118456
Fam83g	42.5544	1.07797	0.337136	-3.19744	0.00138655	0.0213729
Mgat3	38.5708	1.14877	0.359947	-3.19149	0.0014154	0.021647
Mfap4	124.395	-2.67053	0.52091	5.12667	2.94913e-07	4.50683e-05
Clspn	153.049	-1.64317	0.571747	2.87394	0.00405387	0.0432531
Radx	85.4606	1.46014	0.480853	-3.03657	0.00239288	0.0307353
Pwwp3b	52.9225	1.5054	0.403486	-3.73099	0.000190725	0.00548811
Maff	127.835	1.74965	0.570356	-3.06764	0.00215754	0.0286805
Gucy2c	589.477	3.20787	0.841209	-3.81341	0.000137065	0.00440378
Hebp1	1773.63	-1.1476	0.290443	3.95119	7.77648e-05	0.00303022
Nrep	1683.04	-2.79544	0.593357	4.71123	2.46228e-06	0.000254191
Klhl6	230.022	-1.01954	0.293419	3.47467	0.000511473	0.0108264
Tmem212	15.1333	4.80157	1.45007	-3.31125	0.00092879	0.0163131
4930426D05Rik	9.12975	-2.74744	0.718743	3.82256	0.000132074	0.00430084
Niban3	108.991	-2.97728	0.648713	4.58951	4.44285e-06	0.000388409
Gm6863	49.1316	1.17682	0.399683	-2.94438	0.00323607	0.0376822
1700019D03Rik	21.3901	-1.58327	0.482888	3.27876	0.00104265	0.0176018
Npsr1	2.50462	3.887	1.12366	-3.45922	0.000541741	0.0112691
Fam25a	62.8779	-2.37617	0.61342	3.87365	0.000107219	0.00381118
Dmrta1	7.3533	3.14219	0.88804	-3.53835	0.000402642	0.00913199
Pkhd1	157.454	-1.48702	0.43601	3.41053	0.000648366	0.0127218
1700048O20Rik	26.858	-3.77924	0.745091	5.07218	3.93288e-07	5.78253e-05
Gls2	3095.26	-1.15737	0.33027	3.50433	0.000457763	0.0100528
Tnip3	70.1187	6.44263	0.972837	-6.62252	3.53134e-11	2.36332e-08
S1pr4	25.2793	-1.48533	0.499158	2.97567	0.00292347	0.0353441
Cdc25c	53.694	-1.52132	0.471142	3.229	0.00124223	0.0197941
BC024139	33.038	-1.96579	0.58903	3.33733	0.000845862	0.0152712
Or5b94	4.69594	3.3977	0.85179	-3.98889	6.63831e-05	0.00269532
Ffar1	5.13181	-1.94242	0.621701	3.12437	0.00178187	0.0252612
Cage1	14.8896	1.51951	0.419279	-3.62411	0.00028996	0.00722961
Gm7334	28.8752	3.433	0.907857	-3.78144	0.000155924	0.00476756
Tlr1	141.536	1.80539	0.45341	-3.98181	6.83938e-05	0.00274821
Psg22	24.7303	4.37716	1.17857	-3.71397	0.000204032	0.00570583
Tst	1781.51	-1.00762	0.227376	4.43153	9.35687e-06	0.000643965
Tubg2	4.29096	1.79031	0.616929	-2.90197	0.00370821	0.0411891
Gm4779	2.28558	-3.23824	1.04444	3.10046	0.00193223	0.0266529
Megf8	166.352	1.10781	0.222213	-4.98534	6.18518e-07	8.53057e-05
Pcdhb7	4.4498	2.24481	0.67519	-3.32471	0.000885103	0.0156877
9930022D16Rik	3.07108	4.28199	1.28205	-3.33995	0.000837937	0.0151718
Arhgef37	190.845	-3.04433	0.534252	5.69831	1.21004e-08	3.4536e-06
Cenph	47.1075	-1.32573	0.449016	2.95252	0.00315192	0.0371826
Tmem86b	329.064	-2.0132	0.293721	6.85413	7.17483e-12	5.80205e-09
Cenpe	253.235	-1.52104	0.484403	3.14003	0.0016893	0.0244248
Cxcr4	140.729	-2.3537	0.610686	3.85419	0.000116115	0.0040099
Hcar2	39.5106	2.38183	0.695515	-3.42456	0.00061579	0.0122703
Adrb2	212.67	1.05082	0.286018	-3.67395	0.000238833	0.00643788
Mms22l	100.536	-1.37309	0.366776	3.74366	0.000181362	0.005301
Slc16a5	704.295	-1.35901	0.362916	3.74469	0.000180614	0.00528957
Lrtm1	143.474	-1.93903	0.636576	3.04604	0.00231881	0.0301513
Ccdc149	123.882	2.08313	0.540898	-3.85125	0.000117517	0.00405109
Ptprcap	44.0909	-2.60246	0.612431	4.2494	2.14347e-05	0.0011852
Mtmr11	72.29	1.22158	0.331875	-3.68084	0.000232469	0.00633673
Teddm2	11.2217	-1.84202	0.630828	2.92	0.00350035	0.0396352
Eid2	49.7931	1.14072	0.327856	-3.47934	0.000502649	0.010685
Igfals	613.846	-3.29137	0.588005	5.59752	2.17437e-08	5.41029e-06
Tmem229b	123.283	-1.01061	0.279211	3.61952	0.000295152	0.00728792
Gldn	21.6362	4.71437	0.702856	-6.70745	1.98054e-11	1.3728e-08
E2f8	230.285	-1.29137	0.390217	3.30937	0.000935046	0.016349
Pilra	180.163	1.08779	0.335704	-3.24032	0.00119395	0.0192301
Ankle1	46.7934	-2.05744	0.630362	3.2639	0.00109889	0.018291
Rbp1	937.31	-1.42972	0.286959	4.98232	6.28275e-07	8.58701e-05
Ticrr	81.9977	-1.38986	0.435184	3.19373	0.00140448	0.0215271
Gchfr	556.582	-1.54333	0.233693	6.60408	3.99991e-11	2.52615e-08
Hnf4aos	3.41061	-2.99031	0.86244	3.46727	0.000525777	0.0110675
Vmn1r193	2.39859	-3.06748	0.98452	3.11571	0.001835	0.0257883
Slc26a1	1577.38	-1.41483	0.305702	4.62813	3.68987e-06	0.000341015
Spsb4	14.3044	-1.92864	0.549799	3.50789	0.000451668	0.00997593
A2ml1	289.15	1.17086	0.380867	-3.07419	0.00211077	0.0283109
Rnf152	390.268	-1.17638	0.390698	3.01098	0.00260406	0.0326483
Mis18bp1	129.044	-1.31565	0.458785	2.86769	0.00413482	0.043666
Frat2	33.9388	-1.47741	0.355522	4.15562	3.24404e-05	0.00157008
Sned1	291.854	-1.2963	0.305542	4.24262	2.20925e-05	0.00119722
A4galt	11.5278	1.51045	0.458487	-3.29442	0.000986234	0.01694
Gpr85	8.73093	2.62954	0.661813	-3.97324	7.09021e-05	0.00283142
Ckap2l	173.79	-1.6346	0.503494	3.24651	0.0011683	0.0190382
Ric3	31.7253	1.96768	0.426851	-4.60976	4.0314e-06	0.000365614
Ranbp3l	19.3666	-2.11348	0.60642	3.48517	0.000491822	0.0105482
Cd300e	171.571	2.42392	0.705848	-3.43405	0.00059463	0.0119764
Gm6377	165.577	1.8622	0.552987	-3.36754	0.000758432	0.0141671
A730049H05Rik	7.96179	2.87828	1.00763	-2.85649	0.00428358	0.0446007
Cdca2	119.548	-1.78264	0.420274	4.24161	2.21921e-05	0.00119722
Nr1h5	184.158	-1.57322	0.556129	2.82888	0.00467105	0.0472165
Clec4a1	216.37	1.68223	0.486086	-3.46076	0.000538644	0.0112288
Syt12	129.9	2.25664	0.610917	-3.69386	0.000220872	0.00607178
Rarres1	193.384	-1.53701	0.217641	7.06213	1.63967e-12	1.51536e-09
Tmie	170.413	-2.12107	0.647924	3.27364	0.00106173	0.0178077
Ccdc69	15.7425	-1.37164	0.421572	3.25363	0.00113941	0.0187723
Cyp2g1	38.5449	-5.81209	0.930446	6.24656	4.19586e-10	1.69652e-07
Arhgap15	70.8206	-1.38062	0.37006	3.7308	0.000190874	0.00548811
Armcx4	571.408	1.34364	0.464743	-2.89113	0.00383855	0.0419474
Suox	1192.51	-1.24832	0.214583	5.8174	5.97698e-09	1.84129e-06
2610318N02Rik	11.3928	-1.98583	0.47654	4.16718	3.08385e-05	0.00151907
H2ax	299.76	-1.13431	0.293381	3.86635	0.000110478	0.00388434
Lrrc25	111.902	1.2633	0.281923	-4.48103	7.4285e-06	0.00055665
Haspin	53.2554	-1.2373	0.333306	3.71219	0.000205474	0.00572921
Sarm1	15.4941	1.63506	0.496278	-3.29465	0.000985435	0.01694
Carmil2	45.6971	-1.54244	0.403299	3.82455	0.00013101	0.00429528
Ch25h	30.6336	3.26304	1.08465	-3.00838	0.00262645	0.0328478
Septin6	135.919	-1.40531	0.326859	4.29944	1.71234e-05	0.0010132
Tnfsf15	7.84038	3.8977	1.08661	-3.58704	0.000334459	0.00805356
Tcf19	111.33	-1.11023	0.373158	2.97524	0.00292759	0.0353569
Cyp8b1	1298.23	-2.58726	0.524946	4.92861	8.28147e-07	0.00010787
Adra1b	316.732	-1.28291	0.270342	4.7455	2.07991e-06	0.000220585
Rps27rt	37.6399	1.01995	0.302142	-3.37573	0.000736189	0.0138617
Ptges	17.6982	2.33965	0.529236	-4.42081	9.8333e-06	0.000667289
Phospho1	23.4806	2.22933	0.791434	-2.81682	0.0048501	0.0482437
Rtn4rl2	12.4887	2.25211	0.763953	-2.94797	0.00319864	0.0374197
Map10	38.4471	1.2393	0.300757	-4.12058	3.77912e-05	0.00175888
Amigo1	157.534	1.0086	0.238599	-4.22717	2.36645e-05	0.00123904
Creg2	7.57404	1.98693	0.650876	-3.05271	0.00226786	0.0297598
Adgb	91.9274	1.29086	0.238207	-5.41905	5.99168e-08	1.15135e-05
Gprc5c	669.933	-1.1019	0.348159	3.16494	0.00155113	0.0230645
Ercc6l	91.6262	-1.44753	0.486433	2.97581	0.0029222	0.0353441
Kif18b	106.512	-1.68484	0.546381	3.08363	0.00204493	0.0277345
Cd14	878.467	3.12819	0.827824	-3.77881	0.000157577	0.00479351
Gm11437	19.9134	-3.50616	1.03354	3.39239	0.000692855	0.0133555
Wdfy4	268.791	-1.14688	0.378684	3.02859	0.00245698	0.0313113
Arhgef39	69.3503	-1.5414	0.418417	3.68388	0.000229708	0.00627911
Usp29	116.446	2.31102	0.368375	-6.27355	3.52915e-10	1.48899e-07
Lax1	19.3863	-1.35279	0.410245	3.29753	0.000975404	0.0168629
D630039A03Rik	151.432	-2.56144	0.499049	5.13265	2.85689e-07	4.43572e-05
Akr1b7	994.161	2.03126	0.559232	-3.63224	0.000280973	0.00710043
Fpr2	141.165	1.59175	0.495008	-3.21561	0.00130169	0.0203941
Gm9873	5.80547	2.16152	0.76786	-2.815	0.00487776	0.0484481
Cyp2j5	2561.79	-1.96098	0.582008	3.36932	0.000753526	0.014089
Isoc2b	52.5052	-1.50801	0.426502	3.53576	0.000406599	0.00918659
Terb1	3.11773	2.89361	0.948581	-3.05046	0.0022849	0.0298421
Kcnt2	119.943	1.86576	0.63565	-2.9352	0.00333335	0.0383827
Gm9892	14.3412	1.20085	0.397156	-3.02363	0.00249762	0.0316107
Dnah6	16.1942	2.91472	0.755975	-3.85558	0.000115456	0.00399854
Cfap300	16.0422	1.3155	0.411233	-3.19893	0.0013794	0.0213148
Myh7	63.4735	3.36823	1.04398	-3.22633	0.00125387	0.0199468
Socs3	760.272	2.62074	0.731632	-3.58204	0.000340916	0.00814841
Aldh1a1	1056.83	-1.51605	0.478276	3.16982	0.00152532	0.0227894
Aldh7a1	2910.39	-1.06288	0.310436	3.42381	0.000617491	0.012279
Sh2d4a	167.631	-1.56363	0.429296	3.64232	0.000270197	0.00694567
Cd8a	29.8635	-2.29119	0.515457	4.44497	8.79058e-06	0.000616786
Adm2	20.1021	4.42788	1.04049	-4.25558	2.08512e-05	0.00116979
Ffar4	82.0812	1.82479	0.552919	-3.30029	0.000965836	0.0167366
Arfgap3	191.415	1.24015	0.338072	-3.6683	0.000244172	0.00654543
Gm9946	4.58493	-1.96473	0.647462	3.03451	0.00240927	0.0308845
Mgmt	81.6487	-1.42308	0.467035	3.04705	0.00231099	0.0301018
Srsf12	4.65702	1.93369	0.634213	-3.04895	0.00229642	0.0299522
Hmgb2	1515.83	-1.38266	0.380441	3.63435	0.000278679	0.00707535
Akr1c20	1106.63	-2.25238	0.711126	3.16734	0.00153841	0.0229402
Cadm4	40.8655	1.08758	0.318727	-3.41227	0.000644235	0.0126876
Tafa5	16.495	-1.5609	0.507893	3.07327	0.00211724	0.0283193
Afp	48170.6	2.09865	0.697742	-3.00777	0.00263172	0.0328889
Miga1	221.973	1.1995	0.334819	-3.58254	0.000340275	0.00814311
Sec14l3	13.6951	-3.3897	0.991465	3.41888	0.000628799	0.0124783
Smyd1	53.3471	1.7431	0.541443	-3.21937	0.00128474	0.0202718
Zfp811	54.2492	3.29048	0.641387	-5.13025	2.89351e-07	4.45692e-05
Ntrk2	250.395	-3.16202	0.636495	4.96786	6.76967e-07	9.18782e-05
Tcp10b	6.35764	2.70496	0.703552	-3.84471	0.000120694	0.00410951
Cdca7	178.405	-1.03191	0.334137	3.08827	0.00201323	0.0275354
Gpc3	3044.23	1.57633	0.372204	-4.23514	2.28412e-05	0.00121036
Ghr	3838.3	-1.3826	0.420269	3.2898	0.00100257	0.0171738
Izumo4	82.9997	-1.42995	0.339491	4.21204	2.53071e-05	0.00129253
Cldn23	11.0281	2.2705	0.518378	-4.38001	1.18672e-05	0.00076013
Cyp3a11	18588.7	-1.66978	0.376446	4.43565	9.17942e-06	0.000634
AI504432	79.5223	-1.43911	0.472454	3.04602	0.00231892	0.0301513
Prss34	21.0241	-3.12447	0.903923	3.45657	0.000547104	0.0113321
BC043934	7.35987	-1.89005	0.54748	3.45227	0.000555899	0.0114289
Slit3	39.9267	2.35103	0.75777	-3.10256	0.00191853	0.0265394
Kdm5d	195.449	-9.47185	1.43555	6.59808	4.16513e-11	2.52615e-08
Capg	126.732	1.00646	0.219963	-4.57559	4.74879e-06	0.000404791
Dnah9	1.8915	-3.22898	1.03454	3.12117	0.00180134	0.0254257
Hamp2	554.764	-7.51025	1.37833	5.4488	5.07112e-08	1.04702e-05
Inca1	129.41	-1.21121	0.265579	4.56063	5.09995e-06	0.000419406
Ces1g	1148.3	-3.20452	0.678503	4.72293	2.32466e-06	0.000241267
Ebf1	80.1483	-2.59503	0.508077	5.10755	3.26368e-07	4.9102e-05
Nat8f1	442.959	-2.23173	0.638208	3.49687	0.000470758	0.0102198
Chst3	131.799	-2.99181	0.800664	3.73666	0.000186482	0.00540992
Saa2	26475.9	7.25719	1.77205	-4.09537	4.21494e-05	0.00188645
Lepr	4485.8	2.52673	0.49808	-5.07294	3.91723e-07	5.78253e-05
Prtn3	155.421	-1.30507	0.307631	4.24231	2.21233e-05	0.00119722
Xlr3a	58.0295	-2.90944	0.857787	3.3918	0.000694348	0.0133557
Zfp105	48.2082	1.13146	0.267675	-4.22698	2.36852e-05	0.00123904
Gm10032	4.31186	2.67265	0.80454	-3.32196	0.000893873	0.0157999
Adamts17	9.30591	-2.04593	0.729703	2.80379	0.00505061	0.0497323
Serpina9	7.0566	-3.44143	0.741538	4.64093	3.46846e-06	0.000329979
Espl1	120.172	-1.39207	0.473248	2.94152	0.00326609	0.0378212
Syt17	8.37701	1.7217	0.516751	-3.33178	0.000862914	0.0153997
Cxcl2	82.9314	4.1847	1.04515	-4.00392	6.23024e-05	0.00257818
Scp2-ps2	19.291	3.95828	1.22153	-3.24044	0.00119347	0.0192301
Cyp2d41-ps	48.2579	3.68847	1.03963	-3.54785	0.000388386	0.0088889
Pirb	424.771	1.28573	0.448358	-2.86765	0.00413531	0.043666
Igf1os	6.4082	-2.09885	0.611243	3.43375	0.000595299	0.0119764
9630013D21Rik	37.8511	-4.66039	0.713536	6.5314	6.51592e-11	3.5128e-08
Gm12715	108.644	1.06817	0.363027	-2.9424	0.00325681	0.0378015
Vpreb1b	2.5893	-3.62152	1.07108	3.38119	0.000721724	0.0136787
Vpreb1a	22.549	-4.1596	0.929184	4.47662	7.58336e-06	0.000562118
Slc14a1	109.237	-1.41913	0.488271	2.90645	0.00365558	0.0408919
Gckr	2426.12	-1.12667	0.308303	3.65441	0.000257777	0.00673342
Flot1	454.87	1.26605	0.319159	-3.96682	7.28387e-05	0.00289091
Nrm	50.1604	-1.95957	0.679664	2.88314	0.00393733	0.0425477
Adamts14	121.152	1.22347	0.320835	-3.81339	0.000137071	0.00440378
Fcrl1	14.0267	-1.52816	0.517704	2.9518	0.00315928	0.0371946
Gm10073	8.41651	1.82976	0.50438	-3.62774	0.000285916	0.00720147
Slc35e3	209.15	1.08943	0.252671	-4.31166	1.62034e-05	0.000967616
Golm2	412.449	1.1287	0.202588	-5.57143	2.52653e-08	6.12937e-06
Cyp2a12	6999.61	-1.37047	0.396302	3.45814	0.000543926	0.0112904
Fam78b	12.8436	2.04637	0.555792	-3.6819	0.0002315	0.00631921
Plekhh1	38.885	1.37981	0.302479	-4.56168	5.07463e-06	0.000419099
Serpina6	4667.24	-4.78763	0.792471	6.04139	1.52792e-09	5.12288e-07
Dmkn	8.01905	3.60265	0.750012	-4.80345	1.55951e-06	0.000177
Cdh3	124.628	2.43929	0.818131	-2.98154	0.00286805	0.0348766
Myl4	42.2524	-2.3987	0.502188	4.77649	1.78379e-06	0.000195592
Blnk	75.5119	-2.55042	0.664901	3.83578	0.000125164	0.0041667
Cyp3a59	841.855	-1.56202	0.494061	3.16159	0.00156912	0.0232284
Rag1	161.787	-5.49285	1.11242	4.93775	7.90306e-07	0.000105057
Orm2	7193.92	7.16529	2.10834	-3.39855	0.000677431	0.0131344
Ttr	66201.5	-1.38478	0.332543	4.16419	3.12453e-05	0.00153134
Ces1e	360.799	-1.74835	0.582657	3.00066	0.00269395	0.0335316
Hsh2d	8.2187	-2.20843	0.635171	3.47691	0.000507227	0.0107588
Ces3b	82.6087	-5.98381	1.31673	4.54445	5.50798e-06	0.000449155
Erbb4	47.4827	-2.1887	0.59845	3.65728	0.000254901	0.00671252
Rapgef2	614.965	1.3034	0.236773	-5.50486	3.69457e-08	8.43578e-06
Hsd3b3	1926.9	-2.44298	0.850487	2.87244	0.00407312	0.0433091
Nsl1	58.1608	-1.29216	0.366619	3.52454	0.000424226	0.00948567
Gm49339	161.969	2.02557	0.54256	-3.73335	0.000188946	0.00545695
Vmn1r51	3.90316	3.54325	1.00386	-3.52962	0.000416154	0.00934806
Plppr1	149.189	1.58562	0.292529	-5.42037	5.94746e-08	1.15135e-05
Egfem1	6.09809	-2.40279	0.656051	3.6625	0.000249767	0.00664037
Sox11	16.5504	-1.30982	0.418916	3.12669	0.00176789	0.0250996
Jakmip1	26.0705	-2.36831	0.646044	3.66586	0.000246509	0.00658082
Gm8730	34.1269	1.8134	0.525001	-3.45409	0.000552153	0.0114076
Hsd3b2	468.37	-2.87663	0.83413	3.44866	0.000563383	0.0115339
Gpx1	11182.2	-1.114	0.265319	4.19872	2.68427e-05	0.00136022
H2ac19	64.1818	-1.97088	0.691544	2.84997	0.00437234	0.0452578
H2ac18	159.099	-1.42838	0.428162	3.33607	0.000849727	0.0152804
Ethe1	173.838	-1.30725	0.280237	4.66479	3.08928e-06	0.000304349
mt-Co1	433572	-1.15225	0.322378	3.57423	0.000351257	0.00830352
mt-Nd6	5080.22	-1.84427	0.410302	4.49492	6.95957e-06	0.000529691
Rps23rg1	20.3824	-3.42264	0.908517	3.76728	0.000165038	0.00495062
Zfp979	19.6212	1.24879	0.317558	-3.93247	8.40777e-05	0.00323125
Dhrs3	818.647	-1.60808	0.534132	3.01065	0.00260692	0.0326631
Anks6	10.7514	1.58357	0.545851	-2.90111	0.00371849	0.0412156
Mthfs	235.924	-1.11563	0.28522	3.91147	9.1737e-05	0.00343459
Klk1b4	5.03156	-2.8652	0.970654	2.95182	0.00315903	0.0371946
Rps12-ps3	30.7383	1.54219	0.34638	-4.45231	8.49514e-06	0.000603933
Slc22a7	459.588	-5.28795	0.884552	5.97811	2.2574e-09	7.42569e-07
Col4a4	56.9233	-1.50189	0.486681	3.08599	0.00202879	0.0276123
H2-T23	2721.08	-1.49072	0.445182	3.34856	0.000812322	0.0148732
Slc22a27	757.403	-2.20124	0.592445	3.71552	0.000202785	0.00569561
Xlr4b	10.2762	-1.95908	0.67495	2.90255	0.00370135	0.0411887
Sptbn2	904.07	-1.07741	0.303639	3.54833	0.000387681	0.00888487
Gm14648	3.13912	3.629	1.18117	-3.07237	0.00212368	0.0283859
Mas1	10.6172	-3.14285	0.738884	4.2535	2.10451e-05	0.00117369
Cenpm	52.3322	-2.48233	0.551018	4.505	6.63742e-06	0.000513223
Tnfrsf13c	24.3571	-2.69638	0.773214	3.48724	0.000488032	0.0105241
Gm10232	11.6098	1.50656	0.42582	-3.53803	0.000403132	0.00913199
Apol9b	408.795	-2.0363	0.716339	2.84265	0.00447407	0.0458712
Pnp2	50.2049	1.71649	0.609835	-2.81469	0.00488245	0.0484696
Uty	139.204	-8.78384	1.39824	6.28209	3.34061e-10	1.44077e-07
B630019A10Rik	533.158	-1.6997	0.543643	3.1265	0.00176898	0.0250996
Selenbp2	2536.13	-4.65881	1.00072	4.65546	3.23263e-06	0.000313694
Sprr2a2	6.71262	3.32229	0.890819	-3.72948	0.000191878	0.00549257
Ddx3y	760.735	-10.9074	1.61921	6.73621	1.62576e-11	1.21357e-08
Eif2s3y	412.948	-10.2342	1.57423	6.50112	7.97235e-11	4.18182e-08
Rps18-ps6	40.5666	1.37772	0.481517	-2.86121	0.00422028	0.0442609
H2bc24	14.5081	-3.9576	1.27206	3.11117	0.00186349	0.0260192
Bhmt1b	434.638	-1.81987	0.409839	4.44046	8.97673e-06	0.000622216
Rdh16	506.691	-2.07993	0.330048	6.3019	2.94019e-10	1.29689e-07
Cd300ld3	17.7951	1.2916	0.415221	-3.11064	0.00186683	0.0260471
Gm10275	10.7609	-3.46893	0.893511	3.88236	0.000103449	0.00373729
Wfdc17	247.265	1.72817	0.494202	-3.49688	0.000470732	0.0102198
9930111J21Rik2	80.6722	-1.08762	0.336451	3.23263	0.00122656	0.0196097
Spdl1	55.0432	-1.0812	0.384371	2.81291	0.00490961	0.0486151
Ces3a	1723.43	-3.75374	0.85782	4.37591	1.20927e-05	0.000763702
Fcho1	81.5512	-2.29008	0.588822	3.88925	0.000100553	0.00367185
Gm10284	2.37699	4.10969	1.13405	-3.62391	0.000290183	0.00722961
Prss36	18.9794	-1.57257	0.457463	3.43758	0.000586927	0.0118781
Ugt2b36	4122.59	-1.73023	0.590931	2.92797	0.00341182	0.0389889
Hmgn2-ps	100.229	-1.16649	0.261849	4.4548	8.39716e-06	0.000600718
Gm12966	14.7424	1.30574	0.396074	-3.29671	0.000978227	0.0168729
Gm4952	3144.33	-1.64707	0.525705	3.13306	0.00172991	0.024778
Mpst	550.432	-1.15359	0.253997	4.54176	5.57867e-06	0.000451129
Csf2rb2	273.89	1.25321	0.368904	-3.3971	0.000681031	0.0131911
Ccdc112	17.5211	1.46727	0.419292	-3.49939	0.000466316	0.0101803
Ccnf	228.883	-1.24607	0.391834	3.1801	0.00147225	0.0222361
Ang	3122.17	1.61093	0.35271	-4.5673	4.94041e-06	0.00041508
Zfp9	187.133	1.91082	0.520896	-3.66834	0.000244129	0.00654543
Spef2	5.68714	-1.84643	0.603562	3.05922	0.00221911	0.0293583
Tmem254	1459.41	-1.1983	0.290305	4.12772	3.66376e-05	0.0017134
G530011O06Rikx	35.7143	4.98946	0.607226	-8.21682	2.08979e-16	3.37988e-13
Serpina1e	10280.9	-1.54557	0.533795	2.89544	0.00378632	0.0416345
Noxred1	3.93525	1.96119	0.67316	-2.91341	0.00357506	0.0401997
Oip5	66.3964	-1.76009	0.575821	3.05666	0.0022382	0.0295303
Cyp4f15	1158.62	-1.09535	0.350288	3.127	0.00176597	0.0250996
Gm4924	40.6124	1.26554	0.244739	-5.17099	2.32856e-07	3.73494e-05
Prob1	65.9193	-1.41252	0.302995	4.66186	3.13358e-06	0.000307154
Cenps	23.3158	-1.51548	0.330477	4.58574	4.52383e-06	0.000391957
Ccl27a	36.4348	-1.27096	0.387055	3.28367	0.00102466	0.0173987
BC048644	29.6557	-4.96408	1.13779	4.36291	1.28342e-05	0.000793267
Saa1	28949	6.72233	1.75009	-3.84113	0.000122468	0.00413368
Cib3	22.1364	-3.10059	0.940375	3.29718	0.000976601	0.0168629
Ovgp1	53.3248	1.83869	0.554873	-3.31371	0.000920675	0.0161999
Spc24	126.26	-1.89215	0.409523	4.62038	3.83038e-06	0.000352322
Gm826	9.88875	-2.3578	0.650596	3.62406	0.000290018	0.00722961
Tmem267	276.425	1.55832	0.174042	-8.95368	3.43818e-19	1.11214e-15
Rdh16f2	400.258	-1.4029	0.408441	3.43476	0.000593072	0.011965
Sirpb1c	30.3093	1.87731	0.400523	-4.68714	2.77043e-06	0.000276587
Ccl28	8.78868	3.03398	0.723023	-4.19623	2.7139e-05	0.00137165
Bhmt	33650.6	-2.06495	0.369806	5.58388	2.35218e-08	5.77861e-06
Gas2l3	152.728	-1.14405	0.299206	3.82361	0.000131513	0.00430084
Ctla2b	380.3	2.33923	0.622924	-3.75524	0.000173176	0.00513914
Slc22a29	164.08	-3.22343	0.614877	5.2424	1.58501e-07	2.72228e-05
Cenpw	44.1893	-1.22246	0.277922	4.39856	1.0897e-05	0.000719352
Pde11a	5.00302	3.51921	0.88906	-3.95835	7.54702e-05	0.00296503
Scn2a	19.9221	1.21537	0.317432	-3.82876	0.000128788	0.00425089
Igll1	53.3005	-5.19248	0.915458	5.67201	1.41134e-08	3.80695e-06
Kbtbd6	14.2019	-2.1414	0.680919	3.14487	0.0016616	0.024102
Malrd1	7.81938	5.25137	1.27918	-4.10527	4.03839e-05	0.00182174
6330403L08Rik	44.7203	1.46879	0.299978	-4.89634	9.76404e-07	0.000121475
Ass1	25032.4	-1.37401	0.362684	3.78844	0.000151597	0.00467015
Igkc	142.329	-2.08725	0.536766	3.88856	0.00010084	0.00367185
Ighm	1067.7	-2.58985	0.659919	3.92449	8.69136e-05	0.00328175
Rpl35rt	105.794	1.11794	0.334069	-3.34643	0.00081859	0.0149456
Smim24	14.6215	-1.25806	0.435705	2.88741	0.00388432	0.0423335
Raet1d	189.943	-2.37006	0.604161	3.92289	8.74922e-05	0.00329718
Cfap74	12.73	2.48332	0.628519	-3.95107	7.78028e-05	0.00303022
Aunip	22.7922	-1.76471	0.585555	3.01374	0.00258048	0.0324513
G6pc1	9023.81	-1.00653	0.353423	2.84796	0.00440009	0.0454723
Rad54b	90.191	-1.23311	0.39159	3.14897	0.00163845	0.0238559
Gm5150	47.3578	1.50091	0.508188	-2.95344	0.0031425	0.0371492
Sult2a1	7408.7	-1.6186	0.549735	2.94432	0.00323661	0.0376822
Sult2a5	1046.03	-4.1522	0.67691	6.13406	8.56648e-10	3.19728e-07
Nlrp12	801.572	2.27968	0.536119	-4.2522	2.11682e-05	0.00117497
Naip2	191.041	1.14922	0.272289	-4.22061	2.43647e-05	0.00126775
Serpina3m	15180.2	1.88598	0.538573	-3.50181	0.000462115	0.0100999
Serpina3i	103.105	3.09718	0.988064	-3.1346	0.00172091	0.024722
Serpina1c	39558.7	-1.08767	0.304001	3.57785	0.000346426	0.00821134
Vinac1	5.09386	2.56777	0.834164	-3.07825	0.00208219	0.0280632
Slc8a3	10.5659	1.77625	0.551486	-3.22084	0.00127817	0.0202174
Zan	20.6202	3.66409	1.15888	-3.16176	0.00156818	0.0232284
Gzmc	6.78899	3.18088	0.836785	-3.80131	0.000143933	0.00453245
Gm9531	11.7981	1.40059	0.393225	-3.56179	0.000368331	0.00857257
Clec7a	131.549	-1.71776	0.512413	3.3523	0.00080143	0.0147573
Gm2223	12.5967	1.26355	0.437966	-2.88504	0.00391366	0.0423863
Klrb1b	16.125	1.23723	0.377908	-3.2739	0.00106076	0.0178077
Gm43302	58.7227	-3.34762	1.18606	2.82248	0.00476537	0.0478421
Col4a3	81.8478	-2.53624	0.465022	5.45403	4.92418e-08	1.02762e-05
Phyhd1	551.893	-1.35549	0.221695	6.11418	9.70518e-10	3.55393e-07
H2-Q1	193.139	-5.06197	0.661478	7.65251	1.97088e-14	2.39067e-11
Kifc1	137.611	-1.66137	0.475448	3.49432	0.000475277	0.010277
Xlr4a	11.9211	-2.39553	0.795592	3.01101	0.00260383	0.0326483
Gm9385	42.2831	1.18253	0.323905	-3.65084	0.00026138	0.00677284
Rpl19-ps11	62.2091	1.01238	0.237479	-4.26302	2.01682e-05	0.00114451
Gm13673	2.21573	2.76732	0.981592	-2.81921	0.00481414	0.0480869
Gm13680	19.5223	1.28214	0.346895	-3.69605	0.000218979	0.0060283
Gm15931	3.16777	3.7259	1.00255	-3.7164	0.00020208	0.00569225
Gm15746	25.5282	-2.77765	0.779922	3.56144	0.000368822	0.00857257
Gm13456	181.761	1.15319	0.220062	-5.24028	1.60331e-07	2.72956e-05
Vcp-rs	97.4878	1.06633	0.225444	-4.72992	2.24608e-06	0.000235632
Rnf138rt1	10.2048	6.00843	1.2605	-4.76669	1.87273e-06	0.000201922
Ldha-ps2	2.76343	2.38149	0.837286	-2.84429	0.00445104	0.0457552
Gm12346	45.4527	1.35803	0.367056	-3.6998	0.000215765	0.00594826
Gm12057	16.4582	-3.81731	0.695442	5.48905	4.0411e-08	8.99882e-06
A230072E10Rik	8.74179	1.67746	0.553913	-3.02838	0.0024587	0.0313113
5830444B04Rik	21.6145	2.49804	0.460509	-5.42453	5.81077e-08	1.13914e-05
Gm1980	6.25201	4.49455	1.00797	-4.45899	8.23463e-06	0.000594118
Gm15611	101.054	-3.04188	0.789944	3.85075	0.000117755	0.0040521
1700086P04Rik	2.72174	3.60085	1.0927	-3.29538	0.000982877	0.0169261
Gm12265	29.1581	-4.22163	0.976205	4.32453	1.52857e-05	0.000918468
Gm13919	15.4485	-3.27012	1.02691	3.18442	0.00145047	0.0219836
Gm12602	6.53535	-2.27926	0.794269	2.86962	0.0041096	0.0435671
Gm13012	8.97489	-1.5291	0.524516	2.91526	0.00355388	0.0400544
Rtl1	8.07748	3.2398	0.72527	-4.46703	7.93134e-06	0.000580873
Gm5970	57.1261	1.53728	0.508269	-3.02454	0.00249012	0.0315459
Gm16731	5.65632	-2.32659	0.809258	2.87497	0.00404064	0.0431595
Wipf3	188.336	-1.73773	0.431156	4.0304	5.56829e-05	0.00236994
Gm12354	14.3154	-1.54697	0.489404	3.16093	0.00157266	0.0232284
Gm11832	16.6576	-3.45895	0.874267	3.9564	7.60867e-05	0.0029772
9030622O22Rik	145.513	-1.32864	0.447958	2.966	0.003017	0.0361667
Gm16170	19.6513	-1.74094	0.461118	3.77548	0.000159703	0.00483
Igf2os	103.81	-2.10728	0.671179	3.13966	0.00169141	0.0244248
Gm12840	51.6056	2.46224	0.66981	-3.67603	0.000236888	0.00640969
B430119L08Rik	231.054	-1.00523	0.326757	3.07638	0.00209529	0.0281972
Gm11837	54.5793	-1.09038	0.301411	3.61759	0.000297354	0.00733297
Gm15408	45.4775	-2.56345	0.566442	4.52553	6.02439e-06	0.00047529
Mexis	6.56703	1.82047	0.571352	-3.18625	0.00144132	0.0219155
Gm15883	51.5353	-1.94484	0.511227	3.80427	0.000142222	0.00451022
Eldr	11.3778	-1.90227	0.644102	2.95337	0.00314325	0.0371492
Gm16638	57.2826	1.43227	0.39694	-3.60828	0.000308239	0.00754294
A930001C03Rik	19.6232	-1.33869	0.448784	2.98293	0.00285507	0.0347725
Gm11266	32.37	-1.37181	0.466247	2.94223	0.00325855	0.0378015
Gm16835	6.4496	3.39658	0.826466	-4.10977	3.9606e-05	0.0018044
1200007C13Rik	44.5625	3.61167	1.11291	-3.24524	0.00117352	0.0191035
Gm16291	2.6446	-4.0051	1.22235	3.27655	0.00105084	0.0176578
Gm15283	3.86328	3.37123	0.947902	-3.55652	0.0003758	0.00867244
Bcl2a1b	115.082	2.25277	0.573399	-3.92881	8.53684e-05	0.00324233
Gm16238	3.22132	3.77377	1.31905	-2.86098	0.00422333	0.0442609
Sult3a2	2.40961	4.40025	1.13434	-3.87914	0.000104828	0.00375441
Gm4202	15.8393	1.02929	0.365394	-2.81693	0.00484857	0.0482437
Gm17092	4.88439	-2.31662	0.666852	3.47396	0.000512835	0.0108406
Gm5093	3.31576	-3.12454	0.866917	3.60419	0.000313124	0.00762499
Cyp2a22	2409.02	-2.01451	0.472404	4.26439	2.00451e-05	0.00114086
Peg10	338.823	1.39747	0.399891	-3.49463	0.000474725	0.010277
Gm20541	8.12776	1.76319	0.592731	-2.97469	0.00293289	0.0353989
Serpinb10	19.8398	-1.57402	0.555551	2.83326	0.00460756	0.0467941
Gm379	36.5339	2.99722	0.776721	-3.85882	0.000113938	0.00398434
Igkv1-117	1.67456	-3.58611	1.07445	3.33761	0.000845025	0.0152702
Gm8783	5.80036	1.74802	0.587916	-2.97325	0.00294662	0.0354982
Gm6344	5.49001	3.08376	0.891669	-3.45841	0.000543377	0.0112904
Gm11007	15.9678	-3.26079	1.09195	2.98622	0.0028245	0.0344984
Gm21451	3.62301	3.42371	0.982071	-3.48622	0.0004899	0.0105482
Rnaset2b	1313.78	-1.06937	0.213925	4.99879	5.76906e-07	8.11347e-05
BC147527	4.68997	-2.2729	0.655466	3.46761	0.000525114	0.0110656
Sirpb1b	13.0949	1.74679	0.61946	-2.81985	0.00480458	0.0480869
ENSMUSG00000095041	712.922	-1.0761	0.250836	4.29004	1.78644e-05	0.00103806
Gm12537	9.68871	1.86193	0.622141	-2.99277	0.00276457	0.0340233
Edaradd	19.6503	-1.6858	0.423283	3.98268	6.81417e-05	0.00274821
Mid1-ps1	23.2987	2.99112	0.991737	-3.01604	0.00256098	0.032275
G530011O06Riky	60.3468	3.14503	0.378304	-8.3135	9.29197e-17	1.63944e-13
Erdr1x	212.332	1.43119	0.347842	-4.11447	3.88064e-05	0.00177837
Csta2	89.8012	2.13117	0.655797	-3.24975	0.00115508	0.018934
Rnaset2a	406.688	-1.30884	0.255761	5.11743	3.09723e-07	4.69617e-05
Bhmt-ps1	12.1311	-2.02027	0.636339	3.17483	0.00149923	0.0225559
Ankrd66	2.01348	3.09284	1.09703	-2.81929	0.00481305	0.0480869
4933409K07Rik	4.61972	2.04927	0.713455	-2.87232	0.00407473	0.0433091
Gm15801	5.80036	1.74802	0.587916	-2.97325	0.00294662	0.0354982
Psmb9	158.52	-1.03096	0.343249	3.00353	0.00266863	0.0332645
Erdr1y	1737.34	3.48185	0.543364	-6.40795	1.47487e-10	7.53269e-08
D130020L05Rik	70.8723	-1.46139	0.380902	3.83667	0.000124715	0.00415887
4732419C18Rik	17.2182	-1.81177	0.635853	2.84935	0.00438082	0.0453214
Gm10516	19.3483	-1.14624	0.402997	2.84429	0.00445101	0.0457552
Gm8941	13.2346	-3.34051	0.922241	3.62216	0.000292148	0.00726924
9030616G12Rik	12.4133	-2.90619	0.794943	3.65585	0.000256335	0.00672873
Gm26588	51.7079	-2.95513	1.01149	2.92156	0.00348287	0.0395065
4933404O12Rik	63.27	-1.82222	0.500497	3.64081	0.000271777	0.00697705
Bvht	17.4899	1.24149	0.382664	-3.24433	0.00117729	0.0191204
Mir181a-1hg	9.44528	-1.74916	0.546932	3.19813	0.00138323	0.0213569
Gm29650	4.81067	-5.1499	1.01574	5.07009	3.9763e-07	5.80241e-05
Bcl2a1d	37.2082	2.76184	0.797573	-3.4628	0.000534582	0.0111801
Gm28856	5.8654	3.57052	1.01928	-3.50296	0.000460112	0.0100721
1810053B23Rik	41.4241	2.3699	0.817199	-2.90003	0.00373124	0.0412479
Gm19744	29.6722	1.57622	0.476118	-3.31056	0.000931092	0.0163209
Gm28720	7.58659	-2.98669	0.793963	3.76175	0.00016873	0.00505358
Gm28818	14.0749	1.51299	0.448484	-3.37357	0.000742001	0.0139174
Ms4a4a	99.6373	3.21932	0.962491	-3.34479	0.000823463	0.0150205
1700016L21Rik	10.2781	1.88322	0.501002	-3.7589	0.00017066	0.00509565
2810405F17Rik	10.1865	-1.69777	0.514269	3.30133	0.000962262	0.0167045
Zbed4-ps1	80.817	-4.43706	0.964177	4.60192	4.18619e-06	0.000372686
Gm29017	22.5675	-1.01561	0.349736	2.90392	0.00368521	0.0410814
Bcl2a1a	57.0775	3.48712	0.708476	-4.922	8.56625e-07	0.000110102
C730036E19Rik	15.6479	-4.16582	1.06376	3.91611	8.99881e-05	0.00337812
1810041H14Rik	4.05244	-2.66768	0.733021	3.6393	0.00027338	0.00698126
Gm37233	16.3378	1.84584	0.545453	-3.38404	0.000714266	0.0135907
A930036K24Rik	26.7147	1.10749	0.378707	-2.9244	0.00345121	0.039262
Gm31728	4.81287	-2.28896	0.708262	3.2318	0.00123015	0.0196287
Gm37152	2.0458	2.90318	1.03156	-2.81436	0.00488742	0.0484696
Pcdhgb6	23.2066	1.06926	0.345917	-3.09108	0.00199431	0.0273152
Gm30948	12.2433	-4.84385	1.17672	4.11638	3.84862e-05	0.00177837
Pcdhga2	25.4779	2.39496	0.494922	-4.83905	1.30459e-06	0.000154858
Tstd1	232.71	-1.68809	0.368292	4.58356	4.57131e-06	0.000394311
Gm37249	14.6217	-1.11194	0.375695	2.95968	0.00307959	0.0366229
Gm37940	2.02549	2.88223	1.00151	-2.87788	0.0040036	0.0429767
Gm30173	4.88819	3.75606	1.05132	-3.57271	0.0003533	0.00833153
Gm20743	2.92068	-3.01358	0.951792	3.16622	0.00154432	0.0229848
Gm37065	6.24556	-3.74447	1.13146	3.30942	0.000934886	0.016349
Rhbg	74.2588	-1.13339	0.380903	2.97554	0.00292471	0.0353441
Gm42503	3.52615	3.67611	1.00638	-3.65279	0.000259403	0.00675689
Gm42615	4.1056	2.23624	0.733584	-3.04838	0.00230081	0.0299894
Gm30211	14.8205	-3.80065	0.820332	4.63307	3.60285e-06	0.000336174
Gm34333	9.17729	-4.41435	0.986998	4.4725	7.7311e-06	0.000568353
Gm43360	3.47038	2.18814	0.749875	-2.918	0.00352284	0.0397523
Gm8848	1.72841	-2.8786	1.00506	2.86409	0.00418205	0.0439938
Gm10652	7.84874	-1.83805	0.579032	3.17436	0.00150168	0.0225752
5033403H07Rik	134.943	-1.46248	0.329114	4.4437	8.84258e-06	0.000617327
Gm32051	10.9135	3.00954	0.877315	-3.4304	0.000602696	0.0120646
Gm2602	9.94401	-2.17302	0.735078	2.95618	0.00311472	0.0368826
1810017P11Rik	19.9377	-1.67753	0.585726	2.86401	0.00418309	0.0439938
Gm6450	8.99934	1.40444	0.462779	-3.03479	0.00240702	0.030876
Gm9794	47.0655	1.51348	0.420943	-3.59546	0.000323821	0.00782655
Gm10461	16.1826	-1.07622	0.364716	2.95083	0.00316918	0.0372321
Gm4366	89.822	1.03362	0.301241	-3.43119	0.000600931	0.012057
Gm20560	6.13303	3.01899	0.995508	-3.03261	0.00242447	0.0310178
Gm45083	62.2979	-1.61025	0.318933	5.04888	4.44396e-07	6.3418e-05
9330102E08Rik	22.7561	1.9018	0.665653	-2.85705	0.00427602	0.0445699
Gm5340	38.4866	2.32645	0.365947	-6.35733	2.05286e-10	1.01934e-07
Gm38811	2.68119	-2.94054	0.931514	3.15674	0.00159545	0.0234498
1810059H22Rik	52.2278	-2.85711	0.762959	3.74478	0.000180553	0.00528957
Gm44101	72.1236	1.96066	0.649706	-3.01776	0.00254652	0.032148
Gm19434	7.13318	2.54463	0.884689	-2.8763	0.00402369	0.0430467
Gm44950	46.5386	1.20593	0.365821	-3.29652	0.000978923	0.0168729
Gm44851	9.60556	-2.52031	0.636541	3.95939	7.51414e-05	0.00296411
2310043P16Rik	18.2946	1.21428	0.413786	-2.93456	0.00334023	0.0384163
Gm44744	6.30814	-2.22922	0.561161	3.97252	7.11156e-05	0.00283411
Gm42397	2.36598	-2.89054	1.01995	2.83401	0.00459674	0.0467331
BC024386	3002.73	-1.32681	0.382862	3.4655	0.000529254	0.0111046
Gm30931	30.7927	-2.22306	0.76543	2.90433	0.00368038	0.0410747
Gm33148	8.43975	-2.29963	0.599173	3.838	0.000124038	0.00415322
Gm45457	10.4559	-1.7077	0.604142	2.82665	0.00470374	0.0474235
Gm4316	102.427	-1.07036	0.361011	2.9649	0.00302781	0.0362292
Gm45855	24.7579	1.61693	0.464562	-3.48054	0.000500399	0.0106488
Gm36435	9.39051	-2.48216	0.68534	3.62179	0.000292575	0.00727054
Gm47528	12.5893	2.99023	0.728049	-4.10718	4.00516e-05	0.00182043
1700019L13Rik	3.09306	3.29215	1.12362	-2.92994	0.00339033	0.0387969
Rab7-ps1	7.31471	1.81537	0.54526	-3.32936	0.000870457	0.0154989
Gm48633	407.333	-1.16456	0.323088	3.60445	0.000312809	0.00762499
Lilrb4b	292.617	2.13461	0.571157	-3.73735	0.000185969	0.00540313
Pbld1	1870.99	-1.34729	0.325422	4.14012	3.4712e-05	0.0016512
Lilrb4a	508.391	1.27603	0.350861	-3.63685	0.000275993	0.00702029
Sfta3-ps	6.48789	-2.72588	0.813383	3.35129	0.000804353	0.014769
Gm36283	23.836	2.00648	0.446106	-4.49776	6.86741e-06	0.000526809
Gm40787	77.0835	-1.95631	0.544072	3.59568	0.00032354	0.00782655
Gm40770	25.7952	-1.20777	0.352293	3.4283	0.000607376	0.0121151
Gm17746	5.73526	2.30436	0.76372	-3.01728	0.00255054	0.0321643
Gm47467	84.6132	-1.10872	0.247374	4.48194	7.39681e-06	0.000556424
Gm19951	13.4068	1.92482	0.629432	-3.05802	0.00222801	0.0294359
Gm49383	8.12194	-2.10389	0.701288	3.00004	0.00269941	0.0335524
Gm40438	4.42602	-2.76968	0.813383	3.40513	0.000661314	0.0128734
Gm48593	2.75626	3.46901	1.0008	-3.46623	0.000527804	0.0110862
Gm36264	9.84415	-2.69259	0.914461	2.94446	0.00323521	0.0376822
Gm10095	34.3953	1.04236	0.302451	-3.44639	0.000568134	0.0116189
Gm35558	5.13907	-1.95112	0.685828	2.84491	0.0044424	0.0457552
BB123696	13.6322	5.33696	1.16313	-4.58844	4.4657e-06	0.000388656
5033406O09Rik	22.7051	-1.47111	0.438083	3.35807	0.000784895	0.0145352
Gm48228	5.04223	2.46018	0.679554	-3.62029	0.000294279	0.00727854
Gm47547	44.0937	1.89085	0.656416	-2.88057	0.00396962	0.0428013
Tmed10-ps	6.31271	2.12215	0.580363	-3.6566	0.000255587	0.00672146
A530001N23Rik	7.47875	-2.37133	0.646726	3.66667	0.000245731	0.00657138
Gm35164	3.52421	-3.9176	1.20867	3.24124	0.00119011	0.019216
D030051J21Rik	2.94724	3.10041	1.01046	-3.06833	0.0021526	0.0286422
Gm2379	5.52842	2.13972	0.737537	-2.90117	0.00371772	0.0412156
Gm49188	24.6547	-1.71072	0.542581	3.15293	0.00161642	0.0236409
Gm55330	47.4773	2.34596	0.378593	-6.19652	5.77241e-10	2.23009e-07
Gm49486	12.5361	3.66152	1.2407	-2.95117	0.00316569	0.0372137
5730521K06Rik	9.97963	-1.8205	0.533895	3.40985	0.000649991	0.0127218
Gm34095	3.4725	-4.42671	1.5089	2.93373	0.00334919	0.0384849
5730414N17Rik	17.3276	-1.77452	0.441703	4.01744	5.8833e-05	0.0024715
Gm49601	3.01134	3.34688	1.17017	-2.86015	0.0042344	0.0442787
Gm6553	2.4889	4.48464	1.20467	-3.7227	0.000197101	0.00560077
Gm32624	16.2473	-1.97655	0.629114	3.14179	0.00167916	0.0243021
Gm32461	83.0681	-1.50419	0.393557	3.82203	0.000132358	0.00430287
Gm22146	71.0327	-2.57999	0.741172	3.48095	0.000499633	0.0106488
4833419F23Rik	5.78358	2.04436	0.637229	-3.2082	0.00133569	0.0208051
Gm30117	17.3111	-1.99112	0.687746	2.89514	0.00378995	0.0416508
Gm2629	11.155	-2.42967	0.591902	4.10486	4.04559e-05	0.00182174
Gm4013	11.6884	-1.7302	0.531843	3.25322	0.00114107	0.0187836
A530088E08Rik	62.7107	1.02377	0.361383	-2.83292	0.00461249	0.0468196
Gm6789	28.9963	1.5382	0.371927	-4.13576	3.53789e-05	0.00166713
2310015A16Rik	24.7289	-3.59882	0.711557	5.05767	4.24401e-07	6.10132e-05
Gm50103	25.5235	-1.37633	0.480218	2.86605	0.00415629	0.0438398
Gm50322	31.7246	-1.54552	0.469902	3.28903	0.00100532	0.0172057
Gm36419	57.1111	-2.86493	0.922047	3.10714	0.00188904	0.0262865
Rplp2-ps1	10.3487	1.30224	0.412805	-3.15461	0.00160714	0.0235585
Muc4	14.6955	1.6444	0.559019	-2.94159	0.00326531	0.0378212
Lppos	71.5873	-1.85755	0.421926	4.40255	1.06988e-05	0.000708678
Gm30842	18.6122	-1.6006	0.566217	2.82683	0.00470116	0.0474221
Gm35049	150.065	2.46295	0.361765	-6.80815	9.88652e-12	7.6751e-09
Gm57204	33.7671	1.88447	0.518669	-3.63328	0.000279846	0.00708115
Gm56749	11.2231	-2.87458	0.764405	3.76054	0.000169546	0.0050702
Gm32196	8.89695	-4.19781	1.12423	3.73395	0.000188502	0.00545222
Gm56774	12.4496	-2.99349	0.76338	3.92137	8.80479e-05	0.00331169
Gm56557	3.7052	3.93784	1.27137	-3.09731	0.00195284	0.0268799
Gm51802	3.43998	-4.29936	1.06768	4.02683	5.65331e-05	0.00240086
2610029K11Rik	31.2319	-1.11383	0.395358	2.81727	0.00484338	0.0482437
Gm56893	20.3581	-5.87927	1.09082	5.38979	7.05389e-08	1.34218e-05
Gm57225	5.19755	4.42713	1.04032	-4.25554	2.08547e-05	0.00116979
Gm56536	9.37417	-2.62689	0.860897	3.05134	0.00227826	0.0298155
Gm34235	4.60089	-3.17214	1.11959	2.8333	0.00460698	0.0467941
9930105H17Rik	2.03722	3.77676	1.12636	-3.35307	0.000799216	0.0147305
Gm30509	11.1191	2.45573	0.585317	-4.19555	2.72208e-05	0.00137221
Gm56877	9.43969	-1.58147	0.459425	3.44228	0.000576827	0.0117398
Gm56860	79.0594	1.28212	0.39932	-3.21075	0.00132391	0.0206381
Gm56861	22.1064	1.21557	0.31576	-3.84968	0.000118273	0.00406272
Gm34854	7.97409	-2.22582	0.662417	3.36015	0.000778996	0.0144539
Gm34833	57.2413	2.27943	0.526439	-4.3299	1.4918e-05	0.000901955
Gm31249	31.1987	-3.43804	0.830157	4.14143	3.45144e-05	0.00164989
Gm35254	2.05764	-3.85369	1.05103	3.66658	0.000245817	0.00657138
ENSMUSG00000121353	106.689	3.88653	0.70371	-5.52292	3.33416e-08	7.79631e-06
2700099C18Rik	48.176	-1.59719	0.426084	3.74855	0.000177861	0.00525406
9030619P08Rik	356.107	-2.86226	0.586687	4.87868	1.06796e-06	0.000130358
Ly6a2	40.7992	-2.56735	0.759363	3.38093	0.000722418	0.0136787
AKAP17A	83.5458	-1.74127	0.405455	4.2946	1.7501e-05	0.00102341
ENSMUSG00000121638	16.3393	2.60157	0.648207	-4.01349	5.98285e-05	0.00249174
ENSMUSG00000121727	6.96215	3.18676	1.00812	-3.1611	0.00157174	0.0232284
ENSMUSG00000121794	3.47288	-3.2991	0.851073	3.8764	0.000106012	0.0037752
ENSMUSG00000121804	1.79024	-3.72982	1.10262	3.38268	0.000717821	0.0136316
ENSMUSG00000121816	191.447	-1.65668	0.482483	3.43366	0.000595486	0.0119764
ENSMUSG00000121828	6.37899	4.53592	1.15433	-3.9295	8.51243e-05	0.0032394
ENSMUSG00000121838	19.6323	1.26632	0.345901	-3.66095	0.000251282	0.00666241
ENSMUSG00000121913	24.8055	-1.97294	0.439067	4.49348	7.00702e-06	0.00053122
Sts	8.58903	-1.62573	0.498399	3.26191	0.00110663	0.0183597
NLGN4Y	31.3403	8.18316	1.06371	-7.69304	1.43674e-14	1.85895e-11
TMSB4Y	8.88206	6.45062	1.04141	-6.19415	5.86018e-10	2.23009e-07
TTTY15	10.0076	6.33786	1.16401	-5.44484	5.18517e-08	1.0593e-05
USP9Y	107.301	9.9643	1.05121	-9.47887	2.57041e-21	9.97732e-18
UTY	105.733	9.8794	1.1488	-8.59976	7.9886e-18	2.2149e-14
VCY	2.29646	4.24356	1.29066	-3.28789	0.00100943	0.0172599
VCY1B	1207.8	13.3098	1.16546	-11.4202	3.3134e-30	3.21532e-26

## Sheet: Table S3F spleen
Table S3F. DEGs between C57 XYH GFP+ spleen and male C57BL/6 spleen
Gene	baseMean	log2FoldChange	lfcSE	stat	pvalue	padj
DDX3Y	1037.04	12.9963	1.10109	-11.8031	3.76349e-32	2.5169e-28
Vpreb3	141.944	-2.85581	0.481613	5.92968	3.03532e-09	2.34222e-06
Mmp14	1355.53	1.14295	0.301694	-3.78842	0.000151606	0.0114348
Ccl3	44.6912	3.35819	1.0324	-3.25279	0.00114278	0.0427752
S100a6	352.276	1.01015	0.286465	-3.52628	0.000421447	0.0227911
Scn4a	87.4544	-1.42812	0.399976	3.57052	0.000356272	0.02056
Srpk3	174.732	-1.60209	0.473695	3.38211	0.000719325	0.0321421
Rhoc	244.014	1.16849	0.352893	-3.31116	0.000929104	0.037431
Dyrk1b	113.191	-1.05022	0.324326	3.23816	0.00120303	0.044206
Fkbp11	25.7424	1.47045	0.42347	-3.47239	0.000515856	0.0255927
Ier3	307.078	2.09347	0.468469	-4.46875	7.86783e-06	0.0014094
Sec14l2	619	-1.43754	0.289155	4.97154	6.64248e-07	0.000242306
Has1	10.1577	3.49027	0.905541	-3.85435	0.000116038	0.00927518
Col5a3	139.265	-2.78497	0.538258	5.17405	2.29076e-07	9.84377e-05
Cacna1e	382.779	-1.49096	0.382784	3.89504	9.81828e-05	0.00845425
Hspb1	142.449	2.24955	0.559131	-4.02329	5.73899e-05	0.00603415
Il5ra	106.281	-1.47142	0.451742	3.25722	0.0011251	0.0424303
Eps8l1	152.636	-3.71581	0.930337	3.99405	6.49553e-05	0.00650909
P3h4	68.0792	1.2116	0.37231	-3.25428	0.00113679	0.042753
Crlf1	10.2268	-1.97297	0.593068	3.32671	0.000878782	0.036247
Hmgcll1	25.3791	-1.51224	0.448085	3.37491	0.000738409	0.0325598
Spib	1733.96	-1.68499	0.399795	4.21463	2.50184e-05	0.00322585
Slc47a1	6.59987	-2.36537	0.650038	3.63882	0.000273895	0.0173122
Aldh1a2	40.1823	2.33658	0.511157	-4.57115	4.85049e-06	0.00102271
Mcemp1	247.182	1.23538	0.377921	-3.2689	0.00107968	0.0411037
Bicc1	351.395	1.02072	0.256555	-3.97856	6.93342e-05	0.00668775
Cnksr3	438.628	1.6851	0.378635	-4.45046	8.5685e-06	0.00152133
Steap1	3.76413	3.60152	1.04059	-3.46103	0.000538115	0.0262044
Dstn	4683.12	1.05195	0.231161	-4.55074	5.34583e-06	0.00106192
Lbp	161.624	1.44164	0.419978	-3.43267	0.000597674	0.0279385
Wt1	322.146	1.46319	0.396171	-3.69333	0.000221338	0.0149177
Il10	25.6681	2.59222	0.681979	-3.80102	0.000144102	0.0111197
Slpi	429.61	1.80759	0.455116	-3.97171	7.13591e-05	0.00677653
Mb	67.1084	-2.30846	0.634753	3.63678	0.000276065	0.0173627
Gdpd2	1823.76	1.00891	0.314381	-3.20918	0.00133112	0.0474356
Ccn2	728.252	1.23808	0.375134	-3.30036	0.000965602	0.0382733
Dram1	329.799	1.1794	0.296153	-3.9824	6.82243e-05	0.00667175
Mypn	6.27888	-2.66432	0.771026	3.45555	0.000549174	0.0264222
Egfr	135.142	1.36832	0.362748	-3.7721	0.000161881	0.0119096
Cpm	159.938	-1.96481	0.350373	5.60776	2.04957e-08	1.24608e-05
Adarb1	146.001	1.00424	0.255675	-3.92782	8.5719e-05	0.00767759
Rhbdf1	102.48	1.15808	0.35333	-3.2776	0.00104692	0.0402384
Igfbp1	27.9277	2.11851	0.606712	-3.49179	0.000479796	0.0244447
Ankrd36	62.6864	4.01654	0.741822	-5.41443	6.14847e-08	3.33396e-05
Ccl11	33.9722	1.92916	0.469054	-4.11288	3.90753e-05	0.00440431
Tmem132e	16.7545	-1.80749	0.431461	4.18923	2.79905e-05	0.00344524
Slc6a4	156.995	-1.40464	0.307865	4.56251	5.05463e-06	0.00102435
Krt19	48.3199	2.5276	0.50615	-4.99377	5.92104e-07	0.000219989
Krt12	4.23927	3.50463	1.0139	-3.45657	0.000547094	0.0264222
Serpina3n	977.763	2.90446	0.63268	-4.59073	4.41696e-06	0.000975212
4930447C04Rik	19.4628	1.64676	0.495882	-3.32087	0.000897363	0.0365931
Fam161b	51.6592	-1.13932	0.348413	3.27002	0.00107541	0.0410188
Fos	94.2251	1.49149	0.460488	-3.23893	0.00119978	0.044206
Aoah	170.52	1.37604	0.318214	-4.32424	1.53057e-05	0.00230886
Irf4	469.222	-1.59481	0.472453	3.3756	0.000736553	0.0325495
Gcnt2	285.08	1.40258	0.426217	-3.29077	0.000999135	0.0388893
Gadd45g	121.79	1.13837	0.338513	-3.36286	0.00077139	0.0335714
Ctsl	1857.17	1.23144	0.38406	-3.20638	0.00134415	0.047562
Slc34a1	18.7032	-3.21673	0.665238	4.83547	1.32835e-06	0.000391921
Vcan	491.152	2.2687	0.545462	-4.15923	3.19324e-05	0.00368195
Ckmt2	11.535	-2.38224	0.621019	3.83602	0.000125042	0.00987686
Emb	875.089	1.16658	0.239405	-4.87282	1.10017e-06	0.000352325
Galnt15	99.6928	2.09578	0.585001	-3.58253	0.000340287	0.0198441
Sema3g	515.898	1.38983	0.399542	-3.47857	0.000504105	0.025348
Olfm4	738.85	2.08291	0.408641	-5.09717	3.44766e-07	0.000141164
Acod1	221.041	5.65995	1.16693	-4.85029	1.2328e-06	0.000374753
Sema5a	696.103	1.31608	0.359414	-3.66175	0.000250503	0.0164243
Matn2	351.932	1.05634	0.287848	-3.66978	0.000242758	0.0159687
Slc38a4	114.588	1.99361	0.418959	-4.75848	1.95053e-06	0.000536074
Mefv	183.099	1.58791	0.372213	-4.26613	1.98888e-05	0.00277104
Lynx1	313.261	-1.60377	0.432284	3.70998	0.000207275	0.0142906
Miox	9.43437	-3.73467	1.11388	3.35285	0.000799843	0.0345102
Gcsam	138.449	-1.00488	0.310758	3.23363	0.00122226	0.0444242
Slc15a2	444.977	-7.53087	0.579036	13.0059	1.13284e-38	2.27282e-34
Krt7	48.8775	1.56604	0.345074	-4.53828	5.67137e-06	0.00109408
Krt18	31.1054	1.60838	0.451537	-3.56201	0.000368025	0.0208859
Smoc2	2208.39	1.10018	0.31326	-3.51202	0.000444709	0.0232956
Tnfrsf12a	24.5195	1.55749	0.471659	-3.30216	0.000959423	0.038128
Ptk7	338.287	1.04166	0.235984	-4.41409	1.01437e-05	0.00166814
Lvrn	47.7924	2.67443	0.700906	-3.81568	0.000135811	0.0105204
Lox	1621.34	2.71723	0.611309	-4.44494	8.79167e-06	0.0015338
Pdgfrb	1097.98	1.34518	0.260049	-5.17281	2.30602e-07	9.84377e-05
Ms4a1	3454.28	-1.2904	0.334178	3.86141	0.000112733	0.00917102
Ms4a6d	398.396	2.80549	0.80286	-3.49437	0.000475188	0.0243326
Ms4a3	356.566	1.89249	0.409749	-4.61866	3.86223e-06	0.000901023
Dntt	53.6939	-2.69044	0.64467	4.17337	3.0013e-05	0.00357776
Slit1	20.3073	-1.52307	0.409775	3.71683	0.000201734	0.0141024
Fn3k	1467.13	-1.491	0.462866	3.22122	0.00127645	0.0457311
Kcnip2	22.6682	-1.44863	0.401409	3.60887	0.000307537	0.0186408
Tac2	34.3823	-3.19273	0.516833	6.17749	6.51298e-10	5.6813e-07
Ifitm1	618.469	1.71285	0.443625	-3.86104	0.000112906	0.00917102
Cbx2	73.4446	-1.10723	0.346597	3.19459	0.00140031	0.0486064
Rdh10	872.67	1.01141	0.201669	-5.01521	5.29767e-07	0.000208406
Chst10	198.3	-1.16573	0.246026	4.73825	2.15576e-06	0.000584473
Tnfrsf11a	102.94	1.14901	0.315789	-3.63854	0.000274188	0.0173122
Sele	14.1225	1.54076	0.474328	-3.2483	0.00116098	0.0432147
Tnn	110.876	1.59117	0.408931	-3.89106	9.98081e-05	0.00854755
Cubn	12.4608	-1.78589	0.505533	3.53268	0.000411366	0.0224884
Niban2	372.039	1.18353	0.357049	-3.31475	0.000917249	0.0371024
Agpat2	118.545	1.16095	0.331104	-3.5063	0.000454387	0.0236788
Frzb	272.581	1.8619	0.431185	-4.31809	1.57382e-05	0.00233893
Syt13	64.2525	2.10277	0.428542	-4.9068	9.25742e-07	0.000309553
Creb3l1	76.1116	1.61367	0.475487	-3.39372	0.000689511	0.0312979
Ltk	13.9837	-2.06153	0.512428	4.02307	5.74452e-05	0.00603415
Adam33	223.977	-1.69532	0.450924	3.75966	0.000170146	0.0122793
Hdc	405.829	1.7007	0.345452	-4.92312	8.51768e-07	0.000289645
Il1b	165.1	2.30036	0.717982	-3.20392	0.0013557	0.0477183
Zdbf2	48.969	1.98269	0.419438	-4.72701	2.27855e-06	0.000601441
Lrat	49.6861	-1.50589	0.433518	3.47364	0.000513451	0.0255617
Ddah1	125.919	1.9228	0.520353	-3.69519	0.000219724	0.014917
Ccn1	235.638	2.18171	0.343762	-6.34657	2.20175e-10	2.4541e-07
Epha7	22.5895	2.52162	0.492978	-5.11508	3.13603e-07	0.000131079
Fmn2	13.2658	-1.69128	0.457017	3.7007	0.000215009	0.0147226
Pdpn	27.4287	2.03246	0.522542	-3.88956	0.000100426	0.00854755
Fabp3	34.6402	-1.80506	0.505901	3.56802	0.000359695	0.02056
Slc25a33	67.1715	1.31001	0.323021	-4.05548	5.00319e-05	0.00536787
Prom1	131.775	1.74574	0.480277	-3.63486	0.000278133	0.0174381
Emilin1	1105.55	1.17263	0.34003	-3.44861	0.000563478	0.0267872
Pdgfra	1207.02	1.10939	0.341441	-3.24914	0.00115753	0.0431665
Tgfbr3	1348.82	1.08037	0.240187	-4.49806	6.85768e-06	0.00126225
Sparcl1	1431.99	1.03927	0.275293	-3.77513	0.000159923	0.0118835
Gpat3	96.3884	-1.0937	0.261183	4.18748	2.82067e-05	0.00344707
Cxcl5	113.498	1.69353	0.468436	-3.61528	0.000300025	0.0183518
Cxcl3	18.5952	4.73802	1.18315	-4.00458	6.21269e-05	0.00639206
Ajm1	18.7988	-1.60489	0.498703	3.21813	0.00129028	0.0461443
Bcl7a	863.582	-1.0648	0.22087	4.82094	1.42884e-06	0.000409527
Slc49a3	61.3696	1.07631	0.329012	-3.27134	0.0010704	0.0409056
Medag	69.2207	2.6086	0.580431	-4.49424	6.98188e-06	0.00127343
Clec5a	312.61	1.78716	0.496685	-3.59818	0.000320453	0.0191918
Prok2	13.0915	3.23409	0.979411	-3.30208	0.00095971	0.038128
A2m	26.0034	3.94372	0.693521	-5.68652	1.29655e-08	8.39116e-06
Siglecg	1414.84	-1.07281	0.302558	3.5458	0.000391431	0.0219144
Siglece	421.242	1.82157	0.524289	-3.47436	0.000512071	0.0255564
Nupr1	113.96	1.82504	0.538843	-3.38695	0.000706731	0.0316499
Slc5a2	11.374	-1.84474	0.531523	3.47066	0.000519175	0.0255927
Fgf13	22.5717	-1.23559	0.370473	3.33518	0.00085244	0.0355532
Adgrg2	98.7794	1.56049	0.368716	-4.23223	2.3139e-05	0.00312745
Rnf128	141.473	1.00931	0.219674	-4.59455	4.33685e-06	0.000975212
F10	172.14	1.01971	0.306489	-3.32706	0.000877667	0.036247
Plat	67.5645	1.64597	0.443529	-3.71108	0.000206375	0.0142906
Sfrp1	953.232	2.01668	0.325056	-6.20409	5.50154e-10	5.01715e-07
Adam3	7.43756	4.22594	1.07154	-3.94379	8.02036e-05	0.0073476
Hp	1084.56	2.01055	0.425569	-4.72437	2.30828e-06	0.000601441
Slc12a3	28.368	-2.83635	0.456687	6.21072	5.27407e-10	5.01715e-07
Crispld2	233.53	1.39093	0.349012	-3.98532	6.73901e-05	0.00666033
Pde4c	23.4628	-1.44339	0.429176	3.36316	0.000770561	0.0335714
Clmp	98.7114	1.29331	0.342969	-3.77092	0.000162649	0.0119096
Pou2af1	1198.19	-1.13265	0.321689	3.52095	0.000430003	0.0231912
Anxa2	1675.63	1.01193	0.288939	-3.50223	0.000461382	0.0238575
Nnmt	11.7472	2.16427	0.608554	-3.55642	0.000375949	0.0212468
Loxl1	275.626	1.54071	0.340577	-4.52383	6.07296e-06	0.00114945
Ptgs2	50.2616	4.26351	0.96526	-4.41696	1.00101e-05	0.00165977
Mst1r	28.645	1.92358	0.58746	-3.27441	0.00105883	0.0405406
Nlrp3	90.2291	1.56026	0.464867	-3.35636	0.00078976	0.0342223
Kap	66.6293	-2.96358	0.699788	4.23497	2.28579e-05	0.00311972
Alas1	704.915	1.19599	0.331225	-3.61081	0.000305245	0.018558
P2ry2	62.8655	1.73192	0.475618	-3.6414	0.000271157	0.0172705
Rag2	33.8902	-3.40557	0.775875	4.38932	1.13704e-05	0.00185187
AA467197	66.4968	2.35612	0.637986	-3.69306	0.000221575	0.0149177
Adamts15	160.808	1.9209	0.495424	-3.87729	0.000105626	0.00875693
Asprv1	199.231	1.79203	0.438143	-4.09006	4.31256e-05	0.00478028
Igf2bp2	87.3797	1.87388	0.359263	-5.21589	1.82935e-07	8.3414e-05
Foxh1	12.3467	-2.30568	0.594417	3.8789	0.00010493	0.00874925
Dhcr24	202.516	-1.04323	0.303958	3.43216	0.000598792	0.0279385
Rubcnl	214.465	-1.05477	0.251956	4.18634	2.8349e-05	0.00344707
Igsf6	905.317	1.28614	0.388662	-3.30913	0.00093585	0.0376122
Raver2	223.663	2.1049	0.645236	-3.26221	0.00110546	0.0419261
Mid1	632.861	3.71983	0.836427	-4.44729	8.69614e-06	0.00153044
Ror1	140.154	1.821	0.398008	-4.57527	4.75599e-06	0.00102271
Pdzrn3	101.515	1.46084	0.339673	-4.30074	1.70232e-05	0.0024571
Ccl7	19.7222	4.82581	1.06155	-4.54601	5.46719e-06	0.00106493
Ccl2	53.607	4.74796	0.707335	-6.71246	1.91372e-11	2.7425e-08
Ccr3	224.46	-1.95541	0.409208	4.77853	1.76582e-06	0.00049205
Adamts2	644.59	1.57922	0.338912	-4.65968	3.16701e-06	0.000774875
Lrg1	581.013	2.0174	0.562702	-3.5852	0.000336815	0.0197588
Slc9a7	52.6939	-1.26375	0.318868	3.96322	7.39447e-05	0.00689642
Rapgefl1	29.9258	-2.23504	0.581215	3.84546	0.000120327	0.00954199
Csf3	34.2	5.07989	1.45487	-3.49165	0.000480049	0.0244447
Rbm24	12.2564	-1.50517	0.469161	3.20822	0.00133558	0.0474431
Spon1	211.679	1.61575	0.452656	-3.56948	0.000357689	0.02056
Slamf7	270.978	-1.69703	0.406726	4.17243	3.01371e-05	0.00357776
Fcrla	652.465	-1.31593	0.343671	3.82902	0.000128653	0.010095
C1rl	58.7011	1.2303	0.326202	-3.77159	0.000162211	0.0119096
Pln	86.8102	-1.20024	0.275259	4.3604	1.29824e-05	0.00203489
Lrrc56	94.8714	-1.34286	0.257209	5.22088	1.7807e-07	8.30844e-05
Josd2	804.73	-1.00312	0.286185	3.50516	0.000456338	0.023696
Garnl3	114.161	1.30644	0.324075	-4.03128	5.54747e-05	0.00588883
Zfp503	184.391	1.01971	0.31984	-3.18818	0.00143171	0.0494395
Orm1	29.8886	2.18047	0.674301	-3.23368	0.00122207	0.0444242
Lgi2	96.6236	1.94038	0.444017	-4.37007	1.24207e-05	0.00196286
Atp8b1	205.956	1.06018	0.307817	-3.44418	0.000572785	0.0270395
Kmo	349.359	-1.0986	0.321295	3.41928	0.000627865	0.0291594
Rhou	140.899	1.80494	0.53989	-3.34315	0.000828318	0.0350126
Saa3	2477.38	9.14706	1.15022	-7.95241	1.82912e-15	4.5872e-12
Bach2	597.544	-1.36996	0.333994	4.10175	4.10032e-05	0.0045958
Ctsg	474.49	1.67672	0.465659	-3.60074	0.00031731	0.0190604
Ildr2	67.4074	1.62636	0.486322	-3.3442	0.00082521	0.0350126
Aicda	12.9847	-1.72571	0.475398	3.63002	0.000283394	0.0175611
Hesx1	59.3862	1.72245	0.527126	-3.26763	0.00108452	0.0412097
Chil3	2821.03	1.39808	0.404567	-3.45576	0.000548754	0.0264222
Inhba	120.797	1.48585	0.438337	-3.38975	0.000699568	0.0314319
Hspb8	36.4087	1.1429	0.328066	-3.48375	0.000494449	0.0250508
Entpd3	22.365	2.72354	0.73246	-3.71835	0.000200532	0.0140674
Kirrel1	489.963	1.01137	0.287748	-3.51478	0.00044012	0.0232857
Trem3	133.305	1.7162	0.398114	-4.31082	1.62649e-05	0.00237092
Asb4	40.3974	1.73552	0.538738	-3.22145	0.00127542	0.0457311
Maff	57.9748	1.75244	0.504787	-3.47165	0.000517265	0.0255927
Gm16433	9.09623	1.82305	0.569499	-3.20115	0.00136879	0.0479269
4930426D05Rik	173.78	-1.47246	0.439947	3.3469	0.00081722	0.0348849
Niban3	594.461	-2.06472	0.516429	3.99807	6.38605e-05	0.00646278
Gm6863	95.5438	1.30295	0.263121	-4.95189	7.34963e-07	0.000258192
Tnip3	202.834	4.32696	1.15373	-3.7504	0.00017655	0.0126504
Il20rb	70.7357	1.57722	0.285827	-5.51809	3.42696e-08	1.90986e-05
Gm9294	12.7721	1.52883	0.462221	-3.30757	0.000941103	0.0376122
Fzd1	549.017	1.0918	0.330018	-3.30829	0.000938661	0.0376122
2010007H06Rik	109.864	-1.35907	0.420541	3.23171	0.00123053	0.0446439
Zc2hc1c	46.0402	1.22644	0.305835	-4.01012	6.06876e-05	0.00630076
Fndc7	14.4578	-2.03145	0.513019	3.9598	7.50114e-05	0.00690346
Gpr150	19.2077	2.77946	0.761881	-3.64815	0.000264132	0.0170635
Krt14	14.5346	2.04912	0.615371	-3.3299	0.00086877	0.0360872
Fpr1	192.182	1.70296	0.5317	-3.20286	0.00136071	0.0478109
Clec9a	159.919	-1.47707	0.461698	3.19922	0.00137799	0.0480812
Slc26a1	133.392	-1.30053	0.356775	3.64524	0.000267141	0.0170823
Erfe	576.438	2.39434	0.708895	-3.37757	0.000731291	0.0324599
Cxcr5	386.562	-1.34673	0.388245	3.46878	0.000522836	0.02571
Ccdc187	7.6122	2.41796	0.723738	-3.34093	0.000834995	0.0351328
Arxes2	115.768	1.45515	0.366558	-3.96977	7.19434e-05	0.00677653
Arxes1	37.3836	1.79572	0.359173	-4.99961	5.74468e-07	0.000217463
Osr1	13.3411	4.51881	1.19177	-3.79168	0.000149633	0.0113716
Gli2	55.0677	1.37586	0.34621	-3.97408	7.0653e-05	0.00675006
Cd300e	131.823	2.29913	0.71944	-3.19573	0.00139478	0.0484981
Tmem252	39.9679	2.22665	0.645781	-3.44799	0.000564771	0.0267872
Fndc9	50.3194	-1.06688	0.299547	3.56166	0.000368519	0.0208859
C5ar1	97.4815	1.563	0.421256	-3.71033	0.000206985	0.0142906
Aknad1	54.9818	-2.41154	0.360137	6.69618	2.13938e-11	2.8615e-08
Ucn2	35.8234	1.6723	0.505564	-3.3078	0.000940333	0.0376122
Lig4	105.45	-1.07302	0.269886	3.97581	7.01398e-05	0.00673308
Fam161a	61.0514	-1.0599	0.298958	3.54533	0.000392128	0.0219144
Suox	378.926	-1.78766	0.226245	7.90146	2.75645e-15	6.14473e-12
Rps27rt	88.4568	1.16038	0.269215	-4.31024	1.6308e-05	0.00237092
Sgms2	228.408	1.67322	0.359896	-4.64918	3.33252e-06	0.000795957
Rgs13	10.6374	-2.65021	0.650137	4.07638	4.57429e-05	0.00500968
Adnp	139.497	-1.10909	0.236631	4.68703	2.77195e-06	0.00069517
Nyx	19.4808	-2.09144	0.444532	4.7048	2.54112e-06	0.000645349
Cd14	348.794	2.64651	0.693202	-3.8178	0.000134647	0.0104964
Wfdc21	64.4261	1.64492	0.461457	-3.56462	0.000364378	0.0207685
Cd177	748.853	1.67335	0.484589	-3.45314	0.000554094	0.0265952
Fpr2	306.888	1.8135	0.516251	-3.51283	0.000443361	0.0232857
Gas1	236.084	1.26104	0.342578	-3.68102	0.0002323	0.0154325
Gpr141	202.914	1.00011	0.300482	-3.32835	0.000873615	0.0362135
Socs3	650.261	2.08527	0.631468	-3.30226	0.000959077	0.038128
Rpl18-ps2	22.1295	1.56062	0.396938	-3.93164	8.43685e-05	0.00759051
Sh2d4a	445.345	-1.04637	0.263815	3.9663	7.29958e-05	0.00684352
Rps27a-ps3	144.125	1.51247	0.299765	-5.04551	4.52305e-07	0.000181492
Zfp819	4.00813	3.61544	1.07651	-3.35849	0.000783688	0.0340327
Sugct	24.5014	1.38818	0.406298	-3.41665	0.000633963	0.0293746
Zfp811	60.1711	2.67197	0.550747	-4.85154	1.22505e-06	0.000374753
Ntrk2	207.556	2.03468	0.417652	-4.87171	1.10634e-06	0.000352325
Hba-x	4.34044	-2.66548	0.769667	3.46315	0.000533883	0.0260615
S100a8	7714.37	1.73577	0.480437	-3.61289	0.000302803	0.0184655
S100a9	12578.2	1.4914	0.454828	-3.27905	0.00104157	0.0401295
B4galt6	291.736	1.02098	0.264407	-3.86141	0.000112735	0.00917102
Slit3	177.384	2.09018	0.377959	-5.53018	3.19904e-08	1.83378e-05
Trnp1	23.5691	2.97806	0.617354	-4.82391	1.40768e-06	0.000409307
Kdm5d	297.164	-9.01541	1.41446	6.37374	1.8447e-10	2.17707e-07
Aadat	16.045	-2.87124	0.738245	3.88927	0.000100544	0.00854755
Chst3	1362.88	-1.85776	0.398949	4.65664	3.21414e-06	0.000776931
Saa2	8.53088	5.09023	1.36369	-3.7327	0.00018944	0.0133829
Prtn3	619.582	1.56819	0.345894	-4.53374	5.79474e-06	0.00110724
Cxcl2	90.4175	5.84475	1.38484	-4.22052	2.43739e-05	0.00322585
Rpl28-ps1	61.0514	1.34023	0.30335	-4.4181	9.95738e-06	0.00165977
Osm	100.121	1.31433	0.340011	-3.86555	0.000110839	0.00915128
Hspd1-ps3	54.4651	1.22126	0.367462	-3.32351	0.000888912	0.0364709
Ifitm6	791.126	1.89344	0.51922	-3.64669	0.000265636	0.0170816
Vpreb1a	27.6373	-2.05485	0.590034	3.4826	0.000496563	0.0250946
Hopx	121.034	1.27624	0.321452	-3.97025	7.1797e-05	0.00677653
Nhs	66.4322	1.35658	0.387071	-3.50473	0.000457077	0.023696
Stfa2l1	875.648	2.0912	0.594263	-3.51898	0.000433217	0.0232396
Gm10073	21.0579	2.13628	0.457269	-4.67183	2.98529e-06	0.000739431
Alox5ap	630.847	1.11042	0.301931	-3.67774	0.000235311	0.015581
0610040J01Rik	74.4686	1.74166	0.359039	-4.85089	1.22906e-06	0.000374753
Ifitm2	1178.58	1.29407	0.361063	-3.58406	0.000338297	0.0197879
Serpina6	23.5404	-2.83519	0.639989	4.43005	9.42091e-06	0.00160179
Dmkn	24.393	3.78109	0.677668	-5.57956	2.41129e-08	1.42287e-05
Or8b53	19.3339	1.80013	0.452336	-3.97964	6.90195e-05	0.00668775
Cdh3	118.273	3.05296	0.395491	-7.71942	1.1686e-14	2.34456e-11
Myl4	47.4974	-1.47684	0.337951	4.36999	1.2425e-05	0.00196286
Rag1	322.914	-3.89746	0.929857	4.19146	2.77163e-05	0.00344088
Cxcl12	7434.12	1.10317	0.335086	-3.2922	0.000994063	0.038877
Rapgef2	541.868	1.21244	0.266602	-4.54777	5.42161e-06	0.00106493
Fabp4	287.218	1.79837	0.482027	-3.73086	0.000190829	0.0134337
Rnf217	72.1346	1.19082	0.282763	-4.21137	2.53823e-05	0.0032436
Lin28b	110.929	1.63466	0.458042	-3.5688	0.000358614	0.02056
Klk1	15.9465	-1.80374	0.474774	3.79915	0.000145192	0.0111608
Fbln2	442.59	1.738	0.493851	-3.51928	0.000432721	0.0232396
Gm4735	75.7459	1.02503	0.250754	-4.08779	4.35505e-05	0.00480084
Cd209b	19.9059	-2.64571	0.825056	3.2067	0.00134265	0.047562
Serpina3c	67.6959	3.62584	0.870402	-4.1657	3.10393e-05	0.0036398
Rps23-ps2	3.0132	4.08514	1.16911	-3.49424	0.000475422	0.0243326
Rps12-ps3	118.127	1.22041	0.267269	-4.56623	4.9658e-06	0.00102271
Klri1	5.10052	-2.3334	0.670281	3.48122	0.000499131	0.025161
Gm10221	6.90118	2.10248	0.649275	-3.2382	0.00120288	0.044206
Tnfrsf13c	532.284	-1.18994	0.327801	3.63005	0.000283362	0.0175611
Cst7	86.1405	1.35691	0.256234	-5.29557	1.18644e-07	5.80572e-05
Uty	233.429	-10.2379	1.74403	5.87027	4.35092e-09	3.23305e-06
Actc1	129.954	-2.51033	0.773779	3.24425	0.0011776	0.0437522
Col28a1	77.5377	-1.68789	0.340066	4.96342	6.9261e-07	0.00024814
Usp9y	2.09671	-20.4721	3.33316	6.14196	8.15096e-10	6.81386e-07
Ddx3y	821.026	-11.1401	1.82837	6.09292	1.10871e-09	8.89764e-07
Eif2s3y	634.447	-10.0386	1.61259	6.22517	4.81046e-10	4.82561e-07
Wfdc17	148.625	3.07738	0.950775	-3.23671	0.00120917	0.0443448
Gm10288	120.867	1.05933	0.29492	-3.59193	0.00032824	0.019369
Gm12966	30.5175	1.12002	0.337775	-3.31588	0.000913547	0.0370273
Stfa1	2438.52	2.46624	0.630622	-3.91081	9.19869e-05	0.0080591
G530011O06Rikx	30.8569	2.72915	0.466431	-5.85114	4.88211e-09	3.49821e-06
Xlr3b	54.7665	-4.32502	1.32627	3.26103	0.00111007	0.0420213
H3f3aos	31.0891	-1.15604	0.348011	3.32183	0.000894281	0.0365568
Saa1	11.5063	4.93684	1.36007	-3.62984	0.000283596	0.0175611
Tmem267	129.559	1.76179	0.236181	-7.45951	8.68453e-14	1.45198e-10
Ccl28	12.7795	2.95462	0.704059	-4.19655	2.71017e-05	0.00339838
Gm4149	50.7331	1.3192	0.333051	-3.96096	7.4649e-05	0.00690176
Wt1os	80.6605	1.75621	0.446522	-3.93309	8.38592e-05	0.00757868
Mir670hg	3.87893	-2.52997	0.79066	3.19982	0.00137514	0.0480651
4930431P03Rik	13.237	1.83768	0.550067	-3.34083	0.000835287	0.0351328
Aldh3b2	40.0576	-3.96978	0.942034	4.21406	2.50826e-05	0.00322585
6330403L08Rik	43.9176	1.33821	0.34111	-3.92312	8.74092e-05	0.00774352
Igkv17-127	14.9714	-1.75111	0.43982	3.98143	6.85033e-05	0.00667175
Igkv17-121	12.2557	-1.99371	0.47291	4.21583	2.48858e-05	0.00322585
Igkv4-74	4.08866	-2.78708	0.781093	3.56818	0.00035947	0.02056
Rpl35rt	338.998	1.52545	0.329035	-4.63614	3.54982e-06	0.000837883
Gm7336	205.469	1.02689	0.289864	-3.54268	0.00039608	0.0220126
G6pc1	13.6008	-2.19532	0.635043	3.45696	0.000546315	0.0264222
Serpina3i	31.3061	2.22142	0.653657	-3.39845	0.00067768	0.0309007
Ms4a6c	468.201	1.06772	0.319396	-3.34295	0.000828937	0.0350126
B3gnt7	26.6422	1.72353	0.455819	-3.78118	0.000156088	0.0116875
Cstdc4	2030.32	2.15648	0.644632	-3.34529	0.000821963	0.0350126
Prrt4	7.94158	3.93562	0.9856	-3.99312	6.52109e-05	0.00650909
Gm9385	74.8432	1.19065	0.293284	-4.05971	4.9133e-05	0.00529976
Rps15a-ps7	30.4914	1.56584	0.353133	-4.43414	9.24406e-06	0.00158516
Gm13680	48.1486	1.16403	0.328921	-3.53893	0.00040176	0.0222336
Gm13461	26.7331	1.28809	0.37757	-3.41151	0.000646042	0.0298348
Gm12191	28.1416	2.347	0.700776	-3.34915	0.000810602	0.0347502
Gm14586	48.2741	1.38395	0.324042	-4.27089	1.94693e-05	0.00273155
Kpna2-ps	49.2566	-1.42401	0.359395	3.96225	7.42474e-05	0.00689642
Gm12057	20.8601	-2.63921	0.46619	5.66124	1.50283e-08	9.42227e-06
Gm11335	10.3184	-2.25927	0.647636	3.48849	0.000485763	0.0246731
Gm13919	69.96	-1.81842	0.311835	5.83136	5.4978e-09	3.80353e-06
Gm11690	14.3106	-2.6288	0.572669	4.59043	4.42328e-06	0.000975212
Gm15832	80.6512	1.32666	0.376184	-3.52661	0.000420909	0.0227911
Gm5970	11.9215	2.19764	0.621747	-3.53462	0.000408364	0.0223853
Gm11685	110.113	-1.45096	0.42911	3.38133	0.000721361	0.0321615
Gm12596	21.1838	-1.20922	0.363575	3.32592	0.000881286	0.036247
2610027K06Rik	41.9283	-1.50951	0.400815	3.7661	0.000165817	0.0120536
1200007C13Rik	4.66092	4.58408	1.20806	-3.79457	0.000147897	0.0112823
Zfp882	63.5979	-1.26919	0.289249	4.38789	1.14455e-05	0.00185187
Hspa1b	38.4215	1.46737	0.351141	-4.17885	2.92986e-05	0.00351987
Btnl6	3.92062	-2.69345	0.831336	3.2399	0.00119572	0.044206
Ighv1-64	16.8426	-1.80112	0.470424	3.82872	0.000128811	0.010095
Gm6344	14.0357	2.97768	0.848248	-3.51039	0.000447458	0.0233785
Edaradd	162.756	-1.43254	0.387678	3.69517	0.000219738	0.014917
Mid1-ps1	14.2487	2.90587	0.670914	-4.33122	1.48287e-05	0.00228219
Hsd3b4	4.00716	-3.03366	0.873054	3.47477	0.000511294	0.0255564
G530011O06Riky	91.1964	2.41811	0.457701	-5.28317	1.26967e-07	6.06511e-05
Hsd3b8	4.00716	-3.03366	0.873054	3.47477	0.000511294	0.0255564
Anxa2r1	131.727	1.06331	0.310916	-3.41994	0.000626353	0.0291567
Csta2	227.34	2.71396	0.653234	-4.15465	3.25784e-05	0.00373498
Igkv6-17	16.398	-1.92995	0.578361	3.33694	0.000847075	0.0354799
Mrgpra2b	59.9304	1.79764	0.492803	-3.64779	0.000264505	0.0170635
Erdr1y	5854.49	3.76177	0.510306	-7.37159	1.68599e-13	2.60199e-10
A230107N01Rik	5.19769	-2.48799	0.692269	3.59397	0.000325682	0.019369
Rian	240.921	1.00148	0.305736	-3.27564	0.00105424	0.0404422
E230029C05Rik	70.803	-1.13152	0.350658	3.22684	0.00125166	0.0451736
1700034P13Rik	90.5303	-1.2091	0.341689	3.53859	0.000402273	0.0222336
Gm9625	39.3663	1.1763	0.363562	-3.2355	0.00121428	0.0443448
Gm5345	4.95329	2.94885	0.91396	-3.22646	0.00125333	0.0451736
Gm29542	14.3166	6.0423	1.16312	-5.19491	2.04818e-07	9.13169e-05
Gm21742	8.16804	4.89353	1.10229	-4.43943	9.01994e-06	0.00156006
Rbm3-ps	10.7545	2.01993	0.587341	-3.43911	0.000583637	0.0273586
Gm29650	13.1554	-6.2064	1.2541	4.94888	7.46407e-07	0.000258192
Snhg14	110.074	1.1946	0.324114	-3.68574	0.000228036	0.0152503
Gm28609	15.5742	-2.04874	0.498064	4.11342	3.89846e-05	0.00440431
Gm29216	3243.67	6.90469	1.09227	-6.3214	2.59212e-10	2.73714e-07
Gm33280	350.375	-1.00093	0.231793	4.31819	1.57315e-05	0.00233893
Or6k3	4.60022	3.85148	1.02237	-3.7672	0.000165089	0.0120443
Gm38384	22.3816	-1.49526	0.387455	3.85919	0.000113765	0.00917545
Gm38118	5.03711	-2.88093	0.819862	3.51393	0.000441536	0.0232857
Gm30948	29.1534	-2.13419	0.592609	3.60135	0.00031657	0.0190604
Gm37915	112.76	-1.09192	0.261101	4.182	2.88961e-05	0.00349242
Gm37403	10.0564	-2.25964	0.52184	4.33014	1.49014e-05	0.00228219
Gm37607	28.7674	-1.17209	0.350927	3.33998	0.000837846	0.0351668
Gm42462	16.849	1.39318	0.408419	-3.41116	0.00064687	0.0298348
Gm43413	25.1634	-1.39778	0.38784	3.604	0.000313352	0.0189361
Gm42870	65.204	-1.6138	0.382861	4.21511	2.49651e-05	0.00322585
Rpl36a-ps2	73.7742	1.30205	0.335535	-3.88054	0.000104227	0.00874925
Gm30211	105.733	-1.35826	0.351976	3.85895	0.000113876	0.00917545
Gm6204	26.9936	1.48093	0.344622	-4.29725	1.72931e-05	0.00247822
A530083M17Rik	2.08525	4.15907	1.27814	-3.254	0.00113792	0.042753
Gm8848	4.91967	-4.33247	1.03378	4.19091	2.77836e-05	0.00344088
C230096K16Rik	86.3105	1.43117	0.328687	-4.3542	1.33551e-05	0.00207708
Gm32051	269.145	2.57774	0.544961	-4.73014	2.2436e-06	0.000600179
Gm2451	2.65311	4.27306	1.26034	-3.39039	0.000697936	0.0314319
Gm9794	103.677	1.27522	0.320082	-3.98403	6.77566e-05	0.00666373
4933427D14Rik	59.2678	2.22631	0.578481	-3.84855	0.000118821	0.00945991
1810059H22Rik	27.7239	-2.61498	0.59677	4.38188	1.17658e-05	0.00188847
Gm44616	38.204	1.19308	0.304193	-3.92211	8.77758e-05	0.00774352
Gm44861	38.5987	-1.405	0.346926	4.04985	5.12512e-05	0.00546943
Gm44829	24.7025	2.13678	0.534178	-4.00012	6.33091e-05	0.00644756
Gm44709	42.1927	2.00004	0.462448	-4.32491	1.52594e-05	0.00230886
Gm45745	14.5087	-1.55508	0.448591	3.4666	0.000527093	0.0257929
Gm45515	49.0765	-1.11472	0.335733	3.32026	0.000899349	0.0365997
Gm7600	15.3242	1.53921	0.467778	-3.29047	0.00100019	0.0388893
Smim36	69.3922	1.30507	0.310743	-4.19984	2.67106e-05	0.00338159
Gm35035	29.4337	-1.62488	0.413797	3.92675	8.61017e-05	0.0076776
Gm49325	8.73177	4.65912	1.46233	-3.18608	0.00144214	0.0497143
Gm17816	28.9096	-1.11928	0.324923	3.44476	0.00057157	0.0270395
Gm48878	56.1414	2.18361	0.566207	-3.85656	0.000114996	0.00922862
Gm6093	9.9281	3.57858	0.782529	-4.5731	4.80567e-06	0.00102271
Rps18-ps5	37.9996	1.56439	0.454341	-3.44321	0.000574858	0.0270736
Gm48161	60.3967	-1.85529	0.41471	4.47372	7.68716e-06	0.00138944
Gm10095	97.5664	1.00805	0.235252	-4.28499	1.82746e-05	0.0026003
A730091E23Rik	9.08166	-1.67682	0.514508	3.25908	0.00111776	0.0422327
Gm47730	7.05366	-2.67704	0.745102	3.59284	0.000327087	0.019369
Gm47400	11.2562	-1.45602	0.45423	3.20548	0.00134839	0.0476279
9930017N22Rik	30.0868	1.20996	0.333321	-3.63003	0.000283391	0.0175611
Gm34095	4.82634	-2.69828	0.738501	3.65372	0.000258468	0.016782
Gm49553	51.5913	-1.29665	0.303192	4.27667	1.89708e-05	0.00268037
Gm41442	73.9863	1.0929	0.272597	-4.0092	6.09255e-05	0.00630076
Gm49980	304.022	-3.13058	0.314142	9.96548	2.15828e-23	8.6603e-20
Gm50008	3.72162	4.67505	1.31761	-3.54812	0.000387987	0.0218045
Gm6789	41.0071	1.7579	0.327682	-5.36465	8.11074e-08	4.11516e-05
Rplp2-ps1	44.994	1.85612	0.41126	-4.51325	6.3843e-06	0.00119709
Muc6	58.7285	-1.32928	0.361037	3.68184	0.00023156	0.0154325
Gm57204	76.1278	1.56304	0.417676	-3.74225	0.000182383	0.0129757
Gm32196	10.8251	-2.54529	0.574825	4.42794	9.51364e-06	0.00160397
Gm56557	9.0301	4.85853	1.14371	-4.24806	2.15631e-05	0.00298359
Gm51802	16.05	-1.86893	0.478132	3.90882	9.27492e-05	0.00809055
Gm56592	106.456	-1.15492	0.350045	3.29935	0.00096909	0.0382733
Gm57087	4.49635	-2.59935	0.72571	3.5818	0.000341236	0.0198441
Gm56600	108.087	-1.4421	0.33418	4.31532	1.59372e-05	0.00235108
Gm2848	9.58631	-2.13801	0.547445	3.90543	9.40563e-05	0.00813384
Gm56657	11.8475	-1.84643	0.514904	3.58598	0.000335816	0.019758
Gm57225	14.4201	3.75135	0.900115	-4.16763	3.07783e-05	0.00363239
Gm57409	23.0337	-1.6186	0.492963	3.2834	0.00102562	0.0396472
Gm56940	2.22026	-4.21088	1.18812	3.54416	0.000393869	0.0219506
Gm32164	108.085	-1.62919	0.302228	5.39058	7.02294e-08	3.70793e-05
Gm57392	6.62813	2.27221	0.672416	-3.37917	0.000727038	0.0323427
Gm33934	3.97219	-3.9229	1.0375	3.78113	0.000156121	0.0116875
ENSMUSG00000121295	18.9507	-1.92094	0.393124	4.88635	1.02725e-06	0.000337864
ENSMUSG00000121309	23.5683	1.3388	0.381052	-3.51342	0.000442377	0.0232857
ENSMUSG00000121353	22.4224	3.99981	0.832079	-4.80701	1.53204e-06	0.000432921
ENSMUSG00000121360	13.296	-2.02766	0.61711	3.28573	0.00101718	0.0393972
ENSMUSG00000121607	50.8211	-1.64093	0.364482	4.5021	6.72859e-06	0.00124996
ENSMUSG00000121778	240.294	1.28017	0.342006	-3.74313	0.000181742	0.0129757
ENSMUSG00000121784	309.196	1.02818	0.302662	-3.39713	0.00068096	0.0309798
ENSMUSG00000121913	43.2736	-1.53755	0.442951	3.47115	0.000518231	0.0255927
Gm55431	5.36278	3.97628	1.07046	-3.71456	0.000203557	0.0141804
NLGN4Y	46.0382	8.37185	1.10941	-7.54624	4.47998e-14	8.17108e-11
TMSB4Y	72.7829	9.23415	1.10361	-8.36721	5.89985e-17	1.69098e-13
TTTY15	22.4764	7.40484	1.11365	-6.64917	2.94754e-11	3.69603e-08
USP9Y	294.358	11.2059	1.12999	-9.91687	3.516e-23	1.17569e-19
UTY	288.109	11.2138	1.10289	-10.1677	2.764e-24	1.38635e-20
VCY	5.25054	5.28635	1.15802	-4.56497	4.99555e-06	0.00102271
VCY1B	2471.79	14.2771	1.10397	-12.9325	2.94977e-38	2.95906e-34

## Sheet: Table S3G lung
Table S3G. DEGs between C57 XYH GFP+ lung and male C57BL/6 lung
Gene	baseMean	log2FoldChange	lfcSE	stat	pvalue	padj
DDX3Y	1221.48	13.5388	0.973617	-13.9057	5.85184e-44	6.15204e-40
Itgb2l	72.0653	1.78669	0.567916	-3.14605	0.00165493	0.0473422
Slfn4	833.739	2.83624	0.880188	-3.22231	0.0012716	0.0398461
Tpd52l1	25.5156	-1.4847	0.353211	4.20342	2.62909e-05	0.00299563
Vpreb3	38.9006	-1.49045	0.447485	3.33072	0.000866228	0.032179
Tat	35.9371	2.04339	0.480972	-4.24845	2.15255e-05	0.00257157
Has1	93.1345	2.58302	0.654992	-3.94358	8.02732e-05	0.00686843
9330159F19Rik	48.5533	-2.10202	0.33309	6.31068	2.77811e-10	1.94709e-07
Clec11a	41.6056	-1.55733	0.290901	5.35346	8.6288e-08	3.70264e-05
Abca13	20.2113	2.28923	0.606366	-3.77533	0.000159794	0.0113382
Bcan	24.5687	-1.48184	0.396489	3.7374	0.000185935	0.012411
Rasa4	116.214	1.12888	0.349368	-3.2312	0.00123271	0.0391525
Mmp8	438.844	2.21913	0.668296	-3.32058	0.000898306	0.0328483
Prg4	61.4173	1.74254	0.397276	-4.38622	1.1534e-05	0.00160605
A530013C23Rik	30.7936	1.70644	0.525908	-3.24475	0.00117554	0.0379676
Crlf1	350.606	-1.21601	0.165672	7.3399	2.13747e-13	2.36539e-10
Derl3	5.01391	-1.77373	0.549687	3.2268	0.00125185	0.0395662
Dqx1	92.7019	1.0111	0.211661	-4.77699	1.77937e-06	0.000425147
Mpo	13.8613	1.26526	0.396666	-3.18974	0.00142403	0.042835
Syn2	130.472	-1.01741	0.258008	3.94333	8.03593e-05	0.00686843
Kdelr3	595.027	-1.46859	0.222205	6.60917	3.86492e-11	3.00977e-08
Abca1	3587.64	1.16673	0.34566	-3.37537	0.000737176	0.0288638
Fam163a	22.7854	-2.04672	0.641395	3.19105	0.00141757	0.0427016
Lpl	6642.97	1.62878	0.432576	-3.76529	0.000166354	0.0115438
Rxrg	12.4324	-1.6582	0.466628	3.55358	0.000380022	0.0195479
Sertad4	146.774	-1.4077	0.440569	3.19518	0.00139744	0.042449
Mb	253.463	-1.8931	0.487247	3.88529	0.000102207	0.00829733
Gdpd2	1043.78	2.67026	0.335682	-7.95471	1.79554e-15	3.14609e-12
Pdk4	1293.03	1.199	0.336614	-3.56194	0.000368126	0.0192065
Popdc3	73.0346	-1.65198	0.346831	4.76308	1.90658e-06	0.00044542
1700093K21Rik	7.82654	1.7098	0.50192	-3.40651	0.000657988	0.0270212
Hcn2	22.7576	-1.68432	0.472852	3.56204	0.000367978	0.0192065
Ntsr2	14.5012	2.18051	0.65948	-3.30641	0.000944989	0.0340228
Grin2c	45.6138	-2.01057	0.600541	3.34793	0.000814178	0.031182
P2rx1	38.7794	-1.1896	0.298354	3.9872	6.68588e-05	0.00603336
Slc6a4	50.4878	-1.14376	0.359486	3.18166	0.00146433	0.0436104
Doc2b	66.1641	1.90496	0.549623	-3.46594	0.000528376	0.0237894
Akr1c12	15.5799	1.52183	0.402791	-3.77821	0.000157959	0.0112584
Mxd3	40.3495	-1.00763	0.295442	3.41059	0.000648214	0.0267242
Mctp1	392.59	1.79081	0.242297	-7.391	1.45734e-13	1.70233e-10
Serf1	71.7696	-1.14696	0.283512	4.04556	5.21972e-05	0.00496606
Fam3d	25.5556	-1.38179	0.441219	3.13175	0.00173766	0.0485819
Galnt15	873.822	1.82426	0.501259	-3.63935	0.000273324	0.0155306
Olfm4	321.402	2.66649	0.640269	-4.16464	3.11841e-05	0.00332831
Hr	223.7	-1.79714	0.377492	4.76074	1.92883e-06	0.000445666
Acod1	85.183	6.11047	1.47359	-4.14665	3.37378e-05	0.00351174
Ctnnd2	153.183	-1.10374	0.249523	4.42341	9.71555e-06	0.00145914
Ttll8	16.647	1.20809	0.353729	-3.41531	0.000637097	0.0264735
Slc38a4	1201.55	1.11269	0.294988	-3.772	0.000161947	0.0113503
Ciita	106.997	-1.5914	0.425107	3.74353	0.000181455	0.0122605
Lypd2	148.094	-1.57117	0.339381	4.62951	3.66535e-06	0.00070877
Chodl	63.2306	2.7679	0.733801	-3.77201	0.000161939	0.0113503
Fetub	23.5438	1.29493	0.396322	-3.26738	0.00108549	0.0364593
Soat2	19.7919	2.61142	0.73042	-3.57523	0.000349919	0.0187211
Smoc2	713.303	1.59654	0.436072	-3.66118	0.000251055	0.0147862
Pla2g7	724.652	1.62831	0.445343	-3.6563	0.000255879	0.0149775
Tff2	130.55	-2.58582	0.4889	5.28905	1.22952e-07	4.72114e-05
Cyp1b1	403.301	1.80117	0.381183	-4.72522	2.29868e-06	0.000508758
C3	7836.89	1.47543	0.404061	-3.65151	0.000260702	0.0151006
Cd74	3766.37	-1.5077	0.361056	4.1758	2.9694e-05	0.00325072
Cd6	17.0768	-1.11904	0.351708	3.18174	0.00146393	0.0436104
Ms4a4d	159.577	1.5829	0.479026	-3.30441	0.000951769	0.03415
Slc22a19	9.01755	-2.332	0.554862	4.20285	2.63574e-05	0.00299563
Htr7	14.0115	2.09793	0.513936	-4.08209	4.46322e-05	0.00438521
Mbl2	4.30929	-2.6205	0.789163	3.32061	0.000898218	0.0328483
Fosl1	3.52639	4.28453	1.07578	-3.98271	6.81338e-05	0.00609609
Dntt	5.25351	-3.9268	0.958222	4.09801	4.16719e-05	0.00420349
Avil	18.2255	1.86988	0.424204	-4.40797	1.04342e-05	0.00150267
Adam8	403.141	1.13371	0.358079	-3.16609	0.00154505	0.0453711
Adhfe1	112.959	1.60613	0.276961	-5.79912	6.66641e-09	3.68863e-06
Ctla4	17.9301	1.97257	0.606305	-3.25344	0.00114017	0.0374872
Ica1l	30.2736	1.27515	0.406875	-3.13402	0.00172432	0.0485793
Il1r2	284.239	3.16411	0.925868	-3.41745	0.000632098	0.0263777
Tmeff2	43.5614	-1.71274	0.468517	3.65566	0.000256526	0.0149775
Cfh	2649.17	1.05833	0.325282	-3.25358	0.00113961	0.0374872
Lrrn2	42.0452	-1.42684	0.325238	4.38705	1.14897e-05	0.00160605
Selp	117.74	2.52825	0.683491	-3.69903	0.000216428	0.0135033
Lamc3	339.973	1.06528	0.132127	-8.06258	7.47029e-16	1.42791e-12
Potefam1	6.26745	4.00381	0.910183	-4.39891	1.08798e-05	0.0015418
Mdk	726.347	-1.12858	0.327091	3.45035	0.000559857	0.0247302
F2	27.079	-1.11869	0.34978	3.19826	0.00138258	0.0422183
Prom2	37.3864	1.35283	0.355157	-3.80911	0.000139469	0.0104358
Il1b	444.669	3.10666	0.909079	-3.41738	0.000632281	0.0263777
Snta1	263.335	-1.01856	0.31118	3.27323	0.00106327	0.0360605
Stmn2	914.825	-1.17693	0.328342	3.58446	0.000337782	0.0183046
Zdbf2	450.708	2.35151	0.377524	-6.22878	4.70087e-10	3.1884e-07
Car13	109.343	1.01459	0.318629	-3.18423	0.0014514	0.04341
Aadac	8.20958	-2.29114	0.675738	3.39058	0.000697455	0.0279156
Sypl2	3.56293	-2.81669	0.85746	3.28493	0.00102008	0.0353347
Cth	109.369	1.15134	0.353379	-3.25809	0.00112166	0.0372249
Clca1	3162.23	-7.35213	1.41122	5.20977	1.89077e-07	6.51728e-05
Aqp3	77.4738	2.13964	0.582877	-3.67083	0.00024176	0.0143223
Artn	15.2053	1.05633	0.337662	-3.12838	0.00175775	0.048698
Epha8	5.84787	-2.36628	0.708231	3.34112	0.00083442	0.0314418
Bst1	316.641	1.4559	0.419651	-3.46931	0.000521792	0.0236448
Ccdc121	5.11119	2.65252	0.80407	-3.29887	0.000970743	0.0345235
Cxcl3	64.3181	5.41886	1.62418	-3.33636	0.000848819	0.0317567
Cxcl1	311.432	4.22196	1.27421	-3.31341	0.000921673	0.0333819
Mmp17	47.358	-1.13999	0.345608	3.2985	0.00097203	0.0345235
Cyp3a25	3.61071	-3.47332	0.898216	3.86691	0.000110224	0.00877867
Igf2bp3	240.728	1.13668	0.321259	-3.53821	0.00040285	0.0199302
Svopl	29.2589	1.26423	0.374367	-3.37699	0.00073285	0.028748
Cntn6	15.7359	-1.47992	0.370564	3.99369	6.5052e-05	0.00592114
Mfap5	810.102	-1.59556	0.298787	5.34012	9.28876e-08	3.90611e-05
Clec4e	355.566	3.86632	1.05114	-3.67821	0.000234874	0.014191
Kcnj8	246.358	1.04479	0.293749	-3.55674	0.00037549	0.0193982
Art2b	2.52552	-3.45559	0.989638	3.49177	0.000479825	0.0224196
Itgam	1011.77	2.29919	0.698152	-3.29326	0.000990342	0.0347986
Abcc6	15.916	-1.42297	0.350389	4.06112	4.8837e-05	0.00473201
Ptpn5	99.9279	-3.14292	0.705301	4.45614	8.34485e-06	0.00131924
Mrgprf	49.4875	-1.13928	0.346252	3.29032	0.00100074	0.0349385
Serpina7	51.3881	1.39092	0.418258	-3.3255	0.000882599	0.0325571
Chrdl1	42.7436	-1.49106	0.413147	3.60903	0.000307345	0.0169169
Slc7a3	30.8634	1.11177	0.332892	-3.33974	0.000838554	0.031541
Sfrp1	527.114	1.65369	0.483572	-3.41974	0.000626804	0.0262585
Pllp	235.238	-1.21309	0.355318	3.4141	0.000639932	0.0264959
Pgr	18.559	-2.03746	0.586664	3.47296	0.000514755	0.0234228
Crabp1	78.6088	-4.28719	0.524141	8.17945	2.85138e-16	5.99531e-13
Ngp	1176.15	2.36713	0.523441	-4.52224	6.11873e-06	0.00104595
Lama1	291.88	1.89925	0.567643	-3.34584	0.000820324	0.0312064
Rag2	3.57726	-3.92516	0.994321	3.94758	7.8946e-05	0.00682375
Tmem35a	70.0093	-1.50979	0.299013	5.04923	4.43601e-07	0.000129544
Akr1c14	3313.63	1.4185	0.349729	-4.05601	4.99186e-05	0.00481463
Scx	87.9614	-1.57642	0.332536	4.74061	2.13071e-06	0.000486959
Neil2	16.5968	1.29798	0.346937	-3.74126	0.000183097	0.0122605
Mid1	575.84	1.49519	0.40198	-3.71956	0.000199574	0.0130059
Tnfsf9	48.5909	2.14402	0.552625	-3.87971	0.00010458	0.00845734
Acta2	4374.11	-1.03648	0.318878	3.25039	0.00115247	0.0376604
Phf24	104.442	1.60478	0.25041	-6.4086	1.46864e-10	1.06481e-07
Slc26a8	28.2132	1.10179	0.340427	-3.23648	0.00121014	0.0386517
Npy1r	74.68	-1.31103	0.381771	3.43406	0.000594609	0.025567
Megf11	67.3018	-1.06784	0.203675	5.24287	1.58102e-07	5.63431e-05
H2-Aa	1570.22	-1.43175	0.378512	3.78258	0.000155212	0.0111763
Slc6a20a	10.0175	-1.49712	0.426001	3.51436	0.000440823	0.0211133
Fer1l6	37.5392	-3.53201	0.470316	7.50987	5.91842e-14	7.77755e-11
Mycn	77.807	-1.24028	0.353868	3.50493	0.00045673	0.0216777
Islr	440.52	-1.3282	0.292662	4.53834	5.6699e-06	0.00098525
Best1	25.1458	1.56778	0.352273	-4.45047	8.56811e-06	0.00133447
H2-DMa	165.868	-1.25459	0.248407	5.05052	4.40605e-07	0.000129544
Aspg	162.737	2.32045	0.685666	-3.38422	0.000713802	0.0283168
Socs1	27.4722	-1.19487	0.344104	3.47243	0.000515778	0.0234228
Csf3	61.8596	4.92456	1.51795	-3.24421	0.00117776	0.0379809
Hspb2	74.515	-1.3678	0.309958	4.41286	1.02014e-05	0.00148966
Mylip	802.073	1.03625	0.187777	-5.5185	3.41903e-08	1.67183e-05
Tcte2	21.8011	-1.05044	0.306814	3.42371	0.000617718	0.0260283
Atp6v0a4	496.616	1.53114	0.388953	-3.93657	8.26535e-05	0.00700755
Chad	239.037	-1.01625	0.272629	3.72761	0.000193308	0.0127814
F13a1	686.67	1.6656	0.460561	-3.61646	0.000298661	0.0165254
Igfbp2	1181.22	-3.14606	0.41648	7.55391	4.22377e-14	5.9206e-11
Cyp7b1	95.4149	1.41203	0.310563	-4.54667	5.45013e-06	0.000962978
Negr1	115.896	-1.40992	0.405828	3.47418	0.000512424	0.0233714
Gjb6	153.303	1.19079	0.333885	-3.56646	0.000361833	0.0190674
Tdrd6	12.296	1.47176	0.466832	-3.15266	0.00161791	0.0466898
Alx4	5.16627	-2.05239	0.603755	3.39937	0.000675414	0.0274405
Cyp2b9	2.35986	-3.53166	1.03059	3.42682	0.000610694	0.025888
Dlk1	352.062	3.40022	0.669659	-5.07753	3.82375e-07	0.000118233
Prelp	1213.76	-1.08621	0.21761	4.99153	5.99025e-07	0.000165725
Myrip	367.697	1.41741	0.433376	-3.27062	0.00107312	0.0361014
Shisa4	104.517	-1.38401	0.257787	5.36883	7.92487e-08	3.47142e-05
Csdc2	141.731	-1.46687	0.325481	4.50679	6.58157e-06	0.001116
Cilp	100.953	-2.16082	0.586495	3.68429	0.000229338	0.0140176
Trem1	152.194	2.45376	0.660076	-3.7174	0.000201287	0.0130223
Mfap4	27617.7	-1.07396	0.304015	3.5326	0.000411488	0.0201359
Thsd7b	27.0187	-2.1829	0.496341	4.39799	1.09259e-05	0.0015418
Asb4	51.984	1.50337	0.40138	-3.74551	0.000180029	0.0122501
Hoxa6	7.91042	2.13412	0.572989	-3.72453	0.000195678	0.0128172
Niban3	72.293	-1.40381	0.379606	3.69807	0.000217247	0.0135143
Gjc2	37.3183	-1.26972	0.273518	4.6422	3.44727e-06	0.000677404
Fam221b	43.936	-1.07734	0.268211	4.01674	5.90079e-05	0.00553884
1700048O20Rik	30.0582	-2.30723	0.537879	4.28949	1.79081e-05	0.0022306
Slc35g1	241.723	1.45881	0.3561	-4.09663	4.1921e-05	0.00420349
Ankrd34b	27.6828	-1.64697	0.412071	3.99682	6.41989e-05	0.00592037
Rpsa-ps2	9.83708	1.58347	0.488572	-3.24102	0.00119103	0.0382625
Tubb2b	437.46	-1.09417	0.335945	3.25698	0.00112604	0.0372851
Mc2r	5.85492	4.05582	1.10461	-3.67172	0.00024092	0.0143223
Tssc4	440.521	-1.01409	0.167924	6.039	1.55076e-09	9.59009e-07
Ptprcap	38.8538	-1.44011	0.403945	3.56511	0.000363708	0.0191183
C1qtnf2	214.037	-1.05581	0.295277	3.57566	0.000349344	0.0187211
Ar	49.2176	-1.34061	0.40218	3.33336	0.000858033	0.0319876
Cfap58	84.9078	1.09789	0.328474	-3.34239	0.000830596	0.0314418
Gchfr	11.6699	-2.26664	0.722281	3.13817	0.00170004	0.0482391
Rnase2a	2.50892	-3.78226	1.08123	3.49811	0.000468568	0.0220899
Nccrp1	3.95241	-3.16093	0.923975	3.42101	0.00062389	0.0262358
Fcgbp	141.519	-2.01366	0.524906	3.83623	0.000124937	0.00955244
Ahcyl	20.7131	1.61109	0.34153	-4.71728	2.39014e-06	0.000523491
Cd300e	24.6631	2.62949	0.726065	-3.62157	0.00029282	0.0164182
Gm6377	99.8027	2.00443	0.392334	-5.10899	3.23878e-07	0.000104767
Ctxn1	198.034	-1.04109	0.23827	4.36935	1.24617e-05	0.0017071
Ndnf	4182.66	-1.60655	0.486897	3.29957	0.000968323	0.0345084
Tecrl	58.5756	1.56964	0.482636	-3.25222	0.00114506	0.0375121
Lingo1	46.4562	-1.19262	0.324502	3.67522	0.000237643	0.0143172
BC030500	5.17604	2.82707	0.747335	-3.78287	0.000155031	0.0111763
Spata31f3	2.67017	2.93698	0.886454	-3.31318	0.000922423	0.0333819
Il17d	78.4346	-1.13076	0.285414	3.96184	7.43759e-05	0.00654321
Prag1	585.551	-1.16478	0.3179	3.66398	0.000248331	0.0146669
Catsperz	6.16173	2.76998	0.644428	-4.29835	1.72073e-05	0.00220611
Slc29a4	52.107	-1.48683	0.343314	4.33081	1.48562e-05	0.00195229
Nat8f3	13.3417	-2.46456	0.499436	4.93468	8.02813e-07	0.00021641
Kcnf1	18.7786	-1.60389	0.505957	3.17002	0.00152427	0.0449577
Gm9873	4.10701	2.49453	0.759197	-3.28575	0.00101712	0.0352904
Epha3	590.223	1.16249	0.358751	-3.24036	0.00119377	0.0382625
Gpr141	127.77	1.88156	0.527408	-3.56756	0.000360316	0.0190352
Ptprt	108.898	-2.19965	0.617835	3.56026	0.000370487	0.0192342
Cdh22	37.9852	-1.43277	0.442154	3.24044	0.00119344	0.0382625
Cd200l1	5.47011	3.40105	0.763559	-4.45421	8.42011e-06	0.0013212
Gm9899	55.8395	-1.11394	0.263924	4.22068	2.43563e-05	0.00283456
Tg	33.9348	1.51637	0.361722	-4.1921	2.76388e-05	0.00309113
Cd8a	34.555	-1.46728	0.420996	3.48526	0.000491652	0.02282
Fabp1	21.0014	-1.35037	0.412325	3.27502	0.00105655	0.0359563
Stfa3	252.55	2.79239	0.863376	-3.23427	0.00121954	0.0388516
Rps27a-ps3	49.5875	1.07393	0.246507	-4.3566	1.32099e-05	0.00176912
Sugct	61.0724	1.04334	0.303363	-3.43925	0.000583318	0.0252363
Ano5	31.3379	-2.11843	0.423968	4.99668	5.83263e-07	0.000163516
Spink5	1315.2	2.18051	0.524421	-4.15794	3.21124e-05	0.00340109
S100a8	2199.38	2.54108	0.715899	-3.5495	0.00038597	0.0195479
S100a9	3475.74	2.26673	0.692779	-3.27194	0.00106813	0.0361014
Cd248	452.948	-1.10883	0.253898	4.36721	1.25844e-05	0.0017071
Kdm5d	360.606	-10.3656	1.42126	7.2932	3.02682e-13	3.1821e-10
Chst3	625.672	-1.3425	0.406615	3.30164	0.000961198	0.0344296
Saa2	277.976	5.01882	1.48925	-3.37004	0.000751579	0.0293186
Sema3b	635.982	-1.08314	0.316736	3.41969	0.000626928	0.0262585
Sez6l	50.7245	-2.10126	0.601303	3.49451	0.00047494	0.0222407
Cxcl2	423.057	6.41035	1.39819	-4.58474	4.54551e-06	0.000831077
Gda	971.706	1.8563	0.53921	-3.44264	0.000576076	0.025026
Capn11	22.8861	-4.74491	1.11567	4.25296	2.10965e-05	0.00253471
Ifitm6	285.458	2.33106	0.644052	-3.61936	0.000295331	0.0164719
Actg2	730.194	-1.16507	0.338137	3.44555	0.000569889	0.0249162
Gm7361	4.14222	4.14499	0.982274	-4.21979	2.4453e-05	0.00283456
Zfp941	15.5385	1.37975	0.349584	-3.94685	7.91875e-05	0.00682375
Csmd1	66.7312	1.08005	0.284795	-3.79236	0.000149222	0.0109704
Or8b53	93.1017	1.72125	0.38978	-4.41596	1.00563e-05	0.00148904
Rag1	44.119	-3.94285	0.998407	3.94914	7.84316e-05	0.00681447
Tmem236	6.42051	2.12942	0.672156	-3.16804	0.00153469	0.0451306
Ttr	87.9975	-1.87193	0.452751	4.13457	3.55614e-05	0.00368332
Myl1	50.5512	-2.07996	0.635451	3.27321	0.00106333	0.0360605
Dgkk	30.2308	1.95891	0.428021	-4.57668	4.72422e-06	0.000856306
Ncr1	7.16965	-3.76161	0.902907	4.16611	3.09843e-05	0.00332386
Tubb4a	257.851	-1.27491	0.331251	3.84877	0.000118715	0.00917683
Chia1	2228.36	1.53572	0.369394	-4.1574	3.21895e-05	0.00340109
Calml3	29.2627	-2.12822	0.6059	3.5125	0.000443918	0.0212132
Chil4	821.982	-6.23279	1.31843	4.72743	2.27381e-06	0.000508608
Tnnt1	86.9499	-1.22052	0.31281	3.90179	9.54842e-05	0.00787314
mt-Co2	4396.61	-1.02216	0.304247	3.35964	0.000780445	0.0300543
mt-Nd6	1698.21	-1.28871	0.329615	3.90974	9.23956e-05	0.00770916
Serpina3c	433.595	1.97663	0.535361	-3.69215	0.000222367	0.0137515
Gm10163	73.7037	1.28149	0.336998	-3.80266	0.000143152	0.010646
Lrrc66	5.38585	3.12941	0.852041	-3.67284	0.000239871	0.0143223
Myl9	1765.98	-1.10506	0.274168	4.03061	5.5633e-05	0.00524547
Tcea1-ps1	7.05834	1.70541	0.490381	-3.47773	0.000505671	0.0232371
Rtl8a	1115.82	-1.04992	0.209489	5.01181	5.39206e-07	0.000153207
Gm14648	5.75814	2.76685	0.736971	-3.75435	0.00017379	0.011864
Tnfrsf13c	25.0307	-1.90135	0.599514	3.17149	0.0015166	0.0449473
Uty	206.416	-10.1029	1.55368	6.50254	7.89736e-11	5.93035e-08
Aard	208.418	-1.26904	0.246691	5.14423	2.68613e-07	8.96486e-05
Ddx3y	1020.3	-14.2644	1.92919	7.39398	1.42501e-13	1.70233e-10
Eif2s3y	492.311	-10.1296	1.3233	7.65482	1.93585e-14	2.90737e-11
Rps18-ps6	26.8415	1.92073	0.353618	-5.43165	5.5834e-08	2.60881e-05
Gm10288	61.3114	1.05011	0.234437	-4.47929	7.48935e-06	0.00123782
Serpina1d	29.2069	-1.49108	0.408336	3.6516	0.000260608	0.0151006
Npw	6.81572	-2.10446	0.582787	3.61102	0.000304998	0.0168317
Cstdc5	598.654	2.44304	0.77782	-3.14088	0.00168443	0.0480544
Tmem254	1750.38	-1.20584	0.230258	5.23689	1.63306e-07	5.72277e-05
G530011O06Rikx	116.615	4.87393	0.685157	-7.11359	1.13061e-12	1.13201e-09
Sod3	1144.2	-1.36117	0.29435	4.62434	3.758e-06	0.000709114
Xlr3b	106.547	-3.81145	1.0101	3.77333	0.000161083	0.0113503
C4b	1883.03	1.66337	0.513993	-3.23618	0.00121143	0.0386517
H2-Ab1	862.445	-1.44854	0.391141	3.70338	0.000212744	0.013384
F830208F22Rik	3.95541	2.47082	0.747581	-3.30509	0.000949457	0.0341253
Ttpa	224.996	1.37753	0.299351	-4.60172	4.19025e-06	0.000772843
Saa1	278.775	5.15768	1.56627	-3.29297	0.000991362	0.0347986
Gsta1	3.11544	-2.73905	0.823367	3.32665	0.000878968	0.0324801
Amy1	264.353	1.92441	0.400897	-4.80027	1.58452e-06	0.000382944
Ovgp1	102.014	1.75973	0.187379	-9.3913	5.92638e-21	2.0768e-17
Potefam3a	6.09881	2.82768	0.729764	-3.87479	0.000106717	0.00855963
Tmem267	214.534	1.40968	0.206013	-6.8427	7.7717e-12	6.80865e-09
Ccl28	41.4442	2.5355	0.291514	-8.69768	3.38743e-18	8.90302e-15
Bhmt	38.1343	-1.91956	0.442891	4.33416	1.46315e-05	0.0019471
Igll1	4.63311	-3.77315	0.81612	4.62328	3.77727e-06	0.000709114
A630010A05Rik	2.19506	4.36018	1.09289	-3.98959	6.61878e-05	0.00599855
1700001L05Rik	251.842	1.45288	0.371711	-3.90862	9.28236e-05	0.00771426
Trbc2	45.3373	-1.10077	0.309906	3.55194	0.000382402	0.0195479
Trac	26.6876	-1.04317	0.292828	3.56239	0.000367489	0.0192065
Iglc2	33.4148	-2.02389	0.513864	3.93856	8.19716e-05	0.00697788
Krtap17-1	4.28192	-2.84424	0.751113	3.7867	0.00015266	0.0111621
Gm2606	2.75733	3.29349	0.991169	-3.32283	0.000891077	0.0326977
Nkain1	23.4623	-1.71761	0.534973	3.21064	0.0013244	0.0409688
Gm11627	16.3927	-1.54949	0.44535	3.47927	0.000502783	0.0231832
Dact3	393.483	-1.03322	0.295988	3.49073	0.000481697	0.0224571
Gm14221	41.8466	1.78306	0.339221	-5.25635	1.46945e-07	5.32702e-05
Serpina3m	141.6	4.72156	0.966794	-4.88373	1.04097e-06	0.000260566
Serpina3i	35.2578	2.4528	0.759937	-3.22764	0.00124816	0.0395468
Slc8a3	39.2078	-1.64626	0.348024	4.73029	2.24197e-06	0.000506879
Ackr4	45.9203	-2.22564	0.627061	3.54932	0.000386223	0.0195479
Gm11110	18.583	1.24478	0.307667	-4.04586	5.21318e-05	0.00496606
H2-DMb1	185.19	-1.33832	0.353648	3.78433	0.000154125	0.0111746
Cstdc4	642.569	2.48073	0.759845	-3.26478	0.00109548	0.0366778
Rps24-ps3	15.565	1.49458	0.407157	-3.67078	0.000241816	0.0143223
Gm14681	9.80736	2.24377	0.481318	-4.66171	3.1359e-06	0.000627957
Gm15931	18.3329	1.91605	0.54148	-3.53855	0.000402328	0.0199302
Actr3-ps	14.1959	1.73195	0.374271	-4.62754	3.70041e-06	0.00070877
Gm13456	176.771	1.0207	0.188471	-5.41569	6.10514e-08	2.79058e-05
5830444B04Rik	48.7966	1.35597	0.294369	-4.60637	4.09763e-06	0.00076245
Gm1980	9.09366	3.53854	0.70946	-4.98765	6.11196e-07	0.000166896
Gm14866	23.4217	2.27817	0.468391	-4.86382	1.15144e-06	0.000284825
Gm5834	4.79343	2.13151	0.673317	-3.16569	0.00154718	0.0453711
Gm13571	4.63566	2.50371	0.80239	-3.12031	0.00180661	0.0496545
Mccc1os	25.3342	1.11173	0.335438	-3.31426	0.000918874	0.0333819
4931428L18Rik	3.43206	3.72128	1.00736	-3.69409	0.000220674	0.013687
1200007C13Rik	42.3252	1.39421	0.376312	-3.70494	0.000211443	0.013384
Pira2	107.401	1.86783	0.499209	-3.74158	0.000182863	0.0122605
Gm16332	9.99345	2.17993	0.666345	-3.27147	0.0010699	0.0361014
Ugt1a6b	34.9524	1.45837	0.457711	-3.18622	0.00144145	0.0431737
BC035947	13.6674	3.58809	0.612095	-5.86198	4.57373e-09	2.67131e-06
Gm20541	3.20511	5.08493	1.06671	-4.76694	1.87041e-06	0.000441879
Gm10406	10.8032	1.54376	0.493314	-3.12938	0.00175178	0.0486563
Gm6344	12.118	2.49044	0.600293	-4.14871	3.34361e-05	0.00349764
Gal3st2	20.2816	-1.27094	0.377664	3.36528	0.000764655	0.0296635
Gm3336	10.5873	2.03633	0.596039	-3.41644	0.000634456	0.026416
ENSMUSG00000095041	1527.15	-1.1111	0.291033	3.81777	0.000134661	0.0101848
Gm3488	21.2208	1.15142	0.333851	-3.4489	0.000562868	0.024785
Plac9	1408.93	-1.18478	0.222503	5.32478	1.01074e-07	4.16701e-05
G530011O06Riky	126.106	3.06364	0.386	-7.93689	2.07321e-15	3.35318e-12
Csta2	178.929	3.31748	0.765674	-4.33276	1.47252e-05	0.00194725
Erdr1y	3010.01	3.79446	0.44184	-8.58785	8.86149e-18	2.07024e-14
Gm26590	11.1353	1.2713	0.395922	-3.21099	0.00132277	0.0409688
Gm26902	16.0348	2.40858	0.623705	-3.86173	0.000112586	0.00889291
Ptgs2os2	52.3422	1.54239	0.410607	-3.75637	0.000172395	0.0118149
1700097N02Rik	5.67331	-3.36756	0.727789	4.62711	3.70801e-06	0.00070877
Ppp1r2-ps2	7.53644	1.89047	0.506028	-3.73591	0.000187041	0.0124453
Gm29650	13.8494	-6.4513	0.954499	6.75883	1.39106e-11	1.16994e-08
Ppp1ccb	28.2599	1.11945	0.316591	-3.53596	0.000406301	0.0200537
Gm20687	18.4367	1.28083	0.394192	-3.24926	0.00115707	0.0376604
Gm29216	2226.89	3.56114	0.879861	-4.04739	5.17915e-05	0.00496606
Gm38309	84.0904	1.45753	0.430215	-3.38792	0.000704249	0.0280277
Gm38253	18.2218	1.99491	0.587864	-3.3935	0.000690065	0.0278489
Gm37087	19.9254	3.51596	1.11266	-3.15995	0.00157796	0.0459531
Gm37755	11.494	2.56618	0.809436	-3.17033	0.00152265	0.0449577
Gm38070	4.22562	2.81757	0.772204	-3.64874	0.000263526	0.0151497
Gm43118	3.66921	-21.961	3.14134	6.99096	2.73009e-12	2.60922e-09
Rpl36a-ps2	25.7711	1.3015	0.301613	-4.31512	1.59517e-05	0.00208323
Iglc3	25.2587	-1.86355	0.476164	3.91367	9.09045e-05	0.00764543
Gm42890	32.0599	1.41738	0.338673	-4.18509	2.85058e-05	0.00317123
Gm43534	41.0262	1.98174	0.534034	-3.71088	0.000206542	0.0132806
Gm42811	8.44293	2.38734	0.539599	-4.42429	9.67592e-06	0.00145914
Gm43598	25.2204	1.42801	0.33847	-4.21903	2.45358e-05	0.00283456
2610300M13Rik	10.5277	3.87013	0.789117	-4.90439	9.37195e-07	0.00024031
Gm49368	7.16689	2.15512	0.667742	-3.22747	0.00124889	0.0395468
B930025P03Rik	3.91253	-2.30592	0.731145	3.15385	0.00161132	0.046602
Iqcn	13.3632	3.10954	0.702156	-4.42856	9.48641e-06	0.00144537
Gm42047	2384.23	1.39933	0.37393	-3.74223	0.000182395	0.0122605
Gm45855	16.4219	1.18815	0.348023	-3.414	0.000640156	0.0264959
Gm48832	10.8384	3.04648	0.954014	-3.19332	0.00140645	0.0426111
Gm5182	24.0994	1.48811	0.400191	-3.71849	0.000200415	0.0130059
Gm48633	37.0615	1.69704	0.39621	-4.28319	1.84233e-05	0.00227863
Gm47761	127.986	1.51695	0.439096	-3.45471	0.000550893	0.0244885
Gm38407	4.88568	4.29903	1.0409	-4.13011	3.62594e-05	0.00373721
Gm6093	3.40639	4.34415	1.11274	-3.904	9.46168e-05	0.00783233
Gm47118	5.80894	3.39248	0.88883	-3.81679	0.000135197	0.0101887
Gm48662	49.5443	-2.36846	0.400139	5.91909	3.23723e-09	1.94475e-06
Gm31517	7.15598	-4.05508	0.860172	4.71427	2.42581e-06	0.000525826
Gm49089	4.78306	3.28951	0.866	-3.79851	0.000145568	0.0107394
Gm31583	7.23552	2.53819	0.730367	-3.47523	0.000510416	0.0233304
9030404E10Rik	12.1158	-1.94947	0.605346	3.22042	0.00128002	0.0399907
Gm41442	874.682	2.04601	0.513561	-3.98397	6.77739e-05	0.0060898
Gm49980	48.4195	-2.01927	0.480262	4.20452	2.61634e-05	0.00299563
Gm6789	25.3682	1.03114	0.32895	-3.13464	0.00172067	0.0485793
Gm13301	40.1147	1.06935	0.279085	-3.83164	0.000127293	0.00969736
Gm35049	9.75934	3.93546	0.900647	-4.36959	1.24481e-05	0.0017071
Gm31223	10.1476	1.75105	0.559276	-3.13092	0.00174259	0.0485819
Gm56745	8.7719	-1.67865	0.48676	3.44862	0.000563457	0.024785
Gm57137	152.868	1.04379	0.30137	-3.46347	0.000533258	0.0239579
Gm56730	7958.82	1.78063	0.551954	-3.22604	0.00125514	0.0395662
Gm56999	4333.1	1.01349	0.280073	-3.61865	0.00029614	0.0164726
ENSMUSG00000121297	9.78062	2.03877	0.577315	-3.53147	0.000413253	0.0201602
ENSMUSG00000121350	11.0271	-1.47427	0.46832	3.148	0.00164392	0.0471556
AKAP17A	173.661	-1.84255	0.394081	4.67557	2.93135e-06	0.000596372
ENSMUSG00000121607	114.489	-1.14143	0.335802	3.39912	0.000676029	0.0274405
ENSMUSG00000121769	31.3753	1.47331	0.44643	-3.30021	0.000966135	0.0344889
Gm6793	208.592	1.08344	0.200491	-5.4039	6.52065e-08	2.91709e-05
Gm5124	5.57521	-1.81242	0.564685	3.20962	0.00132909	0.0409759
ENSMUSG00000121913	54.103	-1.79769	0.417722	4.30356	1.68075e-05	0.00216806
LOC107987343	2.35941	4.22706	1.14558	-3.6899	0.000224341	0.0137924
NLGN4Y	130.179	10.1093	0.991492	-10.1961	2.06439e-24	8.68119e-21
TMSB4Y	18.7685	7.166	1.034	-6.93039	4.19682e-12	3.83662e-09
TTTY15	48.8124	8.66954	0.976985	-8.87378	7.07046e-19	2.12376e-15
USP9Y	795.092	12.7908	0.978518	-13.0716	4.78418e-39	3.35307e-35
UTY	310.196	11.5419	0.972766	-11.8651	1.79784e-32	9.45036e-29
VCY	2.98709	4.13065	1.09565	-3.77003	0.000163228	0.0114021
VCY1B	1680.92	13.9967	0.979809	-14.2852	2.70713e-46	5.69201e-42

## Sheet: Table S3H kidney
Table S3H. DEGs between C57 XYH GFP+ kidney and male C57BL/6 kidney
Gene	baseMean	log2FoldChange	lfcSE	stat	pvalue	padj
DDX3Y	1606.41	13.9883	0.97413	-14.3597	9.25632e-47	9.47431e-43
Slc22a18	598.147	-1.46337	0.420604	3.47922	0.000502878	0.011885
Clec10a	19.9344	-2.30169	0.739313	3.11329	0.00185015	0.0294523
Rnf17	14.1164	1.45916	0.506102	-2.88314	0.00393728	0.0480048
Hk2	153.348	1.47295	0.327802	-4.4934	7.00953e-06	0.00048378
Gm38393	84.5053	2.70359	0.386653	-6.9923	2.70418e-12	1.67749e-09
Ccl3	12.5214	3.18112	1.04721	-3.0377	0.00238392	0.0346846
Ube2c	321.426	-1.03304	0.336113	3.07349	0.00211571	0.0320819
Tcea3	261.159	-1.29013	0.410747	3.14093	0.00168411	0.0274704
Metrn	119.344	-1.09038	0.284647	3.83063	0.000127817	0.0045035
Fosb	13.7411	1.23923	0.374872	-3.30575	0.000947226	0.018425
Cp	1346.18	1.51326	0.44752	-3.38144	0.00072108	0.0153284
Has1	20.8234	1.9319	0.424193	-4.5543	5.25601e-06	0.000393589
Hif3a	804.833	1.9147	0.396763	-4.8258	1.39445e-06	0.000135932
Il5ra	38.7553	2.06129	0.435477	-4.7334	2.20789e-06	0.000196512
Pvalb	63.1257	-2.0989	0.568344	3.69301	0.000221615	0.00667159
Mmp8	24.1508	1.84799	0.563464	-3.27969	0.00103922	0.0196617
Gcat	257.511	-1.02983	0.29951	3.43838	0.000585201	0.0131068
Slc34a3	163.204	-2.26822	0.502923	4.51008	6.48046e-06	0.00045432
Tcf23	23.1899	1.01754	0.314972	-3.23058	0.00123539	0.022145
Lpo	69.9498	2.51019	0.851249	-2.94883	0.00318978	0.0420625
Optc	5.07849	-2.0357	0.611525	3.32888	0.000871948	0.0174143
Steap4	432.231	1.84076	0.433321	-4.24803	2.15656e-05	0.00116482
Aldh1a2	964.525	1.18161	0.360858	-3.27445	0.00105866	0.0198828
Abca1	2363.66	1.02521	0.243405	-4.21196	2.5316e-05	0.00131534
Pcolce2	12.1211	-1.43941	0.457839	3.14392	0.00166699	0.0272999
Itga2	163.937	1.07174	0.291331	-3.67876	0.000234369	0.00696338
Wt1	1360.42	1.09394	0.375505	-2.91325	0.00357692	0.0454238
Bik	61.3059	-1.26539	0.250748	5.04645	4.50094e-07	5.48444e-05
Sulf1	295.804	1.05071	0.232349	-4.52213	6.12193e-06	0.000439727
Afmid	336.104	-1.26812	0.343114	3.6959	0.000219111	0.00662543
H2bc4	666.752	-1.0344	0.264385	3.91247	9.13582e-05	0.00352867
Dnah11	56.9871	-1.33117	0.458197	2.90524	0.00366972	0.0460312
Ccl4	4.95002	3.19758	0.915784	-3.49163	0.000480074	0.0115212
Dpep1	1348.76	-1.20626	0.402524	2.99674	0.00272882	0.0378467
Fabp7	46.9745	-1.57654	0.410756	3.83813	0.000123974	0.00442908
Lin7a	14.8284	-1.50131	0.45598	3.29249	0.000993033	0.0190698
Plek	181.885	1.24058	0.34763	-3.56868	0.000358777	0.00951365
Gamt	94.5042	-1.30373	0.286096	4.55697	5.18968e-06	0.00039058
Slc5a4b	3.52245	-2.69915	0.760775	3.54789	0.000388326	0.0100625
Madcam1	7.65529	2.90567	0.829396	-3.50336	0.000459436	0.01117
Ltc4s	35.5033	-1.66163	0.479484	3.46546	0.00052932	0.0122161
Igfbp1	249.576	1.27383	0.441066	-2.88806	0.00387622	0.0477151
Pgam2	414.856	-1.32486	0.21397	6.19182	5.94725e-10	2.09907e-07
Myocd	39.9334	1.10626	0.31586	-3.50239	0.000461104	0.0111972
Ccl11	34.2	1.20491	0.276272	-4.36133	1.29277e-05	0.000785288
P2rx1	92.8192	-1.13037	0.256138	4.41313	1.01889e-05	0.000657969
Spns3	39.1851	-1.73959	0.57208	3.04081	0.00235944	0.034469
Rcvrn	4.67714	-2.21921	0.718098	3.0904	0.00199886	0.0309287
Krt19	362.137	1.07829	0.34132	-3.15917	0.00158222	0.026333
Serpina1f	453.041	-2.22647	0.526192	4.23129	2.32356e-05	0.00123869
Serpina3n	408.299	4.2286	0.764407	-5.53187	3.16837e-08	6.48598e-06
Slc10a1	322.885	-2.60741	0.607254	4.29376	1.75672e-05	0.000998938
Tc2n	59.2982	1.28695	0.279935	-4.59733	4.27932e-06	0.00033564
Fos	102.475	1.964	0.651297	-3.01553	0.00256533	0.0364686
Mxd3	55.1589	-1.5161	0.406365	3.73089	0.000190805	0.00606517
Fam3d	29.7126	1.57452	0.423311	-3.71952	0.000199598	0.00623874
Galnt15	149.044	1.01841	0.292073	-3.48681	0.00048881	0.0116354
Itih4	87.77	1.91121	0.665056	-2.87376	0.00405611	0.0490447
Cpb2	93.3556	1.4512	0.328135	-4.42256	9.75394e-06	0.000635901
Ephx2	711.743	-1.01224	0.336881	3.00474	0.00265811	0.0372955
Hr	60.8806	-1.42901	0.343589	4.15906	3.1956e-05	0.00161524
Acod1	26.2773	4.65704	1.4761	-3.15497	0.00160515	0.0266281
Dct	8.76332	-1.65467	0.513191	3.22427	0.00126293	0.0224813
Osmr	1007.07	1.67574	0.481771	-3.47829	0.000504616	0.0119009
Oxct1	6522.93	-1.07541	0.370371	2.9036	0.00368905	0.0462452
Ropn1l	30.8578	-1.53907	0.304389	5.05625	4.27571e-07	5.36982e-05
Slc38a4	791.553	1.26745	0.336056	-3.77154	0.000162244	0.0053483
Miox	5996.86	-1.89091	0.586553	3.22378	0.00126512	0.0225007
Serpind1	17.1964	-1.21281	0.372842	3.25288	0.00114242	0.020916
Adamts1	4327.91	1.36113	0.420654	-3.23574	0.00121329	0.0218445
Slc15a2	1520.98	-1.23662	0.218745	5.65325	1.57439e-08	3.70453e-06
Stfa2	13.4096	2.42092	0.655975	-3.69058	0.000223746	0.00670571
Cela1	321.76	-2.10874	0.420962	5.00933	5.46203e-07	6.46319e-05
Pcdhgc4	552.595	-1.74868	0.382626	4.57021	4.87233e-06	0.00037217
Cdkn1a	1039.72	1.08826	0.232659	-4.67747	2.90433e-06	0.00024321
Slc10a2	164.171	1.99324	0.569818	-3.49803	0.000468708	0.0112881
Cd4	25.2325	-1.51917	0.308726	4.92076	8.6208e-07	9.05007e-05
Cdca3	463.168	-1.30837	0.286279	4.57025	4.87133e-06	0.00037217
Pde10a	255.845	1.08701	0.228483	-4.75751	1.95998e-06	0.000177534
C3	2254.3	2.35834	0.627756	-3.75678	0.000172113	0.00559258
Proc	183.559	-1.17718	0.37869	3.10857	0.00187996	0.0297561
Apom	415.545	-1.19875	0.336034	3.56735	0.000360611	0.00954988
Pmaip1	186.525	1.11842	0.384146	-2.91144	0.00359766	0.0454856
Lox	2321.95	1.02241	0.159273	-6.41921	1.36987e-10	5.723e-08
Pde6a	13.6868	-2.3452	0.509391	4.60392	4.14603e-06	0.000328966
Fbn2	896.35	1.31774	0.281059	-4.68849	2.75229e-06	0.000232819
Slc27a6	102.589	1.10585	0.355206	-3.11326	0.00185032	0.0294523
Ms4a6d	102.902	2.23309	0.614177	-3.6359	0.000277008	0.00783236
Acy3	1531.29	-1.79188	0.492663	3.63713	0.000275691	0.00780589
Aldh3b1	83.9948	-1.25337	0.400115	3.13253	0.00173308	0.0280902
Dntt	3.84749	-2.99898	0.990053	3.02911	0.00245274	0.0353592
Lcor	280.886	1.27838	0.313907	-4.07249	4.65137e-05	0.00211596
Msr1	180.072	2.17009	0.709684	-3.05782	0.00222952	0.0331208
Cenpx	242.142	-1.02087	0.213179	4.78877	1.67803e-06	0.000155434
Kcnip2	82.3999	-1.71175	0.404762	4.22903	2.34701e-05	0.00124471
Car5a	6.34433	-2.34805	0.663684	3.53791	0.000403308	0.0102414
Mmp19	58.8885	1.3886	0.42057	-3.3017	0.000961001	0.0185766
Pde6g	10.6959	-1.87611	0.58642	3.19926	0.00137782	0.0239231
Crisp1	42.2313	3.12148	0.823597	-3.79006	0.000150611	0.00501927
Col7a1	439.639	1.0808	0.280731	-3.84995	0.000118144	0.00426546
Il6	51.4328	5.34686	1.21873	-4.38725	1.14793e-05	0.00072979
Crygc	37.5502	-1.79289	0.587222	3.05317	0.00226441	0.0334933
Adam23	271.811	2.58473	0.482566	-5.35623	8.49775e-08	1.38061e-05
Il18r1	35.148	1.11171	0.29111	-3.81887	0.000134065	0.00463587
Il1r2	17.1823	2.47135	0.796176	-3.10402	0.00190911	0.0300392
Pecr	770.334	-1.11357	0.306531	3.63283	0.000280335	0.00789364
Tmem163	21.4011	-1.1832	0.339112	3.48911	0.000484626	0.0115627
Marco	48.8863	3.32126	0.681083	-4.87644	1.08019e-06	0.000108929
Cacna1s	5.01178	-1.84327	0.596403	3.09065	0.00199719	0.0309263
Syt2	50.4166	1.3136	0.348948	-3.76445	0.000166917	0.00545839
Apcs	40.1037	2.02841	0.600191	-3.3796	0.000725905	0.0153799
Il1rn	56.8181	2.51002	0.857963	-2.92556	0.00343835	0.0441848
Fgf7	16.3625	1.14843	0.38427	-2.98861	0.00280252	0.0386268
Mdk	1198.01	-1.02068	0.286306	3.56499	0.000363869	0.00962373
Il1b	74.4857	2.72454	0.936891	-2.90807	0.00363668	0.0457569
Il1a	8.16553	2.45396	0.750484	-3.26984	0.00107609	0.0200626
Zdbf2	293.231	2.64415	0.287668	-9.19167	3.8679e-20	7.91798e-17
Chrna4	322.957	-1.73548	0.391741	4.43018	9.41544e-06	0.000619754
Fam83d	123.517	-1.19968	0.335094	3.58012	0.000343436	0.00917919
Slc7a11	81.3045	1.8622	0.551984	-3.37365	0.000741779	0.0156708
Cd2	4.74592	-2.31088	0.797335	2.89825	0.00375249	0.0468345
Rrh	20.8634	-1.39678	0.426481	3.27512	0.00105617	0.0198741
Clca3a2	50.2046	1.60435	0.46906	-3.42036	0.000625384	0.0137416
Hemgn	19.0809	-2.16347	0.705376	3.06711	0.00216138	0.0324417
Pappa	817.092	1.27459	0.252348	-5.05094	4.39636e-07	5.45442e-05
Car9	50.8523	-1.86724	0.52778	3.53791	0.000403309	0.0102414
Cdkn2c	231.914	-1.21765	0.347966	3.49934	0.000466412	0.0112771
Cyp2j13	109.059	1.75774	0.490673	-3.58231	0.000340573	0.0091331
Trim63	76.5389	-1.57544	0.53957	2.9198	0.00350256	0.0447571
Hgf	119.917	1.12822	0.307928	-3.6639	0.000248407	0.00722321
Smpdl3b	55.8035	1.21159	0.413548	-2.92975	0.00339231	0.0437304
Espn	173.328	-1.03647	0.208226	4.97761	6.4375e-07	7.28077e-05
Tnfrsf9	11.5066	3.44953	1.02282	-3.37258	0.000744667	0.0156994
Angptl7	45.7531	-3.71669	0.712441	5.21684	1.81999e-07	2.66122e-05
Gabrd	7.44416	2.27989	0.548677	-4.15526	3.24923e-05	0.00162629
Fosl2	1710.09	1.31785	0.301498	-4.37101	1.23671e-05	0.000767174
Khk	1439.75	-1.31832	0.38383	3.43464	0.00059335	0.0132315
Slc34a2	312.632	1.11191	0.300148	-3.70454	0.000211777	0.00648995
Slc10a6	40.4534	2.40488	0.563101	-4.27077	1.94798e-05	0.00107776
Bmp3	589.817	1.32471	0.261075	-5.07406	3.89413e-07	4.98664e-05
Crybb1	37.4943	-1.49578	0.465057	3.21634	0.00129839	0.0228541
Cxcl5	49.6797	3.82685	1.09083	-3.5082	0.000451153	0.0109947
Iqcd	43.5157	-1.29411	0.288488	4.48584	7.26285e-06	0.00049725
Npy	26.9631	-1.08683	0.354353	3.06708	0.00216162	0.0324417
Nfe2l3	121.664	1.02146	0.31372	-3.25596	0.00113008	0.0207479
Slc13a4	36.4719	-1.97298	0.612299	3.22225	0.00127187	0.0225815
Trpv6	84.5669	1.20775	0.302288	-3.99536	6.45955e-05	0.00274914
Reg3g	11.7589	4.7133	1.48279	-3.17867	0.00147952	0.0250914
Adamts9	1738.95	1.04471	0.238365	-4.38283	1.17146e-05	0.00073689
Gkn3	7.51614	-2.30201	0.560615	4.10622	4.02193e-05	0.00190586
Cntn6	23.7798	-1.32242	0.366835	3.60494	0.000312224	0.00855384
A2m	27.6934	2.66244	0.803031	-3.31549	0.000914824	0.0179822
Ptms	3798.78	-1.13026	0.134098	8.42864	3.49713e-17	5.96581e-14
Clec4e	51.8862	4.29949	1.07126	-4.01348	5.98291e-05	0.00260588
Ptpro	1018.8	1.10434	0.178975	-6.17035	6.81408e-10	2.36425e-07
Pik3c2g	40.0062	-1.21089	0.355252	3.40853	0.000653142	0.0141787
Clec2h	139.357	-1.96758	0.566571	3.47278	0.000515089	0.0120232
Tdrd12	10.3685	-1.35344	0.442266	3.06024	0.0022116	0.0329743
Slc5a2	2314.74	-2.03224	0.530699	3.82937	0.00012847	0.00450704
Hsd17b14	149.214	-1.29852	0.21218	6.11987	9.36489e-10	2.9847e-07
Abcc6	71.7003	-1.14277	0.324841	3.51793	0.000434931	0.0107374
Otc	3.44484	-2.30688	0.76068	3.03265	0.00242415	0.0351088
Serpina7	29.2319	1.46915	0.387662	-3.78976	0.000150791	0.00501927
D630029K05Rik	134.087	-2.0067	0.468939	4.27924	1.87535e-05	0.00104606
Slc7a3	31.4392	1.08904	0.370624	-2.93839	0.00329919	0.0429095
Adgrg2	79.9736	1.3547	0.337063	-4.01913	5.84139e-05	0.00257159
Grpr	4.48015	2.61221	0.86601	-3.01637	0.00255818	0.0364479
F10	48.2069	1.0259	0.319082	-3.21518	0.00130364	0.0228875
Proz	66.4047	-1.22758	0.37533	3.27068	0.00107288	0.0200574
Tnfsf13b	98.7701	1.33021	0.382358	-3.47896	0.000503363	0.011885
Hp	323.431	2.27965	0.499584	-4.56309	5.04069e-06	0.000382178
Mt2	1881.3	-2.10447	0.654036	3.21767	0.00129237	0.0228069
Mt1	2966.61	-1.92898	0.527903	3.65404	0.000258148	0.00744302
Hsd17b2	81.444	1.92732	0.371487	-5.18812	2.12433e-07	3.01242e-05
Car7	62.8758	-1.09301	0.312301	3.49987	0.000465484	0.0112768
Bmper	100.61	1.30231	0.330862	-3.93612	8.28088e-05	0.0033065
Itga11	21.461	1.03006	0.320013	-3.21882	0.0012872	0.0227551
Nr2e3	9.58816	-2.81054	0.544393	5.1627	2.43407e-07	3.36675e-05
Col12a1	2981.76	1.38205	0.283286	-4.87863	1.06827e-06	0.000108261
Ngp	65.4192	1.32224	0.364491	-3.62762	0.000286042	0.00801034
Ptgs2	178.542	1.83435	0.58018	-3.16169	0.00156855	0.0261694
Ltf	39.9828	1.04203	0.357763	-2.91262	0.0035841	0.0454585
Hhatl	20.3738	-2.43389	0.561638	4.33356	1.46719e-05	0.000870589
Vipr1	40.0368	-2.47915	0.370872	6.68467	2.31453e-11	1.28056e-08
Igf2bp2	577.767	1.01436	0.324171	-3.12907	0.00175358	0.0283551
Gabrb3	124.491	-1.41786	0.425733	3.33039	0.000867233	0.0174125
Atp7a	624.819	1.08223	0.117465	-9.21324	3.16427e-20	7.1973e-17
Fancd2os	9.63644	-1.60189	0.481072	3.32983	0.000869002	0.0174125
Slc24a1	7.38651	-1.9003	0.6623	2.86925	0.00411451	0.0496043
Eda2r	51.4449	1.26065	0.348898	-3.61321	0.000302424	0.00837743
Scara3	218.466	1.1694	0.380147	-3.07617	0.00209681	0.0319611
Dio1	527.572	-2.58245	0.54453	4.74253	2.11069e-06	0.000188681
Cxcl10	97.341	1.72613	0.527888	-3.26988	0.00107591	0.0200626
Nkx6-1	5.82913	-1.62877	0.512406	3.17866	0.00147955	0.0250914
Mid1	634.639	1.08429	0.372403	-2.9116	0.00359583	0.0454856
Ccl7	19.2061	2.8652	0.933066	-3.07073	0.00213534	0.0322365
Cfap53	13.8645	1.03413	0.350375	-2.95151	0.00316227	0.0418725
Chrna5	8.14521	1.9033	0.535957	-3.55122	0.000383443	0.00997389
Dcdc2a	2016.38	1.10869	0.2565	-4.32239	1.5435e-05	0.000902771
Mbnl3	91.7916	1.27401	0.286408	-4.44823	8.65792e-06	0.000575443
Arhgap36	19.2278	1.6564	0.469118	-3.53088	0.000414175	0.0104288
Marchf1	61.7556	1.11234	0.33221	-3.34831	0.000813074	0.0166611
H2-Aa	294.566	-1.0379	0.318903	3.25461	0.0011355	0.0208101
Dnajc12	571.177	-1.41667	0.361952	3.91398	9.07866e-05	0.00351322
Kirrel2	13.5817	1.30421	0.424878	-3.06961	0.00214338	0.032301
Inhbb	179.934	1.6016	0.501446	-3.19396	0.00140334	0.0241409
Lrg1	34.0828	2.20819	0.680229	-3.24625	0.00116937	0.0212406
Tmprss13	11.9239	1.2479	0.416635	-2.9952	0.00274267	0.037936
Aldh3b3	5.71952	-2.24351	0.72639	3.08857	0.00201122	0.031008
Muc17	3.30446	3.04314	0.889741	-3.42025	0.000625625	0.0137416
Ppp1r16b	561.824	-1.11861	0.304251	3.67659	0.00023637	0.00700249
Dnah10	60.176	1.35167	0.42997	-3.14364	0.00166859	0.0273042
Csf3	18.2817	3.95704	1.16829	-3.38705	0.000706483	0.015128
Egr1	549.727	1.64647	0.415165	-3.96582	7.31453e-05	0.00300674
Car14	487.509	-1.79606	0.599569	2.99558	0.00273924	0.0379141
Mfsd4b5	962.576	-1.4689	0.397491	3.69543	0.000219519	0.00662799
Cyp24a1	2205.72	-2.28245	0.449841	5.0739	3.89753e-07	4.98664e-05
Akap12	4425.49	1.41485	0.36383	-3.88878	0.000100751	0.00382026
Aspdh	88.7549	-2.02399	0.595733	3.39748	0.000680108	0.0146552
Tlr4	191.215	1.13837	0.286237	-3.97703	6.97807e-05	0.00290933
St6galnac5	85.9867	1.46118	0.273315	-5.34613	8.98536e-08	1.43703e-05
Pcsk1n	3.806	-2.24202	0.662488	3.38424	0.000713762	0.0152449
Atp6v0e2	507.526	-1.03743	0.263448	3.93788	8.22039e-05	0.0032996
Dcxr	609.243	-1.16362	0.317092	3.66966	0.000242875	0.00712305
Mmd2	24.2626	-1.34079	0.441076	3.03981	0.00236725	0.0345403
Oxld1	62.2597	-1.01511	0.276604	3.6699	0.000242644	0.00712305
Kmo	537.997	-2.41605	0.525392	4.59856	4.25424e-06	0.000334956
Fgl2	791.48	1.98658	0.313427	-6.33825	2.32396e-10	9.3282e-08
Saa3	559.891	5.9778	1.34858	-4.43264	9.30847e-06	0.000614689
Gpr176	66.5457	1.60095	0.273866	-5.84572	5.04377e-09	1.34092e-06
Havcr1	657.165	3.12304	1.06558	-2.93084	0.00338046	0.0436487
Elapor1	71.0328	1.59828	0.381558	-4.18883	2.80402e-05	0.00144952
Agmat	9.81637	-1.58328	0.528505	2.99576	0.00273761	0.0379141
Slc16a11	110.685	-1.0181	0.198016	5.14154	2.72495e-07	3.71883e-05
Mgl2	31.6344	-2.02008	0.442855	4.56149	5.07926e-06	0.000383681
Pnma8a	7.71073	-1.28131	0.444194	2.88457	0.00391948	0.0479438
Cftr	259.491	1.02379	0.255433	-4.00807	6.1216e-05	0.00263822
Serpina3g	823.367	2.7543	0.618393	-4.45395	8.43032e-06	0.000562141
H2-Ob	16.0199	-1.30077	0.381407	3.41045	0.000648553	0.014094
Cox6a1	1860.41	-1.04744	0.180144	5.81445	6.08339e-09	1.59658e-06
Trem3	2.69075	3.1466	0.924234	-3.40455	0.000662736	0.0143262
Abhd14a	333.332	-1.0749	0.22852	4.70374	2.55439e-06	0.000221052
Crybb2	33.0925	-2.02866	0.55206	3.6747	0.000238128	0.00703753
Trem1	12.1604	3.0846	0.955913	-3.22687	0.00125154	0.0223516
Hoxd11	659.859	1.0171	0.286838	-3.54591	0.000391257	0.0101257
Asb4	102.475	1.33787	0.447862	-2.98723	0.00281519	0.0387297
Maff	110.22	1.2699	0.426642	-2.9765	0.00291559	0.0396315
Gucy2c	3.45055	2.2716	0.754296	-3.01155	0.00259918	0.0367928
Sorcs1	72.533	1.45698	0.470596	-3.09604	0.00196126	0.0304851
Adamts3	37.272	1.24186	0.267242	-4.64695	3.36872e-06	0.000272573
1700048O20Rik	26.1886	-2.39193	0.560242	4.26946	1.95944e-05	0.00108118
Krt13	7.188	3.20255	1.06201	-3.01556	0.00256503	0.0364686
Lmod3	13.9353	-1.5001	0.395654	3.79146	0.000149764	0.00501927
Il36g	7.57486	2.66534	0.724511	-3.67882	0.00023432	0.00696338
Gm7887	7.75968	1.59394	0.485665	-3.28197	0.00103085	0.0195393
Snhg11	1157.65	-1.32165	0.262958	5.02608	5.006e-07	6.06377e-05
D630023F18Rik	187.784	-2.37451	0.577762	4.10984	3.9593e-05	0.00188053
Morn2	176.626	-1.22594	0.263462	4.65317	3.26865e-06	0.000265526
Or9a4	4.65124	2.02765	0.627155	-3.23309	0.00122457	0.0220224
Fpr1	44.0656	3.77925	0.75975	-4.97433	6.54736e-07	7.36434e-05
Mc2r	26.793	1.44197	0.389624	-3.70094	0.000214804	0.00655328
Ifitm10	13.5383	1.24436	0.397025	-3.13421	0.00172317	0.0279738
E2f8	219.49	-1.04309	0.324056	3.21885	0.00128707	0.0227551
Sprr2g	12.5346	2.8285	0.799318	-3.53864	0.000402187	0.0102414
Scand1	135.328	-1.01191	0.21202	4.77273	1.81747e-06	0.000166841
Ankle1	94.7028	-1.22071	0.39295	3.10652	0.00189304	0.0298785
1700067K01Rik	7.90762	-1.70066	0.522476	3.255	0.00113394	0.0208
Bdh1	984.653	-1.13598	0.346922	3.27445	0.00105868	0.0198828
Hnf4aos	22.3859	-2.10258	0.559784	3.75605	0.000172614	0.00559999
Nccrp1	298.872	-1.16477	0.378728	3.07547	0.0021017	0.0320118
Cd300lf	18.8625	2.10652	0.458722	-4.59216	4.38682e-06	0.000342758
Tmem196	18.0432	1.51202	0.381996	-3.95819	7.55185e-05	0.00308264
Fgfbp1	88.4618	1.5577	0.438927	-3.54889	0.000386864	0.0100374
Cd300e	3.27869	2.9558	0.859594	-3.4386	0.000584735	0.0131068
Gm6377	33.5371	1.85261	0.55633	-3.33005	0.000868302	0.0174125
Ndnf	104.902	1.35099	0.364449	-3.70693	0.000209788	0.00645943
Oxtr	140.849	1.22531	0.384899	-3.18346	0.00145525	0.0248046
C5ar1	44.4563	1.24456	0.382776	-3.2514	0.00114839	0.0209338
Plcxd3	5.59708	3.0797	0.73776	-4.17439	2.98783e-05	0.00153293
Chchd10	1023.77	-1.04107	0.143178	7.2712	3.56314e-13	2.91765e-10
Or4f62	17.8423	1.7609	0.438727	-4.01365	5.97865e-05	0.00260588
Rasd1	218.016	1.27899	0.355781	-3.59488	0.00032454	0.00878791
2610318N02Rik	25.236	-1.2362	0.403228	3.06575	0.00217122	0.0325381
Shisa3	1215.05	1.07775	0.27775	-3.88028	0.000104335	0.00389042
Grem2	615.876	1.42057	0.4636	-3.0642	0.00218251	0.0326594
Hmx2	80.4866	-1.01198	0.337523	2.99825	0.00271538	0.0377369
Lgsn	4.17761	-2.63192	0.863931	3.04645	0.00231565	0.0340543
Il31ra	16.9109	1.70213	0.490087	-3.47311	0.000514468	0.0120232
Efcab5	27.2356	1.30425	0.395162	-3.30055	0.000964956	0.0186355
Arhgef39	190.537	-1.05532	0.313112	3.37043	0.000750511	0.0157738
E230016K23Rik	22.8186	-1.46873	0.350406	4.19151	2.77109e-05	0.00143613
Xkr4	11.2461	1.97068	0.518441	-3.80117	0.000144013	0.0049217
Akr1b7	379.833	1.14326	0.329507	-3.4696	0.000521226	0.0120838
Cd177	9.92163	2.52918	0.797416	-3.17172	0.00151541	0.0254424
Epx	28.5552	4.30255	0.825018	-5.21509	1.83725e-07	2.6674e-05
Fpr2	30.0912	3.0377	0.734595	-4.1352	3.5464e-05	0.00174936
Cemip	135.234	1.31528	0.442141	-2.9748	0.00293178	0.0397724
Gm9892	18.2362	1.01515	0.306019	-3.31727	0.000909012	0.0179193
Junb	273.715	1.3395	0.389437	-3.43959	0.000582598	0.0131002
Cyp2f2	14.2757	-2.37857	0.614343	3.87173	0.000108067	0.00398601
Cd8b1	4.75154	-2.73027	0.867922	3.14576	0.00165656	0.0271657
Gpr141	12.6432	2.13273	0.572233	-3.72703	0.000193747	0.00612066
Socs3	421.719	1.9973	0.649659	-3.07438	0.00210944	0.0320581
Adamts19	110.424	1.49012	0.500133	-2.97944	0.00288775	0.0393838
Notumos	8.37891	-2.21835	0.570296	3.88982	0.000100317	0.00382026
Cd8a	30.9247	-1.77562	0.424093	4.18687	2.82826e-05	0.00145837
D630008O14Rik	24.0958	-2.49139	0.40914	6.08933	1.13383e-09	3.41334e-07
Klf1	11.0578	-1.60962	0.397168	4.05273	5.06232e-05	0.00228261
Gm9951	18.7554	-1.89234	0.530983	3.56384	0.000365467	0.00965351
Ugt2b5	146.177	2.84675	0.47463	-5.99784	1.99955e-09	5.67222e-07
Stfa3	14.1541	2.34302	0.617239	-3.79597	0.000147067	0.00497745
Naaladl1	20.4601	-2.12095	0.53238	3.9839	6.77928e-05	0.00284966
Pcdh9	109.077	1.96314	0.369477	-5.31328	1.07669e-07	1.6755e-05
Myh8	5.96652	1.58511	0.543704	-2.91539	0.00355249	0.0452539
Fut2	23.1904	1.38399	0.467502	-2.9604	0.00307241	0.0411809
Clca3a1	1351.95	1.32233	0.426037	-3.10379	0.00191056	0.0300392
Slit3	529.347	1.26393	0.207756	-6.08374	1.17408e-09	3.48328e-07
Tmt1a2	413.14	-2.66136	0.6292	4.22975	2.33951e-05	0.00124395
Mpz	14.588	-1.18834	0.373874	3.17845	0.00148067	0.0250914
Kdm5d	435.492	-10.6275	1.47277	7.21601	5.35346e-13	4.21502e-10
Ces1d	776.987	-2.20071	0.618974	3.55541	0.000377385	0.009904
Tsbp1	20.9269	1.69975	0.398635	-4.26392	2.00874e-05	0.0011054
Ugt2b37	155.209	3.48051	0.455923	-7.63398	2.27623e-14	2.74098e-11
Saa2	36.6446	5.39528	1.50332	-3.58891	0.000332065	0.00894434
Xlr3a	25.9851	-1.63138	0.450519	3.62111	0.000293337	0.00819223
Uqcc5	80.4713	-1.00364	0.188181	5.33337	9.64081e-08	1.5299e-05
Gda	243.317	1.94283	0.60809	-3.19497	0.00139845	0.0240973
Hspd1-ps3	60.8439	1.25609	0.373329	-3.36456	0.000766652	0.0160144
9630013D21Rik	17.071	-2.60485	0.468415	5.561	2.68236e-08	5.84156e-06
Stfa2l1	16.0694	2.79637	0.921786	-3.03364	0.0024162	0.0350791
Dbp	182.298	-1.38133	0.403699	3.42169	0.000622325	0.0137133
Amd-ps3	7.3976	1.47118	0.500103	-2.94175	0.00326362	0.0427718
Csmd1	18.2593	1.20511	0.379119	-3.17872	0.00147925	0.0250914
H4c8	6.63171	-2.70932	0.606875	4.46438	8.03024e-06	0.000538974
Tdrd5	194.41	1.02151	0.178078	-5.73628	9.67813e-09	2.33084e-06
Rag1	23.6018	-2.89552	0.787987	3.67458	0.00023824	0.00703753
Ttr	3030.56	-1.90118	0.419806	4.52872	5.93412e-06	0.000430771
Erbb4	1833.11	1.01632	0.163947	-6.19905	5.68042e-10	2.04007e-07
Tnfaip8	2023.22	-1.15857	0.38828	2.98386	0.0028464	0.0389757
Nsl1	94.5662	-1.04033	0.25245	4.12092	3.77366e-05	0.00183493
Gm49339	43.9305	1.78017	0.453087	-3.92898	8.53058e-05	0.00336473
Msln	80.633	1.22598	0.380619	-3.22103	0.00127733	0.0226587
Gpr84	9.92583	3.02739	0.983928	-3.07684	0.00209207	0.0319127
Chadl	26.9162	-1.3215	0.440319	3.00123	0.00268888	0.0375984
Chil4	56.3361	1.67701	0.566792	-2.95877	0.00308871	0.0412721
Slc22a8	3139.46	-1.6595	0.526658	3.151	0.00162714	0.0269057
H2ac18	39.0586	-2.03641	0.578909	3.51767	0.000435348	0.0107374
Chi3l1	26.74	1.83116	0.543416	-3.36973	0.000752416	0.0157832
mt-Co2	11160.8	-1.57864	0.320696	4.92254	8.5427e-07	9.05007e-05
mt-Nd6	5643.09	-1.97663	0.366905	5.38731	7.15209e-08	1.23034e-05
Rps23rg1	24.0794	-1.3163	0.369525	3.56213	0.00036786	0.00969679
Cyp4a12a	7.25062	3.16119	0.860664	-3.67297	0.000239752	0.00706181
Muc5b	7.41901	2.09482	0.54625	-3.83491	0.000125608	0.00444867
Serpina3c	9.64178	3.40753	0.941803	-3.61809	0.00029678	0.00824341
Serpina3f	124.721	3.3322	1.00616	-3.31179	0.000927019	0.0181453
Zbtb16	406.342	1.44477	0.371931	-3.8845	0.00010254	0.00385155
Psg16	5.49831	3.01758	0.738159	-4.08798	4.35148e-05	0.00200178
Serpinb5	11.1481	1.94624	0.575842	-3.37982	0.000725342	0.0153799
Rps12-ps3	27.8569	1.07462	0.31056	-3.46028	0.000539613	0.01237
Slc22a7	83.8193	-3.13569	0.77291	4.057	4.97081e-05	0.0022463
Cyp2c65	4.19862	4.57282	1.01217	-4.51786	6.24687e-06	0.000444027
Xlr4b	9.69169	-2.20028	0.537095	4.09664	4.19194e-05	0.00194588
Gm14648	6.54495	3.112	1.03349	-3.01116	0.00260251	0.0367928
Cenpm	47.423	-1.34803	0.42276	3.18864	0.00142945	0.0244259
Or9a7	6.02525	2.83678	0.689926	-4.11172	3.92727e-05	0.00187839
Uty	292.209	-9.96916	1.40282	7.10653	1.18996e-12	8.11988e-10
Gm128	16.3514	-1.49576	0.395429	3.78264	0.000155175	0.00514011
Ddx3y	898.227	-12.0727	1.67706	7.19877	6.076e-13	4.60673e-10
Eif2s3y	544.537	-11.4594	1.36367	8.40336	4.33879e-17	6.83226e-14
Rps18-ps6	41.5507	1.50103	0.333828	-4.4964	6.91132e-06	0.000479599
Gm12966	22.8558	1.43072	0.405913	-3.5247	0.000423956	0.0106057
Nicol1	6.66677	-1.43568	0.480587	2.98735	0.00281405	0.0387297
Nutf2-ps1	40.1335	-1.06503	0.305197	3.48965	0.000483645	0.0115527
Rtl4	8.66153	-1.40161	0.432193	3.24302	0.00118271	0.0214638
Csf2rb2	50.2996	1.40046	0.466293	-3.0034	0.00266978	0.037408
Ncf4	20.2083	1.10038	0.381372	-2.88531	0.00391023	0.0479319
Nalf2	5.44177	-2.04539	0.589041	3.47242	0.000515797	0.0120261
Ang	73.4385	-1.64087	0.480493	3.41496	0.000637902	0.0139813
Mansc4	24.907	-1.47081	0.484174	3.03777	0.00238336	0.0346846
Tmem254	2721.13	-1.10079	0.144381	7.62419	2.45577e-14	2.79289e-11
Gm7457	14.9252	-1.42975	0.463729	3.08315	0.00204823	0.0314721
G530011O06Rikx	61.2316	3.63187	0.508322	-7.14483	9.01089e-13	6.58793e-10
Sod3	1631.71	-1.08968	0.369624	2.94808	0.0031975	0.042094
Uprt	127.439	1.32724	0.308347	-4.30435	1.67473e-05	0.00096573
Xlr3b	135.415	-4.9513	1.21316	4.08133	4.4778e-05	0.00205067
Dok6	39.3054	1.20027	0.381195	-3.14871	0.00163995	0.0270119
Pappa2	999.651	2.21427	0.408773	-5.41686	6.0654e-08	1.10862e-05
Osgin1	260.242	-1.14288	0.332816	3.43397	0.000594814	0.0132497
Saa1	43.7177	5.37992	1.6612	-3.23857	0.00120131	0.021686
Amy1	347.252	1.54942	0.340801	-4.54641	5.45693e-06	0.000405528
Ovgp1	68.942	1.48371	0.203645	-7.28579	3.198e-13	2.72776e-10
Pira12	4.96759	2.69972	0.720628	-3.74634	0.000179432	0.00577541
Potefam3a	4.74504	2.93261	0.931467	-3.14838	0.0016418	0.0270172
Spc24	182.445	-1.19322	0.336714	3.54372	0.000394529	0.0101718
Tldc2	22.3033	-1.17929	0.306495	3.84768	0.000119243	0.00429759
Tmem267	578.22	1.37433	0.286547	-4.79619	1.6171e-06	0.000151851
Sirpb1c	13.6806	2.08753	0.559836	-3.72882	0.000192379	0.00609627
Ccl28	111.959	2.32361	0.428185	-5.42664	5.74253e-08	1.05906e-05
Wt1os	272.17	1.20692	0.26936	-4.48072	7.43915e-06	0.000507623
Mir670hg	13.6781	-1.3814	0.384908	3.58891	0.000332058	0.00894434
Sp5	43.0674	-1.32233	0.27986	4.72496	2.30164e-06	0.00020309
Glo1-ps	4.98514	1.75233	0.5763	-3.04065	0.00236068	0.034469
Trbc1	5.21918	-2.39987	0.621289	3.86272	0.00011213	0.00411366
Trbc2	6.6043	-2.70595	0.689893	3.92227	8.77191e-05	0.00344003
Erich3	13.027	1.51894	0.459759	-3.30377	0.000953941	0.0184926
Dnm3os	606.824	1.46422	0.333905	-4.38514	1.15912e-05	0.000732713
Smim24	645.2	-1.34614	0.296879	4.5343	5.77952e-06	0.000422545
Cfap74	19.0419	1.17224	0.380263	-3.0827	0.00205129	0.0314782
Cyp4a12b	36.1105	2.41111	0.582117	-4.14197	3.44342e-05	0.00171093
Fyb2	64.1979	1.57771	0.383566	-4.11325	3.9012e-05	0.00187468
Gm5150	4.99159	2.62995	0.903862	-2.90968	0.00361797	0.0456409
Gm14412	15.737	2.11139	0.409361	-5.15779	2.49888e-07	3.43319e-05
Zfp968	90.7444	-3.25457	1.0979	2.96436	0.00303317	0.0407428
Gm14443	71.8918	1.14159	0.21178	-5.39046	7.02773e-08	1.22961e-05
Naip6	40.5382	1.18652	0.334957	-3.5423	0.000396647	0.0101879
Serpina3i	11.4632	3.59202	1.01987	-3.52203	0.000428259	0.0106783
Gm9531	26.9132	1.30526	0.352934	-3.6983	0.000217044	0.00659216
Neu2	54.0673	-1.05748	0.354793	2.98054	0.00287738	0.039321
Xlr4a	10.8553	-2.20083	0.727949	3.02334	0.00250005	0.0358142
Rps24-ps3	19.0944	1.08771	0.35313	-3.0802	0.00206864	0.0316732
Gm14373	3.93441	2.03211	0.683965	-2.97107	0.0029676	0.0400724
Gm13680	30.1652	1.04645	0.347409	-3.01214	0.0025941	0.0367928
Gm13461	8.09077	1.7959	0.466325	-3.85117	0.000117556	0.00425175
Actr3-ps	14.324	1.64777	0.396454	-4.15627	3.23492e-05	0.00162629
Gm13456	238.366	1.13658	0.248485	-4.57402	4.78451e-06	0.000368209
Gm7816	16.313	1.55517	0.36518	-4.25865	2.05668e-05	0.00111677
5830444B04Rik	27.9171	1.93594	0.39232	-4.93461	8.03127e-07	8.75394e-05
Gm1980	17.5652	2.00762	0.554755	-3.61894	0.000295817	0.00824341
Gm16185	248.979	1.16878	0.347559	-3.36281	0.000771523	0.0160463
Gm15893	23.223	1.3537	0.467519	-2.8955	0.00378558	0.0470235
1700016P03Rik	6.89531	4.72237	1.37302	-3.43941	0.000582983	0.0131002
D630024D03Rik	64.9149	-1.7309	0.475068	3.64349	0.000268967	0.00767925
Gm12840	54.6471	3.10826	0.7291	-4.26314	2.01572e-05	0.00110627
Xist	11.9373	1.36512	0.433505	-3.14903	0.00163811	0.0270119
Gm15500	342.573	1.11914	0.281805	-3.97134	7.14699e-05	0.00296767
Gm11837	45.6899	-2.6385	0.50051	5.27163	1.35217e-07	2.00582e-05
C030005K06Rik	157.295	-2.5048	0.454778	5.50774	3.63468e-08	7.29466e-06
Gm16201	30.1206	1.00087	0.319277	-3.1348	0.00171974	0.0279668
Gm15675	107.837	1.05067	0.241664	-4.34765	1.37603e-05	0.000826062
Gm15883	18.2232	-1.92712	0.410034	4.69991	2.60282e-06	0.000223319
Gm12454	35.0689	-1.09882	0.368358	2.98301	0.00285425	0.039031
Gm12962	4.28026	-2.84128	0.748512	3.79591	0.000147104	0.00497745
Gm15860	15.8595	-1.19597	0.374247	3.19567	0.00139509	0.0240597
1200007C13Rik	6.64431	4.37527	0.938555	-4.66171	3.13598e-06	0.000257818
Cd55os	25.0733	1.72344	0.354087	-4.86729	1.13137e-06	0.000113531
Gm8893	55.1906	1.69062	0.477213	-3.54269	0.000396063	0.0101857
B930094E09Rik	27.5614	-1.07598	0.346119	3.10869	0.00187917	0.0297561
Six3os1	2.77815	-2.60357	0.887496	2.93361	0.00335043	0.0433544
Methig1	98.6254	-2.58201	0.779587	3.31202	0.000926234	0.0181453
Gm6344	11.3155	3.2126	0.736328	-4.363	1.28288e-05	0.000784363
Rpl9-ps4	30.0815	1.20538	0.344918	-3.49467	0.000474648	0.0114044
ENSMUSG00000095041	763.432	-1.73282	0.312907	5.53782	3.0626e-08	6.3974e-06
G530011O06Riky	88.1881	2.4793	0.313276	-7.9141	2.4904e-15	3.6415e-12
Erdr1x	608.642	2.06357	0.337503	-6.11422	9.70291e-10	3.00952e-07
Csta2	14.9017	3.59783	0.949327	-3.78988	0.000150722	0.00501927
Ccl21b	24.3017	-1.96832	0.538006	3.65854	0.000253652	0.00733406
Gm10845	5.58275	-2.48816	0.810615	3.06948	0.00214435	0.032301
Vkorc1	308.63	-1.03863	0.239007	4.34561	1.3889e-05	0.000828928
Smim22	26.7844	-1.08913	0.283878	3.83662	0.000124738	0.00444089
Ccl21e	24.3017	-1.96832	0.538006	3.65854	0.000253652	0.00733406
Erdr1y	3391.3	3.70332	0.501768	-7.38055	1.57639e-13	1.46683e-10
Gm5859	50.0257	1.15777	0.378504	-3.05879	0.0022223	0.033068
1810034E14Rik	77.5715	-1.03612	0.250484	4.13648	3.52681e-05	0.0017439
Gm19426	19.7605	-1.49459	0.343658	4.34906	1.36725e-05	0.000823204
G730003C15Rik	23.9638	-1.06256	0.337446	3.14883	0.00163925	0.0270119
Gm26703	10.7723	1.55957	0.46613	-3.34579	0.000820475	0.016729
Ptprv	38.073	1.31547	0.310292	-4.23946	2.2406e-05	0.00119776
Gm7809	7.52233	2.07812	0.506636	-4.1018	4.0995e-05	0.00192921
H3c4	3.68518	-2.92356	0.845416	3.45813	0.000543932	0.0124412
Gm29650	18.4729	-6.46983	1.11843	5.78473	7.26288e-09	1.83554e-06
Gm6501	4.5511	2.48005	0.788079	-3.14695	0.00164984	0.0271058
Gm29331	21.0784	-6.72021	1.51732	4.42901	9.46684e-06	0.00062114
Ms4a4a	22.9725	1.45534	0.473423	-3.07408	0.00211156	0.0320665
Gm5835	4.9728	1.82639	0.598288	-3.05269	0.00226798	0.033522
Gm29106	14.0852	1.20171	0.367114	-3.2734	0.00106263	0.0199203
Naaladl2	256.71	1.00923	0.168519	-5.98881	2.11386e-09	5.84767e-07
Gm38162	14.8278	1.40688	0.358396	-3.9255	8.65497e-05	0.00340723
Gm38253	36.5976	3.13268	0.482227	-6.49628	8.23321e-11	3.77989e-08
Gm37639	12.2861	1.15449	0.37025	-3.11813	0.00182004	0.029108
Gm37902	9.30383	1.55702	0.477031	-3.26397	0.00109861	0.0203896
Gm37669	5.97704	2.75868	0.91742	-3.007	0.00263843	0.0370448
Gm37352	9.78419	1.30001	0.444143	-2.92702	0.00342231	0.044034
Tstd1	29.222	-1.39756	0.381793	3.66052	0.000251709	0.00729848
Gm10766	3.36669	-2.55684	0.830885	3.07725	0.00208919	0.0318924
Gm37829	2.76331	-3.56945	1.08574	3.28758	0.00101051	0.0192552
Gm5837	4.39517	1.78473	0.617341	-2.891	0.00384018	0.0474431
4921539H07Rik	10.0836	-1.79514	0.492161	3.64746	0.000264842	0.00760389
Gm42941	49.903	1.58733	0.282026	-5.62832	1.81976e-08	4.18566e-06
Gm42869	4.73906	3.37843	0.878305	-3.84653	0.0001198	0.00431008
Rpl36a-ps2	38.7448	1.08694	0.339837	-3.19843	0.00138178	0.0239554
Gm43300	112.833	2.10082	0.554164	-3.79097	0.000150057	0.00501927
Gm42890	30.5792	2.11757	0.416286	-5.08682	3.64108e-07	4.84004e-05
Gm6204	15.5308	1.0944	0.376046	-2.91027	0.00361118	0.0456043
2810428J06Rik	16.3917	1.11965	0.3865	-2.8969	0.0037687	0.0469276
Gm42664	83.0142	1.62703	0.393682	-4.13284	3.58303e-05	0.00175895
Gm5717	14.9319	3.91638	1.02893	-3.80625	0.000141091	0.00483797
Gm42628	9.17596	1.58866	0.521731	-3.04498	0.00232693	0.0341466
C130083M11Rik	15.9727	1.45029	0.441178	-3.28732	0.00101147	0.0192552
Gm43790	7.34924	1.68976	0.577733	-2.92481	0.00344669	0.0442643
Rpl7-ps7	8.73632	1.51955	0.476223	-3.19084	0.00141862	0.0243246
Gm43123	9.87603	3.78875	0.999706	-3.78986	0.000150732	0.00501927
Gm44386	66.4184	-1.09376	0.281926	3.87959	0.000104633	0.00389445
Gm44321	26.1983	1.57197	0.384381	-4.08962	4.3209e-05	0.00199219
Gm45051	39.3292	-1.48939	0.242679	6.13727	8.39527e-10	2.86433e-07
Gm44751	42.3589	1.16693	0.352362	-3.31174	0.000927165	0.0181453
Gm45220	39.9945	1.20091	0.361886	-3.31848	0.000905083	0.0178841
AI314278	573.862	-1.66196	0.355867	4.67018	3.00939e-06	0.000250427
Gm45253	11.4733	1.69315	0.528825	-3.20172	0.00136608	0.0237596
0610005C13Rik	786.751	-1.02029	0.321252	3.17597	0.00149337	0.0251611
Gm45244	8.30074	2.32798	0.806558	-2.88631	0.00389783	0.047859
Gm45650	14.2808	-1.88125	0.549346	3.42452	0.000615889	0.0136449
Gm45457	14.4796	1.10959	0.357004	-3.10806	0.00188318	0.0297561
Gm31774	11.8481	3.06144	0.603179	-5.0755	3.86478e-07	4.98664e-05
Gm45873	10.0968	1.30819	0.442775	-2.95451	0.00313162	0.0416552
Or7d12-ps1	3.36575	2.47515	0.805252	-3.07375	0.00211385	0.0320775
Gm42047	4925.82	1.19668	0.38381	-3.1179	0.00182147	0.029108
Gm45855	31.7166	1.05957	0.314341	-3.37077	0.000749591	0.0157707
4921534A09Rik	4.28637	-3.19792	0.783752	4.08027	4.49836e-05	0.00205549
Gm6545	25.5179	1.15199	0.379904	-3.03232	0.0024268	0.0351088
4632418H02Rik	8.7312	1.71103	0.457688	-3.73842	0.000185181	0.00591396
Gm7435	2.98057	2.97039	1.03462	-2.871	0.00409181	0.0493598
Lilrb4b	116.675	2.05282	0.598391	-3.43057	0.000602306	0.0133729
Gm47708	114.889	-1.18136	0.260668	4.53203	5.84205e-06	0.000425597
Gm47761	310.62	1.34179	0.388362	-3.45501	0.000550267	0.0125063
Gm29684	5.28626	2.28532	0.656469	-3.48123	0.000499118	0.0118257
Rnf212b	20.0742	-1.65132	0.453965	3.63755	0.000275247	0.00780412
Gm19951	5.43028	4.02641	1.38195	-2.91357	0.00357324	0.0454052
Gm47884	3.82964	-2.73318	0.785478	3.47963	0.000502099	0.0118826
D030007L05Rik	11.9681	-1.23338	0.408988	3.0157	0.00256391	0.0364686
B930059L03Rik	17.2985	-1.40163	0.420726	3.33146	0.000863913	0.0173853
Gm48161	34.4686	-1.13115	0.383474	2.94975	0.00318029	0.0420209
Gm48691	5.63516	1.87775	0.639134	-2.93797	0.00330374	0.0429129
Gm7143	7.58405	2.32394	0.568868	-4.0852	4.40384e-05	0.00202132
Gm48139	2.38981	3.34969	1.12705	-2.97208	0.00295792	0.039968
Gm9570	5.21273	1.71604	0.566797	-3.0276	0.00246502	0.0354613
Gm47694	65.8063	1.06956	0.292631	-3.65498	0.0002572	0.00742617
Gm49291	31.0595	-1.48006	0.332803	4.44726	8.69735e-06	0.000576193
Gm49542	22.3854	-1.7886	0.55429	3.22683	0.00125171	0.0223516
Gm49089	4.5151	3.1974	0.877249	-3.6448	0.000267598	0.00766153
Gm49204	85.007	1.22357	0.423162	-2.89149	0.00383422	0.0474262
4930432J09Rik	14.1814	1.88179	0.607886	-3.09563	0.00196394	0.0305037
Gm31369	9.55392	-1.88813	0.467947	4.03493	5.46195e-05	0.00244664
Gm41442	116.122	1.29614	0.379829	-3.41243	0.000643866	0.0140563
Dino	8.09436	1.61786	0.466583	-3.46745	0.000525416	0.0121534
Gm49838	2.38442	2.94886	0.97036	-3.03894	0.00237415	0.0345916
Gm49980	75.1912	-3.16233	0.568852	5.55914	2.71099e-08	5.84177e-06
Gm4013	16.4679	-1.15945	0.378748	3.06126	0.00220405	0.0329097
Gm32492	5.0926	-2.76657	0.671827	4.11798	3.82214e-05	0.00184535
Gm6789	36.2816	1.19516	0.253604	-4.71271	2.44442e-06	0.000213845
Muc4	68.8756	2.43892	0.489447	-4.98302	6.26006e-07	7.11943e-05
5430427G11Rik	8.00398	-1.68253	0.463056	3.63354	0.000279555	0.0078826
Gm32006	44.0134	-1.22214	0.273932	4.46147	8.13977e-06	0.00054454
Gm32960	60.9752	-1.30896	0.27787	4.7107	2.46863e-06	0.000215044
Gm34499	35.6445	1.05404	0.353142	-2.98475	0.00283808	0.0389325
Gm57350	21.2753	-1.43188	0.370184	3.86803	0.000109717	0.00403962
Gm56721	9.69919	1.52531	0.528099	-2.8883	0.00387332	0.0477081
Gm57231	18.2276	-1.50038	0.458117	3.27509	0.00105628	0.0198741
Gm1070	3.79936	2.58291	0.75109	-3.43887	0.000584139	0.0131068
Serpina3h	17.8558	3.40666	0.828481	-4.11193	3.92361e-05	0.00187839
9030619P08Rik	28.4513	-2.23102	0.630798	3.53682	0.000404981	0.0102477
AKAP17A	122	-1.56794	0.475602	3.29674	0.000978137	0.0188367
ENSMUSG00000121607	69.132	-1.16327	0.25996	4.47481	7.64785e-06	0.000516697
ENSMUSG00000121729	2.53308	3.39742	1.03948	-3.26838	0.00108164	0.020111
ENSMUSG00000121733	9.69976	2.8815	0.772477	-3.73021	0.000191318	0.00607206
Gm6793	281.186	1.03599	0.238326	-4.34695	1.38041e-05	0.000826267
ENSMUSG00000121913	43.3337	-1.79379	0.381693	4.69956	2.60726e-06	0.000223319
ENSMUSG00000121920	16.4805	1.06449	0.358363	-2.97043	0.00297381	0.0400869
LOC107987343	11.3777	6.72293	1.02393	-6.56579	5.17583e-11	2.64886e-08
NLGN4Y	179.496	10.649	0.98404	-10.8217	2.71769e-27	1.11268e-23
TMSB4Y	27.3952	7.81636	0.990338	-7.89262	2.95915e-15	4.03845e-12
TTTY15	96.1529	9.57836	0.995767	-9.61908	6.64205e-22	1.69962e-18
USP9Y	1019.73	13.1695	0.977075	-13.4785	2.09449e-41	1.42921e-37
UTY	295.576	11.4476	0.979446	-11.6878	1.47126e-31	7.52954e-28
VCY	3.50576	5.21115	1.06792	-4.87971	1.06243e-06	0.000108204
VCY1B	2139.79	14.3821	0.974863	-14.7529	2.94572e-49	6.03018e-45
