# Supplementary material for: A programmable platform enabling targeted chromosome substitution and cross-species stability profiling
Source: Protein Cell. 2026 Mar 9;17(6):528–42. doi: 10.1093/procel/pwag010 (PMC13225725; doi:10.1093/procel/pwag010)
Supplement: pwag010_Supplementary_Data [file pwag010_supplementary_data.zip › Table S4. GO enrichment analysis of DEGs between C57 XYH GFP plus mice and male C57 mice.xlsx]

## Sheet: Table S4A cortex
Table S4A. GO enrichment analysis of DEGs between C57 XYH GFP+ cortex and male C57BL/6 cortex
ID	Description	GeneRatio	BgRatio	pvalue	p.adjust	qvalue	Count	GeneIDs	GeneSymbols	Direction
GO:0000165	MAPK cascade	11/91	822/28891	5.52201e-05	0.00395323	0.00283135	121	22436; 16181; 14161; 50490; 270672; 99571; 17318; 20293; 79201; 14289; 14728	Xdh; Il1rn; Fga; Nox4; Map3k15; Fgg; Mid1; Ccl12; Tnfrsf23; Fpr2; Lilrb4a	UP
GO:0001540	amyloid-beta binding	4/88	71/28407	7.12933e-05	0.00221386	0.00120756	16	20288; 17167; 14289; 18733	Msr1; Marco; Fpr2; Pirb	UP
GO:0001664	G protein-coupled receptor binding	6/88	335/28407	0.000619033	0.00972766	0.005306	36	22410; 17167; 20293; 20209; 20208; 56838	Wnt10b; Marco; Ccl12; Saa2; Saa1; Ccl28	UP
GO:0001776	leukocyte homeostasis	5/91	141/28891	8.56058e-05	0.005491	0.00393272	25	12765; 15139; 79201; 18733; 14728	Cxcr2; Hc; Tnfrsf23; Pirb; Lilrb4a	UP
GO:0001780	neutrophil homeostasis	3/91	32/28891	0.000140332	0.00681178	0.00487868	9	12765; 15139; 14728	Cxcr2; Hc; Lilrb4a	UP
GO:0001849	complement component C1q complex binding	2/88	11/28407	0.000512435	0.00845518	0.00461192	4	625018; 12268	C4a; C4b	UP
GO:0002020	protease binding	5/88	195/28407	0.000357589	0.00694143	0.00378624	25	21933; 11905; 16819; 232345; 100043022	Tnfrsf10b; Serpinc1; Lcn2; A2m; Adrm1b	UP
GO:0002250	adaptive immune response	12/91	636/28891	7.55832e-07	0.000193925	0.000138891	144	18106; 16174; 15139; 14161; 15458; 99571; 74732; 58217; 208154; 18733; 12268; 14728	Cd244a; Il18rap; Hc; Fga; Hpx; Fgg; Stx11; Trem1; Btla; Pirb; C4b; Lilrb4a	UP
GO:0002252	immune effector process	13/91	866/28891	3.19812e-06	0.000410273	0.000293842	169	18106; 625018; 16174; 15139; 232345; 15458; 74732; 58217; 18733; 246256; 12268; 14962; 14728	Cd244a; C4a; Il18rap; Hc; A2m; Hpx; Stx11; Trem1; Pirb; Fcgr4; C4b; Cfb; Lilrb4a	UP
GO:0002274	myeloid leukocyte activation	7/91	280/28891	3.01177e-05	0.00270457	0.00193704	49	18106; 16174; 12765; 74732; 18733; 246256; 14728	Cd244a; Il18rap; Cxcr2; Stx11; Pirb; Fcgr4; Lilrb4a	UP
GO:0002443	leukocyte mediated immunity	9/91	608/28891	0.000129126	0.00662602	0.00474563	81	16174; 15139; 15458; 74732; 58217; 18733; 246256; 12268; 14728	Il18rap; Hc; Hpx; Stx11; Trem1; Pirb; Fcgr4; C4b; Lilrb4a	UP
GO:0002449	lymphocyte mediated immunity	8/91	489/28891	0.000158251	0.00710546	0.00508901	64	16174; 15139; 15458; 74732; 18733; 246256; 12268; 14728	Il18rap; Hc; Hpx; Stx11; Pirb; Fcgr4; C4b; Lilrb4a	UP
GO:0002526	acute inflammatory response	9/91	139/28891	5.96567e-10	3.57145e-07	2.55791e-07	81	20716; 16427; 12765; 16181; 15439; 18405; 20210; 20209; 20208	Serpina3n; Itih4; Cxcr2; Il1rn; Hp; Orm1; Saa3; Saa2; Saa1	UP
GO:0002685	regulation of leukocyte migration	7/91	249/28891	1.41964e-05	0.00149981	0.00107418	49	12765; 20344; 15139; 20293; 58217; 14289; 56838	Cxcr2; Selp; Hc; Ccl12; Trem1; Fpr2; Ccl28	UP
GO:0002687	positive regulation of leukocyte migration	5/91	176/28891	0.000241389	0.00985305	0.00705687	25	12765; 20344; 20293; 58217; 14289	Cxcr2; Selp; Ccl12; Trem1; Fpr2	UP
GO:0004857	enzyme inhibitor activity	12/88	410/28407	5.32398e-09	2.50987e-07	1.36902e-07	144	20716; 16427; 11905; 15139; 232345; 331535; 18054; 278507; 238393; 100034251; 20717; 14728	Serpina3n; Itih4; Serpinc1; Hc; A2m; Serpina7; Ngp; Wfikkn2; Serpina3f; Wfdc17; Serpina3m; Lilrb4a	UP
GO:0004866	endopeptidase inhibitor activity	11/88	198/28407	2.86079e-11	3.14687e-09	1.71647e-09	121	20716; 16427; 11905; 15139; 232345; 331535; 18054; 278507; 238393; 100034251; 20717	Serpina3n; Itih4; Serpinc1; Hc; A2m; Serpina7; Ngp; Wfikkn2; Serpina3f; Wfdc17; Serpina3m	UP
GO:0004867	serine-type endopeptidase inhibitor activity	9/88	129/28407	2.61389e-10	1.72517e-08	9.41002e-09	81	20716; 16427; 11905; 232345; 331535; 278507; 238393; 100034251; 20717	Serpina3n; Itih4; Serpinc1; A2m; Serpina7; Wfikkn2; Serpina3f; Wfdc17; Serpina3m	UP
GO:0005035	death receptor activity	2/88	11/28407	0.000512435	0.00845518	0.00461192	4	21933; 79201	Tnfrsf10b; Tnfrsf23	UP
GO:0005577	fibrinogen complex	2/86	6/28573	0.000133262	0.00256529	0.00201646	4	14161; 99571	Fga; Fgg	UP
GO:0005881	cytoplasmic microtubule	4/86	114/28573	0.000396687	0.00509081	0.00400167	16	13087; 17318; 20209; 20208	Cyp2a5; Mid1; Saa2; Saa1	UP
GO:0006935	chemotaxis	8/91	462/28891	0.000107266	0.00641331	0.00459329	64	12765; 15139; 20293; 20210; 58217; 14289; 20201; 56838	Cxcr2; Hc; Ccl12; Saa3; Trem1; Fpr2; S100a8; Ccl28	UP
GO:0006953	acute-phase response	8/91	44/28891	1.14222e-12	2.05143e-09	1.46926e-09	64	20716; 16427; 16181; 15439; 18405; 20210; 20209; 20208	Serpina3n; Itih4; Il1rn; Hp; Orm1; Saa3; Saa2; Saa1	UP
GO:0006954	inflammatory response	17/91	846/28891	1.10391e-09	4.95657e-07	3.54995e-07	289	20716; 16427; 16174; 12765; 20344; 15139; 16181; 207728; 15439; 20293; 18405; 20210; 14289; 20201; 20209; 20208; 14728	Serpina3n; Itih4; Il18rap; Cxcr2; Selp; Hc; Il1rn; Pde2a; Hp; Ccl12; Orm1; Saa3; Fpr2; S100a8; Saa2; Saa1; Lilrb4a	UP
GO:0006956	complement activation	5/91	67/28891	2.29659e-06	0.00032057	0.000229596	25	625018; 15139; 232345; 12268; 14962	C4a; Hc; A2m; C4b; Cfb	UP
GO:0006959	humoral immune response	9/91	337/28891	1.21631e-06	0.000242721	0.000173839	81	625018; 15139; 14161; 232345; 15458; 100034251; 12268; 56838; 14962	C4a; Hc; Fga; A2m; Hpx; Wfdc17; C4b; Ccl28; Cfb	UP
GO:0007596	blood coagulation	5/91	175/28891	0.00023511	0.00981994	0.00703315	25	20344; 11905; 14161; 99571; 14728	Selp; Serpinc1; Fga; Fgg; Lilrb4a	UP
GO:0008625	extrinsic apoptotic signaling pathway via death domain receptors	4/91	82/28891	0.000133511	0.0066607	0.00477047	16	21933; 14161; 99571; 79201	Tnfrsf10b; Fga; Fgg; Tnfrsf23	UP
GO:0009617	response to bacterium	19/91	961/28891	1.31304e-10	1.17911e-07	8.44492e-08	361	20558; 20716; 16819; 14161; 21949; 207728; 15439; 20210; 58217; 414084; 14289; 20201; 246256; 238393; 100034251; 20208; 11722; 14962; 14728	Slfn4; Serpina3n; Lcn2; Fga; Tnfsf8; Pde2a; Hp; Saa3; Trem1; Tnip3; Fpr2; S100a8; Fcgr4; Serpina3f; Wfdc17; Saa1; Amy1; Cfb; Lilrb4a	UP
GO:0009897	external side of plasma membrane	10/86	543/28573	5.49412e-06	0.000141016	0.000110846	100	18106; 12765; 20344; 14161; 99571; 79201; 208154; 18733; 246256; 14728	Cd244a; Cxcr2; Selp; Fga; Fgg; Tnfrsf23; Btla; Pirb; Fcgr4; Lilrb4a	UP
GO:0010466	negative regulation of peptidase activity	9/91	257/28891	1.25901e-07	3.76864e-05	2.69914e-05	81	20716; 16427; 11905; 232345; 331535; 18054; 278507; 238393; 20717	Serpina3n; Itih4; Serpinc1; A2m; Serpina7; Ngp; Wfikkn2; Serpina3f; Serpina3m	UP
GO:0016798	hydrolase activity, acting on glycosyl bonds	5/88	139/28407	7.37952e-05	0.00221386	0.00120756	25	16174; 382913; 94284; 11722; 12659	Il18rap; Neil2; Ugt1a6a; Amy1; Ovgp1	UP
GO:0019958	C-X-C chemokine binding	2/88	7/28407	0.000197242	0.00433933	0.00236691	4	12765; 232345	Cxcr2; A2m	UP
GO:0019959	interleukin-8 binding	2/88	3/28407	2.8406e-05	0.00104155	0.00056812	4	12765; 232345	Cxcr2; A2m	UP
GO:0019966	interleukin-1 binding	2/88	7/28407	0.000197242	0.00433933	0.00236691	4	16181; 232345	Il1rn; A2m	UP
GO:0022407	regulation of cell-cell adhesion	9/91	526/28891	4.28454e-05	0.00334567	0.00239621	81	18106; 22410; 20344; 16181; 14161; 99571; 208154; 56838; 14728	Cd244a; Wnt10b; Selp; Il1rn; Fga; Fgg; Btla; Ccl28; Lilrb4a	UP
GO:0030162	regulation of proteolysis	13/91	773/28891	9.15372e-07	0.000205501	0.000147182	169	20716; 16427; 22410; 22436; 11905; 232345; 331535; 18054; 79201; 278507; 20201; 238393; 20717	Serpina3n; Itih4; Wnt10b; Xdh; Serpinc1; A2m; Serpina7; Ngp; Tnfrsf23; Wfikkn2; S100a8; Serpina3f; Serpina3m	UP
GO:0030414	peptidase inhibitor activity	11/88	205/28407	4.16047e-11	3.43239e-09	1.87221e-09	121	20716; 16427; 11905; 15139; 232345; 331535; 18054; 278507; 238393; 100034251; 20717	Serpina3n; Itih4; Serpinc1; Hc; A2m; Serpina7; Ngp; Wfikkn2; Serpina3f; Wfdc17; Serpina3m	UP
GO:0030545	signaling receptor regulator activity	9/88	594/28407	9.47536e-05	0.00260572	0.0014213	81	22410; 16181; 21949; 20293; 20210; 278507; 22139; 56838; 14728	Wnt10b; Il1rn; Tnfsf8; Ccl12; Saa3; Wfikkn2; Ttr; Ccl28; Lilrb4a	UP
GO:0030547	signaling receptor inhibitor activity	3/88	35/28407	0.00017499	0.00433933	0.00236691	9	16181; 278507; 14728	Il1rn; Wfikkn2; Lilrb4a	UP
GO:0030595	leukocyte chemotaxis	6/91	240/28891	0.000114156	0.00641331	0.00459329	36	12765; 15139; 20293; 58217; 14289; 20201	Cxcr2; Hc; Ccl12; Trem1; Fpr2; S100a8	UP
GO:0031091	platelet alpha granule	3/86	21/28573	3.3666e-05	0.000740653	0.000582195	9	20344; 14161; 99571	Selp; Fga; Fgg	UP
GO:0032393	MHC class I receptor activity	2/88	11/28407	0.000512435	0.00845518	0.00461192	4	18733; 14728	Pirb; Lilrb4a	UP
GO:0032396	inhibitory MHC class I receptor activity	2/88	8/28407	0.00026246	0.00541323	0.00295267	4	18733; 14728	Pirb; Lilrb4a	UP
GO:0032994	protein-lipid complex	5/86	46/28573	2.73106e-07	1.40194e-05	1.10201e-05	25	20288; 15439; 20210; 20209; 20208	Msr1; Hp; Saa3; Saa2; Saa1	UP
GO:0034114	regulation of heterotypic cell-cell adhesion	3/91	24/28891	5.83186e-05	0.00395323	0.00283135	9	16181; 14161; 99571	Il1rn; Fga; Fgg	UP
GO:0034358	plasma lipoprotein particle	5/86	43/28573	1.9315e-07	1.40194e-05	1.10201e-05	25	20288; 15439; 20210; 20209; 20208	Msr1; Hp; Saa3; Saa2; Saa1	UP
GO:0034364	high-density lipoprotein particle	4/86	35/28573	3.72927e-06	0.000114862	9.02876e-05	16	15439; 20210; 20209; 20208	Hp; Saa3; Saa2; Saa1	UP
GO:0035634	response to stilbenoid	3/91	24/28891	5.83186e-05	0.00395323	0.00283135	9	13087; 20210; 20209	Cyp2a5; Saa3; Saa2	UP
GO:0036230	granulocyte activation	4/91	51/28891	2.05497e-05	0.00194249	0.00139123	16	16174; 12765; 74732; 246256	Il18rap; Cxcr2; Stx11; Fcgr4	UP
GO:0042119	neutrophil activation	4/91	42/28891	9.40559e-06	0.00112616	0.00080657	16	16174; 12765; 74732; 246256	Il18rap; Cxcr2; Stx11; Fcgr4	UP
GO:0042330	taxis	8/91	464/28891	0.000110501	0.00641331	0.00459329	64	12765; 15139; 20293; 20210; 58217; 14289; 20201; 56838	Cxcr2; Hc; Ccl12; Saa3; Trem1; Fpr2; S100a8; Ccl28	UP
GO:0043086	negative regulation of catalytic activity	10/91	655/28891	4.13494e-05	0.00334567	0.00239621	100	20716; 16427; 11905; 232345; 331535; 18054; 278507; 238393; 20717; 14728	Serpina3n; Itih4; Serpinc1; A2m; Serpina7; Ngp; Wfikkn2; Serpina3f; Serpina3m; Lilrb4a	UP
GO:0043408	regulation of MAPK cascade	10/91	751/28891	0.000128049	0.00662602	0.00474563	100	22436; 16181; 14161; 50490; 99571; 17318; 20293; 79201; 14289; 14728	Xdh; Il1rn; Fga; Nox4; Fgg; Mid1; Ccl12; Tnfrsf23; Fpr2; Lilrb4a	UP
GO:0044217	other organism part	2/86	9/28573	0.000317953	0.00445134	0.003499	4	625018; 12268	C4a; C4b	UP
GO:0045861	negative regulation of proteolysis	9/91	362/28891	2.18876e-06	0.00032057	0.000229596	81	20716; 16427; 11905; 232345; 331535; 18054; 278507; 238393; 20717	Serpina3n; Itih4; Serpinc1; A2m; Serpina7; Ngp; Wfikkn2; Serpina3f; Serpina3m	UP
GO:0048871	multicellular organismal-level homeostasis	11/91	953/28891	0.000202576	0.00866255	0.00620422	121	22410; 17831; 12765; 16819; 15139; 16181; 50490; 79201; 18733; 246256; 14728	Wnt10b; Muc2; Cxcr2; Lcn2; Hc; Il1rn; Nox4; Tnfrsf23; Pirb; Fcgr4; Lilrb4a	UP
GO:0050776	regulation of immune response	12/91	982/28891	5.94306e-05	0.00395323	0.00283135	144	625018; 16174; 15139; 232345; 15458; 414084; 208154; 14289; 246256; 12268; 14962; 14728	C4a; Il18rap; Hc; A2m; Hpx; Tnip3; Btla; Fpr2; Fcgr4; C4b; Cfb; Lilrb4a	UP
GO:0050778	positive regulation of immune response	10/91	788/28891	0.000188909	0.00827512	0.00592674	100	625018; 16174; 15139; 232345; 15458; 414084; 14289; 12268; 14962; 14728	C4a; Il18rap; Hc; A2m; Hpx; Tnip3; Fpr2; C4b; Cfb; Lilrb4a	UP
GO:0050878	regulation of body fluid levels	7/91	348/28891	0.000117839	0.00641331	0.00459329	49	22436; 17831; 20344; 11905; 14161; 99571; 14728	Xdh; Muc2; Selp; Serpinc1; Fga; Fgg; Lilrb4a	UP
GO:0050900	leukocyte migration	8/91	398/28891	3.79363e-05	0.00324446	0.00232372	64	12765; 20344; 15139; 20293; 58217; 14289; 20201; 56838	Cxcr2; Selp; Hc; Ccl12; Trem1; Fpr2; S100a8; Ccl28	UP
GO:0051336	regulation of hydrolase activity	14/91	981/28891	2.32039e-06	0.00032057	0.000229596	196	20716; 14744; 16427; 22436; 11905; 232345; 331535; 18054; 20293; 79201; 278507; 20201; 238393; 20717	Serpina3n; Gpr65; Itih4; Xdh; Serpinc1; A2m; Serpina7; Ngp; Ccl12; Tnfrsf23; Wfikkn2; S100a8; Serpina3f; Serpina3m	UP
GO:0051346	negative regulation of hydrolase activity	9/91	356/28891	1.909e-06	0.00032057	0.000229596	81	20716; 16427; 11905; 232345; 331535; 18054; 278507; 238393; 20717	Serpina3n; Itih4; Serpinc1; A2m; Serpina7; Ngp; Wfikkn2; Serpina3f; Serpina3m	UP
GO:0052547	regulation of peptidase activity	12/91	457/28891	2.16868e-08	7.78991e-06	5.57922e-06	144	20716; 16427; 22436; 11905; 232345; 331535; 18054; 79201; 278507; 20201; 238393; 20717	Serpina3n; Itih4; Xdh; Serpinc1; A2m; Serpina7; Ngp; Tnfrsf23; Wfikkn2; S100a8; Serpina3f; Serpina3m	UP
GO:0052548	regulation of endopeptidase activity	8/91	360/28891	1.85903e-05	0.0018549	0.0013285	64	20716; 22436; 232345; 331535; 79201; 20201; 238393; 20717	Serpina3n; Xdh; A2m; Serpina7; Tnfrsf23; S100a8; Serpina3f; Serpina3m	UP
GO:0060326	cell chemotaxis	8/91	331/28891	1.01545e-05	0.00113984	0.000816367	64	12765; 15139; 20293; 20210; 58217; 14289; 20201; 56838	Cxcr2; Hc; Ccl12; Saa3; Trem1; Fpr2; S100a8; Ccl28	UP
GO:0061134	peptidase regulator activity	13/88	268/28407	2.24266e-12	5.92011e-10	3.22915e-10	169	20716; 16427; 21933; 11905; 15139; 232345; 331535; 18054; 100043022; 278507; 238393; 100034251; 20717	Serpina3n; Itih4; Tnfrsf10b; Serpinc1; Hc; A2m; Serpina7; Ngp; Adrm1b; Wfikkn2; Serpina3f; Wfdc17; Serpina3m	UP
GO:0061135	endopeptidase regulator activity	12/88	217/28407	3.58794e-12	5.92011e-10	3.22915e-10	144	20716; 16427; 11905; 15139; 232345; 331535; 18054; 100043022; 278507; 238393; 100034251; 20717	Serpina3n; Itih4; Serpinc1; Hc; A2m; Serpina7; Ngp; Adrm1b; Wfikkn2; Serpina3f; Wfdc17; Serpina3m	UP
GO:0072562	blood microparticle	3/86	6/28573	5.23074e-07	2.01384e-05	1.58299e-05	9	14161; 15439; 99571	Fga; Hp; Fgg	UP
GO:0097529	myeloid leukocyte migration	6/91	253/28891	0.000152125	0.00706655	0.00506115	36	12765; 15139; 20293; 58217; 14289; 20201	Cxcr2; Hc; Ccl12; Trem1; Fpr2; S100a8	UP
GO:0098552	side of membrane	10/86	856/28573	0.00025049	0.00385755	0.00303225	100	18106; 12765; 20344; 14161; 99571; 79201; 208154; 18733; 246256; 14728	Cd244a; Cxcr2; Selp; Fga; Fgg; Tnfrsf23; Btla; Pirb; Fcgr4; Lilrb4a	UP
GO:0106139	symbiont cell surface	2/86	8/28573	0.000247782	0.00385755	0.00303225	4	625018; 12268	C4a; C4b	UP
GO:0140375	immune receptor activity	6/88	138/28407	4.6048e-06	0.000189948	0.000103608	36	16174; 12765; 14289; 18733; 246256; 14728	Il18rap; Cxcr2; Fpr2; Pirb; Fcgr4; Lilrb4a	UP
GO:0140678	molecular function inhibitor activity	14/88	526/28407	8.61488e-10	4.73818e-08	2.58446e-08	196	20716; 16427; 11905; 15139; 16181; 232345; 331535; 18054; 100043022; 278507; 238393; 100034251; 20717; 14728	Serpina3n; Itih4; Serpinc1; Hc; Il1rn; A2m; Serpina7; Ngp; Adrm1b; Wfikkn2; Serpina3f; Wfdc17; Serpina3m; Lilrb4a	UP
GO:1902042	negative regulation of extrinsic apoptotic signaling pathway via death domain receptors	3/91	30/28891	0.000115393	0.00641331	0.00459329	9	14161; 99571; 79201	Fga; Fgg; Tnfrsf23	UP
GO:1990777	lipoprotein particle	5/86	43/28573	1.9315e-07	1.40194e-05	1.10201e-05	25	20288; 15439; 20210; 20209; 20208	Msr1; Hp; Saa3; Saa2; Saa1	UP
GO:2000379	positive regulation of reactive oxygen species metabolic process	4/91	85/28891	0.00015345	0.00706655	0.00506115	16	22436; 16819; 50490; 14289	Xdh; Lcn2; Nox4; Fpr2	UP
GO:0001614	purinergic nucleotide receptor activity	3/79	18/28407	1.63906e-05	0.00274543	0.00169945	9	18436; 70839; 23890	P2rx1; P2ry12; Gpr34	DOWN
GO:0010959	regulation of metal ion transport	9/81	461/28891	5.85703e-06	0.00356471	0.00276826	81	18436; 13616; 70839; 57780; 22393; 319239; 23796; 269513; 66240	P2rx1; Edn3; P2ry12; Fxyd7; Wfs1; Npsr1; Aplnr; Nkain3; Kcne5	DOWN
GO:0016502	nucleotide receptor activity	3/79	18/28407	1.63906e-05	0.00274543	0.00169945	9	18436; 70839; 23890	P2rx1; P2ry12; Gpr34	DOWN
GO:0030001	metal ion transport	12/81	935/28891	1.11717e-05	0.00356471	0.00276826	144	114644; 18436; 13616; 70839; 57780; 22393; 319239; 23796; 225030; 210741; 269513; 66240	Slc13a3; P2rx1; Edn3; P2ry12; Fxyd7; Wfs1; Npsr1; Aplnr; Kcng3; Kcnk12; Nkain3; Kcne5	DOWN
GO:0034220	monoatomic ion transmembrane transport	11/81	909/28891	4.57894e-05	0.00841606	0.00653569	121	114644; 246049; 18436; 13616; 70839; 57780; 319239; 23796; 225030; 210741; 66240	Slc13a3; Slc36a2; P2rx1; Edn3; P2ry12; Fxyd7; Npsr1; Aplnr; Kcng3; Kcnk12; Kcne5	DOWN
GO:0034762	regulation of transmembrane transport	9/81	635/28891	7.21863e-05	0.00912088	0.00708304	81	246049; 18436; 13616; 57780; 319239; 23796; 225030; 66240; 435145	Slc36a2; P2rx1; Edn3; Fxyd7; Npsr1; Aplnr; Kcng3; Kcne5; Shisa8	DOWN
GO:0034765	regulation of monoatomic ion transmembrane transport	8/81	490/28891	7.03748e-05	0.00912088	0.00708304	64	246049; 18436; 13616; 57780; 319239; 23796; 225030; 66240	Slc36a2; P2rx1; Edn3; Fxyd7; Npsr1; Aplnr; Kcng3; Kcne5	DOWN
GO:0043269	regulation of monoatomic ion transport	11/81	634/28891	1.57225e-06	0.0025659	0.00199261	121	246049; 18436; 13616; 70839; 57780; 22393; 319239; 23796; 225030; 269513; 66240	Slc36a2; P2rx1; Edn3; P2ry12; Fxyd7; Wfs1; Npsr1; Aplnr; Kcng3; Nkain3; Kcne5	DOWN
GO:0043270	positive regulation of monoatomic ion transport	7/81	277/28891	1.31056e-05	0.00356471	0.00276826	49	18436; 13616; 70839; 22393; 319239; 23796; 66240	P2rx1; Edn3; P2ry12; Wfs1; Npsr1; Aplnr; Kcne5	DOWN
GO:0045109	intermediate filament organization	4/81	76/28891	6.30884e-05	0.00912088	0.00708304	16	380684; 107993; 73737; 16681	Nefh; Bfsp2; Bbln; Krt2	DOWN
GO:0048866	stem cell fate specification	2/81	5/28891	7.72126e-05	0.00912088	0.00708304	4	20671; 20672	Sox17; Sox18	DOWN
GO:0060214	endocardium formation	2/81	4/28891	4.64121e-05	0.00841606	0.00653569	4	20671; 20672	Sox17; Sox18	DOWN
GO:0098655	monoatomic cation transmembrane transport	11/81	792/28891	1.29704e-05	0.00356471	0.00276826	121	114644; 246049; 18436; 13616; 70839; 57780; 319239; 23796; 225030; 210741; 66240	Slc13a3; Slc36a2; P2rx1; Edn3; P2ry12; Fxyd7; Npsr1; Aplnr; Kcng3; Kcnk12; Kcne5	DOWN
GO:0098660	inorganic ion transmembrane transport	11/81	852/28891	2.54297e-05	0.00592875	0.00460411	121	114644; 246049; 18436; 13616; 70839; 57780; 319239; 23796; 225030; 210741; 66240	Slc13a3; Slc36a2; P2rx1; Edn3; P2ry12; Fxyd7; Npsr1; Aplnr; Kcng3; Kcnk12; Kcne5	DOWN
GO:0098662	inorganic cation transmembrane transport	11/81	782/28891	1.15246e-05	0.00356471	0.00276826	121	114644; 246049; 18436; 13616; 70839; 57780; 319239; 23796; 225030; 210741; 66240	Slc13a3; Slc36a2; P2rx1; Edn3; P2ry12; Fxyd7; Npsr1; Aplnr; Kcng3; Kcnk12; Kcne5	DOWN
GO:1904062	regulation of monoatomic cation transmembrane transport	7/81	367/28891	7.82428e-05	0.00912088	0.00708304	49	246049; 18436; 13616; 57780; 319239; 23796; 66240	Slc36a2; P2rx1; Edn3; Fxyd7; Npsr1; Aplnr; Kcne5	DOWN

## Sheet: Table S4B cerebellum
Table S4B. GO enrichment analysis of DEGs between C57 XYH GFP+ cerebellum and male C57BL/6 cerebellum
ID	Description	GeneRatio	BgRatio	pvalue	p.adjust	qvalue	Count	GeneIDs	GeneSymbols	Direction
GO:0000165	MAPK cascade	20/248	822/28891	3.18386e-05	0.00125285	0.000935048	400	17295; 70008; 14102; 18387; 19264; 16176; 270672; 70086; 17318; 20293; 21898; 674895; 18168; 12772; 14289; 209387; 17951; 17948; 14727; 14728	Met; Ace2; Fas; Oprk1; Ptprc; Il1b; Map3k15; Cysltr2; Mid1; Ccl12; Tlr4; Nek10; Npy5r; Ccr2; Fpr2; Trim30d; Naip5; Naip2; Lilrb4b; Lilrb4a	UP
GO:0000802	transverse filament	2/237	3/28573	0.000204408	0.00722549	0.0055987	4	20962; 50878	Sycp3; Stag3	UP
GO:0001653	peptide receptor activity	8/244	130/28407	1.74251e-05	0.00155072	0.00114598	64	16867; 18387; 70086; 18168; 14293; 246313; 14289; 140498	Lhcgr; Oprk1; Cysltr2; Npy5r; Fpr1; Prokr2; Fpr2; Rxfp2	UP
GO:0001816	cytokine production	22/248	940/28891	2.29398e-05	0.00106198	0.000792594	484	17295; 17221; 16365; 12362; 16174; 16177; 19264; 16176; 21941; 23961; 56619; 19225; 246727; 67664; 383619; 21898; 12772; 12475; 23960; 17951; 14727; 14728	Met; Cd46; Acod1; Casp1; Il18rap; Il1r1; Ptprc; Il1b; Tnfrsf8; Oas1b; Clec4e; Ptgs2; Oas3; Rnf125; Aim2; Tlr4; Ccr2; Cd14; Oas1g; Naip5; Lilrb4b; Lilrb4a	UP
GO:0001817	regulation of cytokine production	21/248	861/28891	1.94055e-05	0.0009853	0.000735367	441	17295; 17221; 16365; 12362; 16177; 19264; 16176; 21941; 23961; 56619; 19225; 246727; 67664; 383619; 21898; 12772; 12475; 23960; 17951; 14727; 14728	Met; Cd46; Acod1; Casp1; Il1r1; Ptprc; Il1b; Tnfrsf8; Oas1b; Clec4e; Ptgs2; Oas3; Rnf125; Aim2; Tlr4; Ccr2; Cd14; Oas1g; Naip5; Lilrb4b; Lilrb4a	UP
GO:0001818	negative regulation of cytokine production	10/248	314/28891	0.000414543	0.00893824	0.00667095	100	17295; 16365; 19264; 23961; 246727; 67664; 21898; 23960; 14727; 14728	Met; Acod1; Ptprc; Oas1b; Oas3; Rnf125; Tlr4; Oas1g; Lilrb4b; Lilrb4a	UP
GO:0001819	positive regulation of cytokine production	16/248	546/28891	2.27173e-05	0.00106198	0.000792594	256	17221; 12362; 16177; 19264; 16176; 21941; 23961; 56619; 19225; 246727; 383619; 21898; 12772; 12475; 23960; 17951	Cd46; Casp1; Il1r1; Ptprc; Il1b; Tnfrsf8; Oas1b; Clec4e; Ptgs2; Oas3; Aim2; Tlr4; Ccr2; Cd14; Oas1g; Naip5	UP
GO:0001959	regulation of cytokine-mediated signaling pathway	9/248	146/28891	5.09168e-06	0.000356192	0.000265839	81	12362; 16177; 19264; 23961; 246727; 23960; 17951; 434341; 17948	Casp1; Il1r1; Ptprc; Oas1b; Oas3; Oas1g; Naip5; Nlrc5; Naip2	UP
GO:0001960	negative regulation of cytokine-mediated signaling pathway	7/248	76/28891	4.16697e-06	0.000305061	0.000227679	49	19264; 23961; 246727; 23960; 17951; 434341; 17948	Ptprc; Oas1b; Oas3; Oas1g; Naip5; Nlrc5; Naip2	UP
GO:0002218	activation of innate immune response	15/248	281/28891	2.46079e-08	4.55681e-06	3.40092e-06	225	16365; 12362; 23961; 56619; 246727; 67664; 383619; 234311; 21898; 12475; 224840; 209387; 23960; 15951; 226691	Acod1; Casp1; Oas1b; Clec4e; Oas3; Rnf125; Aim2; Ddx60; Tlr4; Cd14; Treml4; Trim30d; Oas1g; Ifi204; Ifi207	UP
GO:0002221	pattern recognition receptor signaling pathway	12/248	233/28891	9.23199e-07	0.000100215	7.47942e-05	144	16365; 12362; 23961; 56619; 246727; 67664; 383619; 234311; 21898; 12475; 224840; 23960	Acod1; Casp1; Oas1b; Clec4e; Oas3; Rnf125; Aim2; Ddx60; Tlr4; Cd14; Treml4; Oas1g	UP
GO:0002237	response to molecule of bacterial origin	12/248	421/28891	0.000309658	0.00738488	0.00551162	144	16365; 12362; 16176; 330122; 14825; 19225; 21898; 12475; 20201; 209387; 246256; 14728	Acod1; Casp1; Il1b; Cxcl3; Cxcl1; Ptgs2; Tlr4; Cd14; S100a8; Trim30d; Fcgr4; Lilrb4a	UP
GO:0002250	adaptive immune response	18/248	636/28891	1.1134e-05	0.000687254	0.000512924	324	17221; 14102; 16174; 16177; 19264; 16176; 77647; 67664; 232371; 20715; 12772; 224840; 208154; 12983; 12984; 12268; 14727; 14728	Cd46; Fas; Il18rap; Il1r1; Ptprc; Il1b; Trat1; Rnf125; C1rl; Serpina3g; Ccr2; Treml4; Btla; Csf2rb; Csf2rb2; C4b; Lilrb4b; Lilrb4a	UP
GO:0002252	immune effector process	22/248	866/28891	6.49106e-06	0.000434763	0.00032448	484	625018; 17221; 14102; 12362; 16174; 16177; 19264; 16176; 14825; 56619; 234311; 232371; 21898; 12772; 224840; 246256; 12983; 12984; 12268; 14962; 14727; 14728	C4a; Cd46; Fas; Casp1; Il18rap; Il1r1; Ptprc; Il1b; Cxcl1; Clec4e; Ddx60; C1rl; Tlr4; Ccr2; Treml4; Fcgr4; Csf2rb; Csf2rb2; C4b; Cfb; Lilrb4b; Lilrb4a	UP
GO:0002253	activation of immune response	27/248	539/28891	2.22767e-13	3.50636e-10	2.61693e-10	729	625018; 17221; 16365; 12362; 19264; 16176; 23961; 56619; 77647; 246727; 67664; 383619; 234311; 232371; 21898; 14293; 12475; 224840; 14289; 209387; 23960; 12268; 15951; 226691; 14962; 14727; 14728	C4a; Cd46; Acod1; Casp1; Ptprc; Il1b; Oas1b; Clec4e; Trat1; Oas3; Rnf125; Aim2; Ddx60; C1rl; Tlr4; Fpr1; Cd14; Treml4; Fpr2; Trim30d; Oas1g; C4b; Ifi204; Ifi207; Cfb; Lilrb4b; Lilrb4a	UP
GO:0002367	cytokine production involved in immune response	8/248	178/28891	0.000160257	0.00431186	0.00321811	64	12362; 16174; 16177; 16176; 21898; 12772; 14727; 14728	Casp1; Il18rap; Il1r1; Il1b; Tlr4; Ccr2; Lilrb4b; Lilrb4a	UP
GO:0002369	T cell cytokine production	6/248	49/28891	3.86618e-06	0.000289779	0.000216274	36	16174; 16177; 16176; 12772; 14727; 14728	Il18rap; Il1r1; Il1b; Ccr2; Lilrb4b; Lilrb4a	UP
GO:0002429	immune response-activating cell surface receptor signaling pathway	11/248	284/28891	3.81879e-05	0.00143114	0.00106811	121	16365; 19264; 23961; 77647; 21898; 14293; 12475; 14289; 23960; 14727; 14728	Acod1; Ptprc; Oas1b; Trat1; Tlr4; Fpr1; Cd14; Fpr2; Oas1g; Lilrb4b; Lilrb4a	UP
GO:0002443	leukocyte mediated immunity	17/248	608/28891	2.28549e-05	0.00106198	0.000792594	289	17221; 14102; 16174; 16177; 19264; 16176; 14825; 232371; 21898; 12772; 224840; 246256; 12983; 12984; 12268; 14727; 14728	Cd46; Fas; Il18rap; Il1r1; Ptprc; Il1b; Cxcl1; C1rl; Tlr4; Ccr2; Treml4; Fcgr4; Csf2rb; Csf2rb2; C4b; Lilrb4b; Lilrb4a	UP
GO:0002449	lymphocyte mediated immunity	15/248	489/28891	2.43212e-05	0.00109376	0.000816315	225	17221; 14102; 16174; 16177; 19264; 16176; 232371; 12772; 224840; 246256; 12983; 12984; 12268; 14727; 14728	Cd46; Fas; Il18rap; Il1r1; Ptprc; Il1b; C1rl; Ccr2; Treml4; Fcgr4; Csf2rb; Csf2rb2; C4b; Lilrb4b; Lilrb4a	UP
GO:0002456	T cell mediated immunity	9/248	165/28891	1.3697e-05	0.000783968	0.000585106	81	17221; 16174; 16177; 19264; 16176; 12772; 224840; 14727; 14728	Cd46; Il18rap; Il1r1; Ptprc; Il1b; Ccr2; Treml4; Lilrb4b; Lilrb4a	UP
GO:0002460	adaptive immune response based on somatic recombination of immune receptors built from immunoglobulin superfamily domains	14/248	491/28891	9.86993e-05	0.00301656	0.00225137	196	17221; 14102; 16174; 16177; 19264; 16176; 232371; 12772; 224840; 12983; 12984; 12268; 14727; 14728	Cd46; Fas; Il18rap; Il1r1; Ptprc; Il1b; C1rl; Ccr2; Treml4; Csf2rb; Csf2rb2; C4b; Lilrb4b; Lilrb4a	UP
GO:0002526	acute inflammatory response	8/248	139/28891	2.81823e-05	0.00117117	0.000874088	64	20716; 12765; 16176; 19225; 20210; 18168; 20209; 20208	Serpina3n; Cxcr2; Il1b; Ptgs2; Saa3; Npy5r; Saa2; Saa1	UP
GO:0002683	negative regulation of immune system process	15/248	565/28891	0.000123026	0.00348905	0.00260401	225	17221; 16365; 14102; 19264; 23961; 246727; 67664; 18168; 12772; 208154; 23960; 434341; 56838; 14727; 14728	Cd46; Acod1; Fas; Ptprc; Oas1b; Oas3; Rnf125; Npy5r; Ccr2; Btla; Oas1g; Nlrc5; Ccl28; Lilrb4b; Lilrb4a	UP
GO:0002685	regulation of leukocyte migration	9/248	249/28891	0.000322278	0.00751504	0.00560876	81	16177; 12765; 20344; 16176; 12182; 20293; 12772; 14289; 56838	Il1r1; Cxcr2; Selp; Il1b; Bst1; Ccl12; Ccr2; Fpr2; Ccl28	UP
GO:0002699	positive regulation of immune effector process	11/248	326/28891	0.000130449	0.00363409	0.00271226	121	17221; 12362; 16174; 16177; 19264; 16176; 14825; 234311; 21898; 12772; 14728	Cd46; Casp1; Il18rap; Il1r1; Ptprc; Il1b; Cxcl1; Ddx60; Tlr4; Ccr2; Lilrb4a	UP
GO:0002703	regulation of leukocyte mediated immunity	10/248	314/28891	0.000414543	0.00893824	0.00667095	100	17221; 16174; 16177; 19264; 16176; 14825; 21898; 12772; 14727; 14728	Cd46; Il18rap; Il1r1; Ptprc; Il1b; Cxcl1; Tlr4; Ccr2; Lilrb4b; Lilrb4a	UP
GO:0002718	regulation of cytokine production involved in immune response	7/248	155/28891	0.000399531	0.00873418	0.00651866	49	12362; 16177; 16176; 21898; 12772; 14727; 14728	Casp1; Il1r1; Il1b; Tlr4; Ccr2; Lilrb4b; Lilrb4a	UP
GO:0002724	regulation of T cell cytokine production	5/248	37/28891	1.55905e-05	0.000831844	0.000620837	25	16177; 16176; 12772; 14727; 14728	Il1r1; Il1b; Ccr2; Lilrb4b; Lilrb4a	UP
GO:0002752	cell surface pattern recognition receptor signaling pathway	5/248	70/28891	0.000343889	0.00784467	0.00585478	25	16365; 23961; 21898; 12475; 23960	Acod1; Oas1b; Tlr4; Cd14; Oas1g	UP
GO:0002753	cytosolic pattern recognition receptor signaling pathway	7/248	150/28891	0.000327741	0.00758624	0.00566191	49	23961; 246727; 67664; 234311; 21898; 224840; 23960	Oas1b; Oas3; Rnf125; Ddx60; Tlr4; Treml4; Oas1g	UP
GO:0002757	immune response-activating signaling pathway	18/248	440/28891	5.83384e-08	9.18246e-06	6.85322e-06	324	16365; 12362; 19264; 23961; 56619; 77647; 246727; 67664; 383619; 234311; 21898; 14293; 12475; 224840; 14289; 23960; 14727; 14728	Acod1; Casp1; Ptprc; Oas1b; Clec4e; Trat1; Oas3; Rnf125; Aim2; Ddx60; Tlr4; Fpr1; Cd14; Treml4; Fpr2; Oas1g; Lilrb4b; Lilrb4a	UP
GO:0002758	innate immune response-activating signaling pathway	12/248	244/28891	1.49767e-06	0.000142869	0.000106628	144	16365; 12362; 23961; 56619; 246727; 67664; 383619; 234311; 21898; 12475; 224840; 23960	Acod1; Casp1; Oas1b; Clec4e; Oas3; Rnf125; Aim2; Ddx60; Tlr4; Cd14; Treml4; Oas1g	UP
GO:0002764	immune response-regulating signaling pathway	19/248	450/28891	1.4954e-08	3.13836e-06	2.34228e-06	361	16365; 12362; 19264; 23961; 56619; 77647; 246727; 67664; 383619; 234311; 21898; 14293; 12475; 224840; 208154; 14289; 23960; 14727; 14728	Acod1; Casp1; Ptprc; Oas1b; Clec4e; Trat1; Oas3; Rnf125; Aim2; Ddx60; Tlr4; Fpr1; Cd14; Treml4; Btla; Fpr2; Oas1g; Lilrb4b; Lilrb4a	UP
GO:0002768	immune response-regulating cell surface receptor signaling pathway	13/248	294/28891	1.7917e-06	0.000165891	0.000123811	169	16365; 19264; 23961; 56619; 77647; 21898; 14293; 12475; 208154; 14289; 23960; 14727; 14728	Acod1; Ptprc; Oas1b; Clec4e; Trat1; Tlr4; Fpr1; Cd14; Btla; Fpr2; Oas1g; Lilrb4b; Lilrb4a	UP
GO:0002774	Fc receptor mediated inhibitory signaling pathway	2/248	3/28891	0.000218921	0.0055133	0.00411479	4	14727; 14728	Lilrb4b; Lilrb4a	UP
GO:0002831	regulation of response to biotic stimulus	20/248	573/28891	1.40066e-07	2.00421e-05	1.49582e-05	400	16365; 12362; 16174; 16176; 14825; 23961; 56619; 246727; 67664; 383619; 234311; 21898; 12475; 224840; 14289; 209387; 23960; 15951; 226691; 434341	Acod1; Casp1; Il18rap; Il1b; Cxcl1; Oas1b; Clec4e; Oas3; Rnf125; Aim2; Ddx60; Tlr4; Cd14; Treml4; Fpr2; Trim30d; Oas1g; Ifi204; Ifi207; Nlrc5	UP
GO:0002833	positive regulation of response to biotic stimulus	19/248	413/28891	3.74644e-09	9.82816e-07	7.33514e-07	361	16365; 12362; 16174; 14825; 23961; 56619; 246727; 67664; 383619; 234311; 21898; 12475; 224840; 14289; 209387; 23960; 15951; 226691; 434341	Acod1; Casp1; Il18rap; Cxcl1; Oas1b; Clec4e; Oas3; Rnf125; Aim2; Ddx60; Tlr4; Cd14; Treml4; Fpr2; Trim30d; Oas1g; Ifi204; Ifi207; Nlrc5	UP
GO:0003341	cilium movement	9/248	234/28891	0.000203851	0.00530348	0.00395819	81	327954; 17295; 239591; 70918; 70989; 97086; 56087; 674895; 636104	Dnah2; Met; Ttll8; Nsun7; Jhy; Slc9b2; Dnah10; Nek10; Cfap47	UP
GO:0003953	NAD+ nucleosidase activity	3/244	12/28407	0.000130044	0.00498813	0.00368622	9	16174; 16177; 12182	Il18rap; Il1r1; Bst1	UP
GO:0004857	enzyme inhibitor activity	12/244	410/28407	0.000244528	0.00772421	0.00570818	144	20716; 18054; 20715; 238393; 94227; 100034684; 20861; 20717; 628900; 433016; 14727; 14728	Serpina3n; Ngp; Serpina3g; Serpina3f; Pi15; Cstdc5; Stfa1; Serpina3m; Serpina3i; Cstdc4; Lilrb4b; Lilrb4a	UP
GO:0004866	endopeptidase inhibitor activity	9/244	198/28407	5.76502e-05	0.00309581	0.0022878	81	20716; 18054; 20715; 238393; 100034684; 20861; 20717; 628900; 433016	Serpina3n; Ngp; Serpina3g; Serpina3f; Cstdc5; Stfa1; Serpina3m; Serpina3i; Cstdc4	UP
GO:0004869	cysteine-type endopeptidase inhibitor activity	5/244	46/28407	4.61492e-05	0.00275357	0.00203488	25	18054; 20715; 100034684; 20861; 433016	Ngp; Serpina3g; Cstdc5; Stfa1; Cstdc4	UP
GO:0004896	cytokine receptor activity	8/244	96/28407	1.82719e-06	0.0004906	0.000362553	64	18414; 16174; 16177; 12765; 64095; 12772; 12983; 12984	Osmr; Il18rap; Il1r1; Cxcr2; Gpr35; Ccr2; Csf2rb; Csf2rb2	UP
GO:0006897	endocytosis	19/248	712/28891	1.43885e-05	0.000794649	0.000593077	361	15162; 268379; 17295; 80718; 20288; 12765; 17167; 19264; 16176; 67753; 97086; 21898; 12772; 12475; 224840; 14289; 246256; 14727; 14728	Hck; Abca13; Met; Rab27b; Msr1; Cxcr2; Marco; Ptprc; Il1b; Eqtn; Slc9b2; Tlr4; Ccr2; Cd14; Treml4; Fpr2; Fcgr4; Lilrb4b; Lilrb4a	UP
GO:0006909	phagocytosis	10/248	242/28891	5.01091e-05	0.00179254	0.00133784	100	15162; 17295; 20288; 17167; 19264; 16176; 21898; 12772; 224840; 14289	Hck; Met; Msr1; Marco; Ptprc; Il1b; Tlr4; Ccr2; Treml4; Fpr2	UP
GO:0006935	chemotaxis	15/248	462/28891	1.25678e-05	0.000746478	0.000557125	225	17295; 12765; 64095; 16176; 12182; 20750; 330122; 14825; 20293; 20210; 14293; 12772; 14289; 20201; 56838	Met; Cxcr2; Gpr35; Il1b; Bst1; Spp1; Cxcl3; Cxcl1; Ccl12; Saa3; Fpr1; Ccr2; Fpr2; S100a8; Ccl28	UP
GO:0006953	acute-phase response	6/248	44/28891	2.0229e-06	0.000181945	0.000135793	36	20716; 16176; 19225; 20210; 20209; 20208	Serpina3n; Il1b; Ptgs2; Saa3; Saa2; Saa1	UP
GO:0006954	inflammatory response	31/248	846/28891	1.19821e-11	6.28661e-09	4.69194e-09	961	15162; 20716; 16365; 12362; 16174; 16177; 12765; 20344; 16176; 12182; 330122; 14825; 19225; 20293; 383619; 21898; 20210; 18168; 13024; 14293; 12772; 12475; 14289; 20201; 20209; 17951; 20208; 20274; 17948; 14727; 14728	Hck; Serpina3n; Acod1; Casp1; Il18rap; Il1r1; Cxcr2; Selp; Il1b; Bst1; Cxcl3; Cxcl1; Ptgs2; Ccl12; Aim2; Tlr4; Saa3; Npy5r; Ctla2a; Fpr1; Ccr2; Cd14; Fpr2; S100a8; Saa2; Naip5; Saa1; Scn9a; Naip2; Lilrb4b; Lilrb4a	UP
GO:0006956	complement activation	6/248	67/28891	2.42547e-05	0.00109376	0.000816315	36	625018; 17221; 16176; 232371; 12268; 14962	C4a; Cd46; Il1b; C1rl; C4b; Cfb	UP
GO:0006959	humoral immune response	12/248	337/28891	3.8687e-05	0.00143279	0.00106934	144	625018; 17221; 16365; 19264; 16176; 330122; 14825; 232371; 12772; 12268; 56838; 14962	C4a; Cd46; Acod1; Ptprc; Il1b; Cxcl3; Cxcl1; C1rl; Ccr2; C4b; Ccl28; Cfb	UP
GO:0007066	female meiosis sister chromatid cohesion	2/248	3/28891	0.000218921	0.0055133	0.00411479	4	20962; 50878	Sycp3; Stag3	UP
GO:0007200	phospholipase C-activating G protein-coupled receptor signaling pathway	7/248	110/28891	4.73724e-05	0.00171412	0.00127931	49	16867; 18387; 12765; 64095; 14293; 14289; 331493	Lhcgr; Oprk1; Cxcr2; Gpr35; Fpr1; Fpr2; Gm5127	UP
GO:0007204	positive regulation of cytosolic calcium ion concentration	10/248	202/28891	1.06742e-05	0.000672046	0.000501574	100	16867; 12765; 64095; 16176; 330122; 14825; 14293; 12772; 14289; 56838	Lhcgr; Cxcr2; Gpr35; Il1b; Cxcl3; Cxcl1; Fpr1; Ccr2; Fpr2; Ccl28	UP
GO:0008528	G protein-coupled peptide receptor activity	8/244	120/28407	9.70277e-06	0.00155072	0.00114598	64	16867; 18387; 70086; 18168; 14293; 246313; 14289; 140498	Lhcgr; Oprk1; Cysltr2; Npy5r; Fpr1; Prokr2; Fpr2; Rxfp2	UP
GO:0009615	response to virus	20/248	389/28891	2.08407e-10	7.28961e-08	5.44052e-08	400	17857; 16365; 17858; 12362; 18387; 19264; 16819; 16176; 23961; 246727; 67664; 15957; 383619; 234311; 15958; 224840; 209387; 213002; 667370; 23960	Mx1; Acod1; Mx2; Casp1; Oprk1; Ptprc; Lcn2; Il1b; Oas1b; Oas3; Rnf125; Ifit1; Aim2; Ddx60; Ifit2; Treml4; Trim30d; Ifitm6; Ifit3b; Oas1g	UP
GO:0009617	response to bacterium	36/248	961/28891	1.1531e-13	3.50636e-10	2.61693e-10	1296	20558; 15162; 20716; 16365; 17858; 12362; 16819; 16176; 79235; 330122; 14825; 23961; 67138; 56619; 19225; 246727; 15957; 76905; 21898; 20210; 12475; 14289; 20201; 209387; 246256; 238393; 23960; 17951; 15951; 20208; 434341; 11722; 110454; 17948; 14962; 14728	Slfn4; Hck; Serpina3n; Acod1; Mx2; Casp1; Lcn2; Il1b; Lrat; Cxcl3; Cxcl1; Oas1b; Herc6; Clec4e; Ptgs2; Oas3; Ifit1; Lrg1; Tlr4; Saa3; Cd14; Fpr2; S100a8; Trim30d; Fcgr4; Serpina3f; Oas1g; Naip5; Ifi204; Saa1; Nlrc5; Amy1; Ly6a; Naip2; Cfb; Lilrb4a	UP
GO:0009897	external side of plasma membrane	19/237	543/28573	1.63532e-07	4.70973e-05	3.64935e-05	361	18414; 14102; 16177; 12765; 19264; 20344; 56619; 21898; 269799; 12772; 12475; 208154; 18198; 246256; 381091; 12983; 12984; 110454; 14728	Osmr; Fas; Il1r1; Cxcr2; Ptprc; Selp; Clec4e; Tlr4; Clec4a1; Ccr2; Cd14; Btla; Musk; Fcgr4; H2-Eb2; Csf2rb; Csf2rb2; Ly6a; Lilrb4a	UP
GO:0010466	negative regulation of peptidase activity	13/248	257/28891	3.9651e-07	4.74376e-05	3.54045e-05	169	20716; 18054; 19225; 20715; 238393; 94227; 17951; 100034684; 20861; 17948; 20717; 628900; 433016	Serpina3n; Ngp; Ptgs2; Serpina3g; Serpina3f; Pi15; Naip5; Cstdc5; Stfa1; Naip2; Serpina3m; Serpina3i; Cstdc4	UP
GO:0010572	positive regulation of platelet activation	3/248	12/28891	0.000129826	0.00363409	0.00271226	9	56193; 20344; 21898	Plek; Selp; Tlr4	UP
GO:0010951	negative regulation of endopeptidase activity	9/248	184/28891	3.2479e-05	0.00126227	0.00094208	81	20716; 19225; 20715; 238393; 17951; 20861; 17948; 20717; 628900	Serpina3n; Ptgs2; Serpina3g; Serpina3f; Naip5; Stfa1; Naip2; Serpina3m; Serpina3i	UP
GO:0016798	hydrolase activity, acting on glycosyl bonds	7/244	139/28407	0.000206446	0.00692884	0.0051204	49	16174; 16177; 12182; 230379; 11722; 109959; 12659	Il18rap; Il1r1; Bst1; Acer2; Amy1; Amy2a5; Ovgp1	UP
GO:0019221	cytokine-mediated signaling pathway	24/248	450/28891	1.37172e-12	8.63637e-10	6.44566e-10	576	18414; 12362; 16174; 16177; 12765; 64095; 19264; 16176; 330122; 14825; 23961; 246727; 20293; 383619; 12772; 213002; 23960; 17951; 12983; 12984; 434341; 17948; 14727; 14728	Osmr; Casp1; Il18rap; Il1r1; Cxcr2; Gpr35; Ptprc; Il1b; Cxcl3; Cxcl1; Oas1b; Oas3; Ccl12; Aim2; Ccr2; Ifitm6; Oas1g; Naip5; Csf2rb; Csf2rb2; Nlrc5; Naip2; Lilrb4b; Lilrb4a	UP
GO:0030162	regulation of proteolysis	21/248	773/28891	3.82838e-06	0.000289779	0.000216274	441	17221; 20716; 14102; 12362; 16176; 18054; 19225; 383619; 230379; 20715; 13024; 20201; 238393; 94227; 17951; 100034684; 20861; 17948; 20717; 628900; 433016	Cd46; Serpina3n; Fas; Casp1; Il1b; Ngp; Ptgs2; Aim2; Acer2; Serpina3g; Ctla2a; S100a8; Serpina3f; Pi15; Naip5; Cstdc5; Stfa1; Naip2; Serpina3m; Serpina3i; Cstdc4	UP
GO:0030293	transmembrane receptor protein tyrosine kinase inhibitor activity	2/244	2/28407	7.34786e-05	0.00358709	0.00265085	4	14727; 14728	Lilrb4b; Lilrb4a	UP
GO:0030414	peptidase inhibitor activity	10/244	205/28407	1.21768e-05	0.00155072	0.00114598	100	20716; 18054; 20715; 238393; 94227; 100034684; 20861; 20717; 628900; 433016	Serpina3n; Ngp; Serpina3g; Serpina3f; Pi15; Cstdc5; Stfa1; Serpina3m; Serpina3i; Cstdc4	UP
GO:0030593	neutrophil chemotaxis	8/248	110/28891	5.07653e-06	0.000356192	0.000265839	64	12765; 16176; 12182; 20750; 330122; 14825; 20293; 20201	Cxcr2; Il1b; Bst1; Spp1; Cxcl3; Cxcl1; Ccl12; S100a8	UP
GO:0030595	leukocyte chemotaxis	11/248	240/28891	8.03754e-06	0.000516371	0.000385388	121	12765; 64095; 16176; 12182; 20750; 330122; 14825; 20293; 12772; 14289; 20201	Cxcr2; Gpr35; Il1b; Bst1; Spp1; Cxcl3; Cxcl1; Ccl12; Ccr2; Fpr2; S100a8	UP
GO:0031098	stress-activated protein kinase signaling cascade	9/248	261/28891	0.000453677	0.00971548	0.00725103	81	17295; 14102; 18387; 16176; 17318; 21898; 12772; 17951; 17948	Met; Fas; Oprk1; Il1b; Mid1; Tlr4; Ccr2; Naip5; Naip2	UP
GO:0031347	regulation of defense response	27/248	847/28891	5.59263e-09	1.35428e-06	1.01075e-06	729	16365; 12362; 16174; 16177; 16176; 12182; 14825; 23961; 56619; 19225; 246727; 67664; 383619; 234311; 21898; 18168; 13024; 12772; 12475; 224840; 14289; 20201; 209387; 23960; 15951; 226691; 434341	Acod1; Casp1; Il18rap; Il1r1; Il1b; Bst1; Cxcl1; Oas1b; Clec4e; Ptgs2; Oas3; Rnf125; Aim2; Ddx60; Tlr4; Npy5r; Ctla2a; Ccr2; Cd14; Treml4; Fpr2; S100a8; Trim30d; Oas1g; Ifi204; Ifi207; Nlrc5	UP
GO:0031349	positive regulation of defense response	24/248	520/28891	2.83109e-11	1.27318e-08	9.50224e-09	576	16365; 12362; 16174; 16176; 14825; 23961; 56619; 19225; 246727; 67664; 383619; 234311; 21898; 18168; 12772; 12475; 224840; 14289; 20201; 209387; 23960; 15951; 226691; 434341	Acod1; Casp1; Il18rap; Il1b; Cxcl1; Oas1b; Clec4e; Ptgs2; Oas3; Rnf125; Aim2; Ddx60; Tlr4; Npy5r; Ccr2; Cd14; Treml4; Fpr2; S100a8; Trim30d; Oas1g; Ifi204; Ifi207; Nlrc5	UP
GO:0032103	positive regulation of response to external stimulus	26/248	668/28891	1.69193e-10	6.65774e-08	4.96893e-08	676	17295; 16365; 12362; 16174; 12765; 16176; 14825; 23961; 56619; 19225; 246727; 67664; 383619; 234311; 21898; 18168; 12772; 12475; 224840; 14289; 20201; 209387; 23960; 15951; 226691; 434341	Met; Acod1; Casp1; Il18rap; Cxcr2; Il1b; Cxcl1; Oas1b; Clec4e; Ptgs2; Oas3; Rnf125; Aim2; Ddx60; Tlr4; Npy5r; Ccr2; Cd14; Treml4; Fpr2; S100a8; Trim30d; Oas1g; Ifi204; Ifi207; Nlrc5	UP
GO:0032479	regulation of type I interferon production	7/248	136/28891	0.000179957	0.00476054	0.00355297	49	16365; 23961; 246727; 67664; 21898; 12475; 23960	Acod1; Oas1b; Oas3; Rnf125; Tlr4; Cd14; Oas1g	UP
GO:0032496	response to lipopolysaccharide	12/248	401/28891	0.000199018	0.00522089	0.00389655	144	16365; 12362; 16176; 330122; 14825; 19225; 21898; 12475; 20201; 209387; 246256; 14728	Acod1; Casp1; Il1b; Cxcl3; Cxcl1; Ptgs2; Tlr4; Cd14; S100a8; Trim30d; Fcgr4; Lilrb4a	UP
GO:0032602	chemokine production	7/248	126/28891	0.000111925	0.0032624	0.00243485	49	16176; 23961; 246727; 21898; 23960; 14727; 14728	Il1b; Oas1b; Oas3; Tlr4; Oas1g; Lilrb4b; Lilrb4a	UP
GO:0032606	type I interferon production	7/248	141/28891	0.000224738	0.00561489	0.00419061	49	16365; 23961; 246727; 67664; 21898; 12475; 23960	Acod1; Oas1b; Oas3; Rnf125; Tlr4; Cd14; Oas1g	UP
GO:0032609	type II interferon production	8/248	141/28891	3.12262e-05	0.00124431	0.000928673	64	16174; 16177; 16176; 21898; 12772; 12475; 14727; 14728	Il18rap; Il1r1; Il1b; Tlr4; Ccr2; Cd14; Lilrb4b; Lilrb4a	UP
GO:0032611	interleukin-1 beta production	7/248	101/28891	2.73334e-05	0.00117117	0.000874088	49	12362; 16176; 383619; 21898; 17951; 14727; 14728	Casp1; Il1b; Aim2; Tlr4; Naip5; Lilrb4b; Lilrb4a	UP
GO:0032612	interleukin-1 production	7/248	122/28891	9.14067e-05	0.00287748	0.00214758	49	12362; 16176; 383619; 21898; 17951; 14727; 14728	Casp1; Il1b; Aim2; Tlr4; Naip5; Lilrb4b; Lilrb4a	UP
GO:0032640	tumor necrosis factor production	10/248	223/28891	2.50743e-05	0.00111175	0.000829738	100	19264; 21941; 23961; 246727; 21898; 12772; 12475; 23960; 14727; 14728	Ptprc; Tnfrsf8; Oas1b; Oas3; Tlr4; Ccr2; Cd14; Oas1g; Lilrb4b; Lilrb4a	UP
GO:0032642	regulation of chemokine production	7/248	116/28891	6.6457e-05	0.00229898	0.00171581	49	16176; 23961; 246727; 21898; 23960; 14727; 14728	Il1b; Oas1b; Oas3; Tlr4; Oas1g; Lilrb4b; Lilrb4a	UP
GO:0032649	regulation of type II interferon production	7/248	127/28891	0.000117599	0.00339634	0.00253482	49	16177; 16176; 21898; 12772; 12475; 14727; 14728	Il1r1; Il1b; Tlr4; Ccr2; Cd14; Lilrb4b; Lilrb4a	UP
GO:0032651	regulation of interleukin-1 beta production	6/248	95/28891	0.000172967	0.00461441	0.00344391	36	12362; 383619; 21898; 17951; 14727; 14728	Casp1; Aim2; Tlr4; Naip5; Lilrb4b; Lilrb4a	UP
GO:0032663	regulation of interleukin-2 production	5/248	68/28891	0.000300334	0.00721719	0.00538647	25	19264; 16176; 12772; 14727; 14728	Ptprc; Il1b; Ccr2; Lilrb4b; Lilrb4a	UP
GO:0032680	regulation of tumor necrosis factor production	10/248	216/28891	1.90749e-05	0.000984391	0.000734689	100	19264; 21941; 23961; 246727; 21898; 12772; 12475; 23960; 14727; 14728	Ptprc; Tnfrsf8; Oas1b; Oas3; Tlr4; Ccr2; Cd14; Oas1g; Lilrb4b; Lilrb4a	UP
GO:0032682	negative regulation of chemokine production	5/248	35/28891	1.17745e-05	0.000712813	0.000531999	25	23961; 246727; 23960; 14727; 14728	Oas1b; Oas3; Oas1g; Lilrb4b; Lilrb4a	UP
GO:0032760	positive regulation of tumor necrosis factor production	8/248	143/28891	3.45404e-05	0.00132601	0.000989654	64	19264; 21941; 23961; 246727; 21898; 12772; 12475; 23960	Ptprc; Tnfrsf8; Oas1b; Oas3; Tlr4; Ccr2; Cd14; Oas1g	UP
GO:0032872	regulation of stress-activated MAPK cascade	9/248	206/28891	7.79272e-05	0.00255536	0.00190717	81	17295; 14102; 18387; 16176; 17318; 21898; 12772; 17951; 17948	Met; Fas; Oprk1; Il1b; Mid1; Tlr4; Ccr2; Naip5; Naip2	UP
GO:0032874	positive regulation of stress-activated MAPK cascade	8/248	139/28891	2.81823e-05	0.00117117	0.000874088	64	17295; 18387; 16176; 17318; 21898; 12772; 17951; 17948	Met; Oprk1; Il1b; Mid1; Tlr4; Ccr2; Naip5; Naip2	UP
GO:0034142	toll-like receptor 4 signaling pathway	5/248	58/28891	0.000141535	0.00384097	0.00286666	25	16365; 23961; 21898; 12475; 23960	Acod1; Oas1b; Tlr4; Cd14; Oas1g	UP
GO:0034340	response to type I interferon	6/248	73/28891	3.96364e-05	0.00145088	0.00108284	36	17858; 23961; 246727; 213002; 23960; 434341	Mx2; Oas1b; Oas3; Ifitm6; Oas1g; Nlrc5	UP
GO:0034702	monoatomic ion channel complex	10/237	301/28573	0.000225797	0.00722549	0.0055987	100	54652; 76905; 24115; 110304; 12638; 16491; 244646; 320225; 20269; 20274	Cacna1f; Lrg1; Best1; Glra3; Cftr; Kcna3; Pkd1l3; Catsperg1; Scn3a; Scn9a	UP
GO:0035455	response to interferon-alpha	6/248	32/28891	2.83049e-07	3.56415e-05	2.66006e-05	36	23961; 15957; 15958; 213002; 23960; 15951	Oas1b; Ifit1; Ifit2; Ifitm6; Oas1g; Ifi204	UP
GO:0035456	response to interferon-beta	8/248	74/28891	2.43503e-07	3.19395e-05	2.38377e-05	64	16365; 23961; 15957; 383619; 213002; 23960; 15951; 226691	Acod1; Oas1b; Ifit1; Aim2; Ifitm6; Oas1g; Ifi204; Ifi207	UP
GO:0035457	cellular response to interferon-alpha	5/248	20/28891	6.24666e-07	7.02303e-05	5.24156e-05	25	23961; 15957; 15958; 23960; 15951	Oas1b; Ifit1; Ifit2; Oas1g; Ifi204	UP
GO:0035458	cellular response to interferon-beta	7/248	63/28891	1.15932e-06	0.000117728	8.78646e-05	49	16365; 23961; 15957; 383619; 23960; 15951; 226691	Acod1; Oas1b; Ifit1; Aim2; Oas1g; Ifi204; Ifi207	UP
GO:0035744	T-helper 1 cell cytokine production	3/248	11/28891	9.7991e-05	0.00301656	0.00225137	9	16174; 16177; 16176	Il18rap; Il1r1; Il1b	UP
GO:0038187	pattern recognition receptor activity	5/244	40/28407	2.3102e-05	0.00155072	0.00114598	25	56619; 383619; 21898; 12475; 209387	Clec4e; Aim2; Tlr4; Cd14; Trim30d	UP
GO:0042330	taxis	15/248	464/28891	1.32206e-05	0.000770711	0.000575212	225	17295; 12765; 64095; 16176; 12182; 20750; 330122; 14825; 20293; 20210; 14293; 12772; 14289; 20201; 56838	Met; Cxcr2; Gpr35; Il1b; Bst1; Spp1; Cxcl3; Cxcl1; Ccl12; Saa3; Fpr1; Ccr2; Fpr2; S100a8; Ccl28	UP
GO:0042742	defense response to bacterium	12/248	430/28891	0.000374354	0.00841761	0.00628238	144	15162; 12362; 16819; 16176; 23961; 56619; 246727; 21898; 14289; 23960; 17951; 17948	Hck; Casp1; Lcn2; Il1b; Oas1b; Clec4e; Oas3; Tlr4; Fpr2; Oas1g; Naip5; Naip2	UP
GO:0043086	negative regulation of catalytic activity	17/248	655/28891	5.76566e-05	0.00203936	0.00152205	289	20716; 19264; 16176; 18054; 19225; 20715; 238393; 94227; 17951; 100034684; 20861; 17948; 20717; 628900; 433016; 14727; 14728	Serpina3n; Ptprc; Il1b; Ngp; Ptgs2; Serpina3g; Serpina3f; Pi15; Naip5; Cstdc5; Stfa1; Naip2; Serpina3m; Serpina3i; Cstdc4; Lilrb4b; Lilrb4a	UP
GO:0043408	regulation of MAPK cascade	19/248	751/28891	2.98391e-05	0.00121992	0.000910471	361	17295; 70008; 14102; 18387; 19264; 16176; 70086; 17318; 20293; 21898; 674895; 18168; 12772; 14289; 209387; 17951; 17948; 14727; 14728	Met; Ace2; Fas; Oprk1; Ptprc; Il1b; Cysltr2; Mid1; Ccl12; Tlr4; Nek10; Npy5r; Ccr2; Fpr2; Trim30d; Naip5; Naip2; Lilrb4b; Lilrb4a	UP
GO:0043410	positive regulation of MAPK cascade	15/248	541/28891	7.62874e-05	0.00252792	0.00188669	225	17295; 18387; 19264; 16176; 70086; 17318; 20293; 21898; 674895; 18168; 12772; 14289; 209387; 17951; 17948	Met; Oprk1; Ptprc; Il1b; Cysltr2; Mid1; Ccl12; Tlr4; Nek10; Npy5r; Ccr2; Fpr2; Trim30d; Naip5; Naip2	UP
GO:0045071	negative regulation of viral genome replication	5/248	56/28891	0.000119645	0.00342402	0.00255548	25	17858; 23961; 246727; 213002; 23960	Mx2; Oas1b; Oas3; Ifitm6; Oas1g	UP
GO:0045088	regulation of innate immune response	18/248	474/28891	1.76485e-07	2.41554e-05	1.80281e-05	324	16365; 12362; 16174; 23961; 56619; 246727; 67664; 383619; 234311; 21898; 12475; 224840; 14289; 209387; 23960; 15951; 226691; 434341	Acod1; Casp1; Il18rap; Oas1b; Clec4e; Oas3; Rnf125; Aim2; Ddx60; Tlr4; Cd14; Treml4; Fpr2; Trim30d; Oas1g; Ifi204; Ifi207; Nlrc5	UP
GO:0045089	positive regulation of innate immune response	18/248	385/28891	7.61045e-09	1.71126e-06	1.27718e-06	324	16365; 12362; 16174; 23961; 56619; 246727; 67664; 383619; 234311; 21898; 12475; 224840; 14289; 209387; 23960; 15951; 226691; 434341	Acod1; Casp1; Il18rap; Oas1b; Clec4e; Oas3; Rnf125; Aim2; Ddx60; Tlr4; Cd14; Treml4; Fpr2; Trim30d; Oas1g; Ifi204; Ifi207; Nlrc5	UP
GO:0045584	negative regulation of cytotoxic T cell differentiation	2/248	2/28891	7.33903e-05	0.00245779	0.00183435	4	14727; 14728	Lilrb4b; Lilrb4a	UP
GO:0045589	regulation of regulatory T cell differentiation	4/248	40/28891	0.000379896	0.00842192	0.0062856	16	17221; 13024; 14727; 14728	Cd46; Ctla2a; Lilrb4b; Lilrb4a	UP
GO:0045861	negative regulation of proteolysis	14/248	362/28891	3.43084e-06	0.000270007	0.000201517	196	20716; 18054; 19225; 20715; 13024; 238393; 94227; 17951; 100034684; 20861; 17948; 20717; 628900; 433016	Serpina3n; Ngp; Ptgs2; Serpina3g; Ctla2a; Serpina3f; Pi15; Naip5; Cstdc5; Stfa1; Naip2; Serpina3m; Serpina3i; Cstdc4	UP
GO:0048525	negative regulation of viral process	6/248	105/28891	0.00029828	0.00721719	0.00538647	36	17858; 23961; 246727; 209387; 213002; 23960	Mx2; Oas1b; Oas3; Trim30d; Ifitm6; Oas1g	UP
GO:0050135	NAD(P)+ nucleosidase activity	3/244	11/28407	9.81559e-05	0.00405459	0.00299634	9	16174; 16177; 12182	Il18rap; Il1r1; Bst1	UP
GO:0050727	regulation of inflammatory response	13/248	411/28891	6.23461e-05	0.00218073	0.00162756	169	16365; 12362; 16177; 16176; 12182; 19225; 383619; 21898; 18168; 13024; 12772; 14289; 20201	Acod1; Casp1; Il1r1; Il1b; Bst1; Ptgs2; Aim2; Tlr4; Npy5r; Ctla2a; Ccr2; Fpr2; S100a8	UP
GO:0050729	positive regulation of inflammatory response	8/248	167/28891	0.000103168	0.00312281	0.00233067	64	12362; 16176; 19225; 383619; 21898; 18168; 12772; 20201	Casp1; Il1b; Ptgs2; Aim2; Tlr4; Npy5r; Ccr2; S100a8	UP
GO:0050776	regulation of immune response	35/248	982/28891	1.08753e-12	8.55883e-10	6.38779e-10	1225	625018; 17221; 16365; 12362; 16174; 16177; 19264; 16176; 23961; 56619; 77647; 246727; 67664; 383619; 234311; 232371; 21898; 18168; 14293; 12772; 12475; 224840; 208154; 14289; 209387; 246256; 23960; 381091; 12268; 15951; 226691; 434341; 14962; 14727; 14728	C4a; Cd46; Acod1; Casp1; Il18rap; Il1r1; Ptprc; Il1b; Oas1b; Clec4e; Trat1; Oas3; Rnf125; Aim2; Ddx60; C1rl; Tlr4; Npy5r; Fpr1; Ccr2; Cd14; Treml4; Btla; Fpr2; Trim30d; Fcgr4; Oas1g; H2-Eb2; C4b; Ifi204; Ifi207; Nlrc5; Cfb; Lilrb4b; Lilrb4a	UP
GO:0050777	negative regulation of immune response	11/248	239/28891	7.7269e-06	0.000506756	0.000378211	121	17221; 16365; 19264; 23961; 246727; 18168; 12772; 23960; 434341; 14727; 14728	Cd46; Acod1; Ptprc; Oas1b; Oas3; Npy5r; Ccr2; Oas1g; Nlrc5; Lilrb4b; Lilrb4a	UP
GO:0050778	positive regulation of immune response	32/248	788/28891	3.57865e-13	3.7552e-10	2.80265e-10	1024	625018; 17221; 16365; 12362; 16174; 16177; 19264; 16176; 23961; 56619; 77647; 246727; 67664; 383619; 234311; 232371; 21898; 14293; 12772; 12475; 224840; 14289; 209387; 23960; 381091; 12268; 15951; 226691; 434341; 14962; 14727; 14728	C4a; Cd46; Acod1; Casp1; Il18rap; Il1r1; Ptprc; Il1b; Oas1b; Clec4e; Trat1; Oas3; Rnf125; Aim2; Ddx60; C1rl; Tlr4; Fpr1; Ccr2; Cd14; Treml4; Fpr2; Trim30d; Oas1g; H2-Eb2; C4b; Ifi204; Ifi207; Nlrc5; Cfb; Lilrb4b; Lilrb4a	UP
GO:0050900	leukocyte migration	15/248	398/28891	2.10058e-06	0.000183684	0.000137091	225	16177; 12765; 64095; 20344; 16176; 12182; 20750; 330122; 14825; 20293; 71223; 12772; 14289; 20201; 56838	Il1r1; Cxcr2; Gpr35; Selp; Il1b; Bst1; Spp1; Cxcl3; Cxcl1; Ccl12; Gpr15; Ccr2; Fpr2; S100a8; Ccl28	UP
GO:0051336	regulation of hydrolase activity	26/248	981/28891	4.06866e-07	4.74376e-05	3.54045e-05	676	17295; 56193; 20716; 14102; 12362; 19264; 23961; 18054; 19225; 246727; 20293; 383619; 230379; 20715; 76117; 20201; 238393; 23960; 94227; 17951; 100034684; 20861; 17948; 20717; 628900; 433016	Met; Plek; Serpina3n; Fas; Casp1; Ptprc; Oas1b; Ngp; Ptgs2; Oas3; Ccl12; Aim2; Acer2; Serpina3g; Arhgap15; S100a8; Serpina3f; Oas1g; Pi15; Naip5; Cstdc5; Stfa1; Naip2; Serpina3m; Serpina3i; Cstdc4	UP
GO:0051346	negative regulation of hydrolase activity	13/248	356/28891	1.41529e-05	0.000794649	0.000593077	169	20716; 18054; 19225; 20715; 238393; 94227; 17951; 100034684; 20861; 17948; 20717; 628900; 433016	Serpina3n; Ngp; Ptgs2; Serpina3g; Serpina3f; Pi15; Naip5; Cstdc5; Stfa1; Naip2; Serpina3m; Serpina3i; Cstdc4	UP
GO:0051403	stress-activated MAPK cascade	9/248	248/28891	0.000312928	0.00740674	0.00552794	81	17295; 14102; 18387; 16176; 17318; 21898; 12772; 17951; 17948	Met; Fas; Oprk1; Il1b; Mid1; Tlr4; Ccr2; Naip5; Naip2	UP
GO:0051607	defense response to virus	18/248	328/28891	6.10802e-10	1.83518e-07	1.36967e-07	324	16365; 17858; 12362; 18387; 19264; 16176; 23961; 246727; 67664; 15957; 383619; 234311; 15958; 224840; 209387; 213002; 667370; 23960	Acod1; Mx2; Casp1; Oprk1; Ptprc; Il1b; Oas1b; Oas3; Rnf125; Ifit1; Aim2; Ddx60; Ifit2; Treml4; Trim30d; Ifitm6; Ifit3b; Oas1g	UP
GO:0052547	regulation of peptidase activity	18/248	457/28891	1.02791e-07	1.54088e-05	1.15002e-05	324	20716; 14102; 12362; 18054; 19225; 383619; 230379; 20715; 20201; 238393; 94227; 17951; 100034684; 20861; 17948; 20717; 628900; 433016	Serpina3n; Fas; Casp1; Ngp; Ptgs2; Aim2; Acer2; Serpina3g; S100a8; Serpina3f; Pi15; Naip5; Cstdc5; Stfa1; Naip2; Serpina3m; Serpina3i; Cstdc4	UP
GO:0052548	regulation of endopeptidase activity	14/248	360/28891	3.21862e-06	0.0002598	0.000193899	196	20716; 14102; 12362; 19225; 383619; 230379; 20715; 20201; 238393; 17951; 20861; 17948; 20717; 628900	Serpina3n; Fas; Casp1; Ptgs2; Aim2; Acer2; Serpina3g; S100a8; Serpina3f; Naip5; Stfa1; Naip2; Serpina3m; Serpina3i	UP
GO:0060326	cell chemotaxis	14/248	331/28891	1.20926e-06	0.000118961	8.87849e-05	196	17295; 12765; 64095; 16176; 12182; 20750; 330122; 14825; 20293; 20210; 12772; 14289; 20201; 56838	Met; Cxcr2; Gpr35; Il1b; Bst1; Spp1; Cxcl3; Cxcl1; Ccl12; Saa3; Ccr2; Fpr2; S100a8; Ccl28	UP
GO:0060337	type I interferon-mediated signaling pathway	5/248	66/28891	0.000261093	0.00642125	0.00479243	25	23961; 246727; 213002; 23960; 434341	Oas1b; Oas3; Ifitm6; Oas1g; Nlrc5	UP
GO:0060339	negative regulation of type I interferon-mediated signaling pathway	4/248	27/28891	7.96219e-05	0.00258402	0.00192855	16	23961; 246727; 23960; 434341	Oas1b; Oas3; Oas1g; Nlrc5	UP
GO:0060700	regulation of ribonuclease activity	3/248	16/28891	0.000322173	0.00751504	0.00560876	9	23961; 246727; 23960	Oas1b; Oas3; Oas1g	UP
GO:0060759	regulation of response to cytokine stimulus	10/248	156/28891	1.06103e-06	0.000111338	8.30956e-05	100	12362; 16177; 19264; 23961; 246727; 21898; 23960; 17951; 434341; 17948	Casp1; Il1r1; Ptprc; Oas1b; Oas3; Tlr4; Oas1g; Naip5; Nlrc5; Naip2	UP
GO:0060761	negative regulation of response to cytokine stimulus	7/248	80/28891	5.88118e-06	0.000402477	0.000300384	49	19264; 23961; 246727; 23960; 17951; 434341; 17948	Ptprc; Oas1b; Oas3; Oas1g; Naip5; Nlrc5; Naip2	UP
GO:0061134	peptidase regulator activity	11/244	268/28407	2.25563e-05	0.00155072	0.00114598	121	20716; 18054; 383619; 20715; 238393; 94227; 100034684; 20861; 20717; 628900; 433016	Serpina3n; Ngp; Aim2; Serpina3g; Serpina3f; Pi15; Cstdc5; Stfa1; Serpina3m; Serpina3i; Cstdc4	UP
GO:0061135	endopeptidase regulator activity	10/244	217/28407	1.99135e-05	0.00155072	0.00114598	100	20716; 18054; 383619; 20715; 238393; 100034684; 20861; 20717; 628900; 433016	Serpina3n; Ngp; Aim2; Serpina3g; Serpina3f; Cstdc5; Stfa1; Serpina3m; Serpina3i; Cstdc4	UP
GO:0061702	canonical inflammasome complex	4/237	21/28573	2.47197e-05	0.00177982	0.0013791	16	12362; 383619; 17951; 17948	Casp1; Aim2; Naip5; Naip2	UP
GO:0061809	NAD+ nucleotidase, cyclic ADP-ribose generating	3/244	11/28407	9.81559e-05	0.00405459	0.00299634	9	16174; 16177; 12182	Il18rap; Il1r1; Bst1	UP
GO:0070098	chemokine-mediated signaling pathway	5/248	70/28891	0.000343889	0.00784467	0.00585478	25	64095; 330122; 14825; 20293; 12772	Gpr35; Cxcl3; Cxcl1; Ccl12; Ccr2	UP
GO:0070302	regulation of stress-activated protein kinase signaling cascade	9/248	210/28891	9.02608e-05	0.00287011	0.00214208	81	17295; 14102; 18387; 16176; 17318; 21898; 12772; 17951; 17948	Met; Fas; Oprk1; Il1b; Mid1; Tlr4; Ccr2; Naip5; Naip2	UP
GO:0070304	positive regulation of stress-activated protein kinase signaling cascade	8/248	141/28891	3.12262e-05	0.00124431	0.000928673	64	17295; 18387; 16176; 17318; 21898; 12772; 17951; 17948	Met; Oprk1; Il1b; Mid1; Tlr4; Ccr2; Naip5; Naip2	UP
GO:0070661	leukocyte proliferation	13/248	425/28891	8.72727e-05	0.00280341	0.0020923	169	17221; 19264; 16176; 12182; 20293; 21898; 12772; 208154; 12983; 12984; 14962; 14727; 14728	Cd46; Ptprc; Il1b; Bst1; Ccl12; Tlr4; Ccr2; Btla; Csf2rb; Csf2rb2; Cfb; Lilrb4b; Lilrb4a	UP
GO:0070663	regulation of leukocyte proliferation	12/248	313/28891	1.88037e-05	0.000984391	0.000734689	144	17221; 19264; 16176; 12182; 20293; 21898; 12772; 208154; 12983; 12984; 14727; 14728	Cd46; Ptprc; Il1b; Bst1; Ccl12; Tlr4; Ccr2; Btla; Csf2rb; Csf2rb2; Lilrb4b; Lilrb4a	UP
GO:0070665	positive regulation of leukocyte proliferation	8/248	202/28891	0.00037703	0.00841767	0.00628243	64	17221; 19264; 16176; 12182; 21898; 12772; 12983; 12984	Cd46; Ptprc; Il1b; Bst1; Tlr4; Ccr2; Csf2rb; Csf2rb2	UP
GO:0071222	cellular response to lipopolysaccharide	10/248	312/28891	0.000394327	0.0086807	0.00647874	100	16365; 12362; 16176; 330122; 14825; 21898; 12475; 209387; 246256; 14728	Acod1; Casp1; Il1b; Cxcl3; Cxcl1; Tlr4; Cd14; Trim30d; Fcgr4; Lilrb4a	UP
GO:0071357	cellular response to type I interferon	5/248	66/28891	0.000261093	0.00642125	0.00479243	25	23961; 246727; 213002; 23960; 434341	Oas1b; Oas3; Ifitm6; Oas1g; Nlrc5	UP
GO:0071605	monocyte chemotactic protein-1 production	4/248	31/28891	0.000138957	0.00380379	0.00283892	16	16176; 23961; 246727; 23960	Il1b; Oas1b; Oas3; Oas1g	UP
GO:0071612	IP-10 production	5/248	12/28891	3.37541e-08	5.59252e-06	4.17391e-06	25	23961; 246727; 23960; 14727; 14728	Oas1b; Oas3; Oas1g; Lilrb4b; Lilrb4a	UP
GO:0071621	granulocyte chemotaxis	8/248	135/28891	2.28349e-05	0.00106198	0.000792594	64	12765; 16176; 12182; 20750; 330122; 14825; 20293; 20201	Cxcr2; Il1b; Bst1; Spp1; Cxcl3; Cxcl1; Ccl12; S100a8	UP
GO:0071637	regulation of monocyte chemotactic protein-1 production	4/248	31/28891	0.000138957	0.00380379	0.00283892	16	16176; 23961; 246727; 23960	Il1b; Oas1b; Oas3; Oas1g	UP
GO:0071639	positive regulation of monocyte chemotactic protein-1 production	4/248	21/28891	2.82747e-05	0.00117117	0.000874088	16	16176; 23961; 246727; 23960	Il1b; Oas1b; Oas3; Oas1g	UP
GO:0071658	regulation of IP-10 production	5/248	12/28891	3.37541e-08	5.59252e-06	4.17391e-06	25	23961; 246727; 23960; 14727; 14728	Oas1b; Oas3; Oas1g; Lilrb4b; Lilrb4a	UP
GO:0071659	negative regulation of IP-10 production	5/248	11/28891	1.98288e-08	3.90131e-06	2.9117e-06	25	23961; 246727; 23960; 14727; 14728	Oas1b; Oas3; Oas1g; Lilrb4b; Lilrb4a	UP
GO:0071706	tumor necrosis factor superfamily cytokine production	10/248	226/28891	2.81027e-05	0.00117117	0.000874088	100	19264; 21941; 23961; 246727; 21898; 12772; 12475; 23960; 14727; 14728	Ptprc; Tnfrsf8; Oas1b; Oas3; Tlr4; Ccr2; Cd14; Oas1g; Lilrb4b; Lilrb4a	UP
GO:0072557	IPAF inflammasome complex	3/237	7/28573	1.92432e-05	0.00177982	0.0013791	9	12362; 17951; 17948	Casp1; Naip5; Naip2	UP
GO:0072567	chemokine (C-X-C motif) ligand 2 production	4/248	29/28891	0.000106312	0.00312777	0.00233438	16	23961; 246727; 21898; 23960	Oas1b; Oas3; Tlr4; Oas1g	UP
GO:0097169	AIM2 inflammasome complex	2/237	3/28573	0.000204408	0.00722549	0.0055987	4	12362; 383619	Casp1; Aim2	UP
GO:0097529	myeloid leukocyte migration	12/248	253/28891	2.18292e-06	0.000185725	0.000138614	144	16177; 12765; 64095; 16176; 12182; 20750; 330122; 14825; 20293; 12772; 14289; 20201	Il1r1; Cxcr2; Gpr35; Il1b; Bst1; Spp1; Cxcl3; Cxcl1; Ccl12; Ccr2; Fpr2; S100a8	UP
GO:0097530	granulocyte migration	9/248	167/28891	1.50819e-05	0.000818581	0.000610938	81	16177; 12765; 16176; 12182; 20750; 330122; 14825; 20293; 20201	Il1r1; Cxcr2; Il1b; Bst1; Spp1; Cxcl3; Cxcl1; Ccl12; S100a8	UP
GO:0098552	side of membrane	23/237	856/28573	8.58306e-07	0.000123596	9.57689e-05	529	15162; 18414; 17968; 14102; 16177; 12765; 19264; 20344; 12182; 56619; 21898; 269799; 12772; 12475; 208154; 18198; 246256; 381091; 13510; 12983; 12984; 110454; 14728	Hck; Osmr; Ncam2; Fas; Il1r1; Cxcr2; Ptprc; Selp; Bst1; Clec4e; Tlr4; Clec4a1; Ccr2; Cd14; Btla; Musk; Fcgr4; H2-Eb2; Dsg1a; Csf2rb; Csf2rb2; Ly6a; Lilrb4a	UP
GO:0098609	cell-cell adhesion	19/248	908/28891	0.000347036	0.0078595	0.00586585	361	17221; 56193; 19264; 20344; 16176; 76905; 227485; 12772; 208154; 11994; 20201; 381091; 13510; 100034684; 20861; 56838; 433016; 14727; 14728	Cd46; Plek; Ptprc; Selp; Il1b; Lrg1; Cdh19; Ccr2; Btla; Pcdh15; S100a8; H2-Eb2; Dsg1a; Cstdc5; Stfa1; Ccl28; Cstdc4; Lilrb4b; Lilrb4a	UP
GO:0098657	import into cell	22/248	935/28891	2.11626e-05	0.00105629	0.000788346	484	15162; 268379; 17295; 70008; 80718; 20288; 12765; 17167; 19264; 16819; 16176; 67753; 54652; 97086; 21898; 12772; 12475; 224840; 14289; 246256; 14727; 14728	Hck; Abca13; Met; Ace2; Rab27b; Msr1; Cxcr2; Marco; Ptprc; Lcn2; Il1b; Eqtn; Cacna1f; Slc9b2; Tlr4; Ccr2; Cd14; Treml4; Fpr2; Fcgr4; Lilrb4b; Lilrb4a	UP
GO:0098797	plasma membrane protein complex	16/237	608/28573	5.39612e-05	0.00259014	0.00200698	256	18414; 14102; 16174; 77647; 54652; 76905; 110304; 227485; 16491; 320225; 20269; 246256; 381091; 12983; 12984; 20274	Osmr; Fas; Il18rap; Trat1; Cacna1f; Lrg1; Glra3; Cdh19; Kcna3; Catsperg1; Scn3a; Fcgr4; H2-Eb2; Csf2rb; Csf2rb2; Scn9a	UP
GO:0140375	immune receptor activity	14/244	138/28407	1.67843e-11	9.01315e-09	6.6607e-09	196	18414; 16174; 16177; 12765; 64095; 14293; 12772; 14289; 246256; 381091; 12983; 12984; 14727; 14728	Osmr; Il18rap; Il1r1; Cxcr2; Gpr35; Fpr1; Ccr2; Fpr2; Fcgr4; H2-Eb2; Csf2rb; Csf2rb2; Lilrb4b; Lilrb4a	UP
GO:0140546	defense response to symbiont	18/248	329/28891	6.41264e-10	1.83518e-07	1.36967e-07	324	16365; 17858; 12362; 18387; 19264; 16176; 23961; 246727; 67664; 15957; 383619; 234311; 15958; 224840; 209387; 213002; 667370; 23960	Acod1; Mx2; Casp1; Oprk1; Ptprc; Il1b; Oas1b; Oas3; Rnf125; Ifit1; Aim2; Ddx60; Ifit2; Treml4; Trim30d; Ifitm6; Ifit3b; Oas1g	UP
GO:0140678	molecular function inhibitor activity	14/244	526/28407	0.000201923	0.00692884	0.0051204	196	20716; 18054; 12638; 20715; 238393; 94227; 100034684; 20861; 110454; 20717; 628900; 433016; 14727; 14728	Serpina3n; Ngp; Cftr; Serpina3g; Serpina3f; Pi15; Cstdc5; Stfa1; Ly6a; Serpina3m; Serpina3i; Cstdc4; Lilrb4b; Lilrb4a	UP
GO:0140895	cell surface toll-like receptor signaling pathway	5/248	67/28891	0.000280193	0.00683757	0.00510314	25	16365; 23961; 21898; 12475; 23960	Acod1; Oas1b; Tlr4; Cd14; Oas1g	UP
GO:0150102	negative regulation of monocyte activation	2/248	3/28891	0.000218921	0.0055133	0.00411479	4	14727; 14728	Lilrb4b; Lilrb4a	UP
GO:1900744	regulation of p38MAPK cascade	4/248	42/28891	0.000459071	0.00976457	0.00728767	16	17295; 18387; 16176; 12772	Met; Oprk1; Il1b; Ccr2	UP
GO:1900745	positive regulation of p38MAPK cascade	4/248	29/28891	0.000106312	0.00312777	0.00233438	16	17295; 18387; 16176; 12772	Met; Oprk1; Il1b; Ccr2	UP
GO:1903555	regulation of tumor necrosis factor superfamily cytokine production	10/248	219/28891	2.14747e-05	0.00105629	0.000788346	100	19264; 21941; 23961; 246727; 21898; 12772; 12475; 23960; 14727; 14728	Ptprc; Tnfrsf8; Oas1b; Oas3; Tlr4; Ccr2; Cd14; Oas1g; Lilrb4b; Lilrb4a	UP
GO:1903557	positive regulation of tumor necrosis factor superfamily cytokine production	8/248	145/28891	3.81435e-05	0.00143114	0.00106811	64	19264; 21941; 23961; 246727; 21898; 12772; 12475; 23960	Ptprc; Tnfrsf8; Oas1b; Oas3; Tlr4; Ccr2; Cd14; Oas1g	UP
GO:1904090	peptidase inhibitor complex	4/237	24/28573	4.30386e-05	0.00247902	0.00192088	16	12362; 100034684; 20861; 433016	Casp1; Cstdc5; Stfa1; Cstdc4	UP
GO:1990266	neutrophil migration	9/248	138/28891	3.20572e-06	0.0002598	0.000193899	81	16177; 12765; 16176; 12182; 20750; 330122; 14825; 20293; 20201	Il1r1; Cxcr2; Il1b; Bst1; Spp1; Cxcl3; Cxcl1; Ccl12; S100a8	UP
GO:2000341	regulation of chemokine (C-X-C motif) ligand 2 production	4/248	29/28891	0.000106312	0.00312777	0.00233438	16	23961; 246727; 21898; 23960	Oas1b; Oas3; Tlr4; Oas1g	UP
GO:2000342	negative regulation of chemokine (C-X-C motif) ligand 2 production	3/248	11/28891	9.7991e-05	0.00301656	0.00225137	9	23961; 246727; 23960	Oas1b; Oas3; Oas1g	UP
GO:2000471	regulation of hematopoietic stem cell migration	2/248	2/28891	7.33903e-05	0.00245779	0.00183435	4	19264; 12772	Ptprc; Ccr2	UP
GO:2000473	positive regulation of hematopoietic stem cell migration	2/248	2/28891	7.33903e-05	0.00245779	0.00183435	4	19264; 12772	Ptprc; Ccr2	UP
GO:2000524	negative regulation of T cell costimulation	2/248	3/28891	0.000218921	0.0055133	0.00411479	4	14727; 14728	Lilrb4b; Lilrb4a	UP
GO:0048568	embryonic organ development	12/110	537/28891	1.01e-06	0.0021212	0.00158436	144	14275; 12824; 13813; 17240; 23796; 21412; 108961; 20672; 17701; 26927; 12705; 22290	Folr1; Col2a1; Eomes; Mdfi; Aplnr; Tcf21; E2f8; Sox18; Msx1; Foxl2; Cited1; Uty	DOWN

## Sheet: Table S4C olfactory bulb
Table S4C. GO enrichment analysis of DEGs between C57 XYH GFP+ olfactory bulb and male C57BL/6 olfactory bulb
ID	Description	GeneRatio	BgRatio	pvalue	p.adjust	qvalue	Count	GeneIDs	GeneSymbols	Direction
GO:0000165	MAPK cascade	6/39	822/28891	0.000762291	0.00801508	0.00371985	36	20302; 21926; 16193; 16176; 17318; 14289	Ccl3; Tnf; Il6; Il1b; Mid1; Fpr2	UP
GO:0001660	fever generation	2/39	14/28891	0.00015993	0.00293407	0.00136172	4	21926; 16176	Tnf; Il1b	UP
GO:0001664	G protein-coupled receptor binding	7/39	335/28407	3.31418e-07	8.61686e-06	4.30261e-06	49	20302; 17167; 14825; 171530; 20209; 20310; 56838	Ccl3; Marco; Cxcl1; Ucn2; Saa2; Cxcl2; Ccl28	UP
GO:0001816	cytokine production	7/39	940/28891	0.000233632	0.00366358	0.0017003	49	20302; 21926; 16193; 16178; 16176; 56619; 328505	Ccl3; Tnf; Il6; Il1r2; Il1b; Clec4e; Skint7	UP
GO:0001817	regulation of cytokine production	7/39	861/28891	0.000136285	0.00266963	0.00123899	49	20302; 21926; 16193; 16178; 16176; 56619; 328505	Ccl3; Tnf; Il6; Il1r2; Il1b; Clec4e; Skint7	UP
GO:0001819	positive regulation of cytokine production	5/39	546/28891	0.000801654	0.0082776	0.00384169	25	20302; 21926; 16193; 16176; 56619	Ccl3; Tnf; Il6; Il1b; Clec4e	UP
GO:0002237	response to molecule of bacterial origin	7/39	421/28891	1.36535e-06	8.86988e-05	4.11657e-05	49	21926; 16193; 16176; 14825; 20201; 20202; 20310	Tnf; Il6; Il1b; Cxcl1; S100a8; S100a9; Cxcl2	UP
GO:0002252	immune effector process	6/39	866/28891	0.000998995	0.00931883	0.00432493	36	21926; 16193; 16176; 14825; 56619; 224840	Tnf; Il6; Il1b; Cxcl1; Clec4e; Treml4	UP
GO:0002253	activation of immune response	6/39	539/28891	7.93044e-05	0.00180318	0.00083687	36	21926; 16176; 56619; 328505; 224840; 14289	Tnf; Il1b; Clec4e; Skint7; Treml4; Fpr2	UP
GO:0002521	leukocyte differentiation	6/39	703/28891	0.000334351	0.00431337	0.00200186	36	20302; 21926; 16193; 16176; 56619; 12985	Ccl3; Tnf; Il6; Il1b; Clec4e; Csf3	UP
GO:0002523	leukocyte migration involved in inflammatory response	2/39	27/28891	0.00061007	0.00680808	0.00315968	4	20201; 20202	S100a8; S100a9	UP
GO:0002526	acute inflammatory response	5/39	139/28891	1.21046e-06	8.15489e-05	3.78474e-05	25	21926; 16193; 16176; 20210; 20209	Tnf; Il6; Il1b; Saa3; Saa2	UP
GO:0002532	production of molecular mediator involved in inflammatory response	3/39	108/28891	0.000420928	0.00535432	0.00248498	9	21926; 16193; 16178	Tnf; Il6; Il1r2	UP
GO:0002534	cytokine production involved in inflammatory response	3/39	70/28891	0.000116932	0.00238989	0.00110916	9	21926; 16193; 16178	Tnf; Il6; Il1r2	UP
GO:0002544	chronic inflammatory response	2/39	23/28891	0.00044124	0.00545882	0.00253348	4	21926; 20202	Tnf; S100a9	UP
GO:0002673	regulation of acute inflammatory response	3/39	82/28891	0.000187071	0.00321021	0.00148988	9	21926; 16193; 16176	Tnf; Il6; Il1b	UP
GO:0002675	positive regulation of acute inflammatory response	3/39	60/28891	7.3784e-05	0.00172068	0.00079858	9	21926; 16193; 16176	Tnf; Il6; Il1b	UP
GO:0002699	positive regulation of immune effector process	4/39	326/28891	0.000958733	0.0091786	0.00425985	16	21926; 16193; 16176; 14825	Tnf; Il6; Il1b; Cxcl1	UP
GO:0002703	regulation of leukocyte mediated immunity	4/39	314/28891	0.0008342	0.00852477	0.00395641	16	21926; 16193; 16176; 14825	Tnf; Il6; Il1b; Cxcl1	UP
GO:0002705	positive regulation of leukocyte mediated immunity	4/39	197/28891	0.000143071	0.00272039	0.00126255	16	21926; 16193; 16176; 14825	Tnf; Il6; Il1b; Cxcl1	UP
GO:0002726	positive regulation of T cell cytokine production	2/39	26/28891	0.000565362	0.00646788	0.00300179	4	16193; 16176	Il6; Il1b	UP
GO:0002757	immune response-activating signaling pathway	5/39	440/28891	0.000300971	0.00408557	0.00189614	25	21926; 56619; 328505; 224840; 14289	Tnf; Clec4e; Skint7; Treml4; Fpr2	UP
GO:0002764	immune response-regulating signaling pathway	5/39	450/28891	0.000333644	0.00431337	0.00200186	25	21926; 56619; 328505; 224840; 14289	Tnf; Clec4e; Skint7; Treml4; Fpr2	UP
GO:0002790	peptide secretion	6/39	329/28891	4.95268e-06	0.000264969	0.000122974	36	11826; 21926; 16193; 16176; 20201; 20202	Aqp1; Tnf; Il6; Il1b; S100a8; S100a9	UP
GO:0002791	regulation of peptide secretion	5/39	269/28891	2.99622e-05	0.000908355	0.000421574	25	21926; 16193; 16176; 20201; 20202	Tnf; Il6; Il1b; S100a8; S100a9	UP
GO:0002831	regulation of response to biotic stimulus	6/39	573/28891	0.000110887	0.00237298	0.00110132	36	21926; 16176; 14825; 56619; 224840; 14289	Tnf; Il1b; Cxcl1; Clec4e; Treml4; Fpr2	UP
GO:0002833	positive regulation of response to biotic stimulus	5/39	413/28891	0.000224837	0.00358754	0.001665	25	21926; 14825; 56619; 224840; 14289	Tnf; Cxcl1; Clec4e; Treml4; Fpr2	UP
GO:0002922	positive regulation of humoral immune response	2/39	23/28891	0.00044124	0.00545882	0.00253348	4	21926; 16176	Tnf; Il1b	UP
GO:0005125	cytokine activity	8/39	236/28407	9.92993e-10	1.31586e-07	6.5704e-08	64	20302; 21926; 16193; 16176; 14825; 12985; 20310; 56838	Ccl3; Tnf; Il6; Il1b; Cxcl1; Csf3; Cxcl2; Ccl28	UP
GO:0005126	cytokine receptor binding	8/39	323/28407	1.16021e-08	3.61987e-07	1.80749e-07	64	20302; 21926; 16193; 16176; 14825; 12985; 20310; 56838	Ccl3; Tnf; Il6; Il1b; Cxcl1; Csf3; Cxcl2; Ccl28	UP
GO:0006809	nitric oxide biosynthetic process	3/39	87/28891	0.000222859	0.00358744	0.00166495	9	21926; 16193; 16176	Tnf; Il6; Il1b	UP
GO:0006835	dicarboxylic acid transport	3/39	98/28891	0.000316526	0.00420862	0.00195325	9	21926; 16176; 224661	Tnf; Il1b; Slc26a8	UP
GO:0006909	phagocytosis	5/39	242/28891	1.80541e-05	0.000662284	0.000307371	25	21926; 17167; 16176; 224840; 14289	Tnf; Marco; Il1b; Treml4; Fpr2	UP
GO:0006919	activation of cysteine-type endopeptidase activity involved in apoptotic process	3/39	78/28891	0.000161301	0.00293407	0.00136172	9	21926; 20201; 20202	Tnf; S100a8; S100a9	UP
GO:0006935	chemotaxis	9/39	462/28891	8.76306e-09	1.70355e-06	7.9063e-07	81	20302; 16176; 14825; 20210; 14289; 20201; 20202; 20310; 56838	Ccl3; Il1b; Cxcl1; Saa3; Fpr2; S100a8; S100a9; Cxcl2; Ccl28	UP
GO:0006953	acute-phase response	5/39	44/28891	3.58896e-09	1.08805e-06	5.04973e-07	25	21926; 16193; 16176; 20210; 20209	Tnf; Il6; Il1b; Saa3; Saa2	UP
GO:0006954	inflammatory response	12/39	846/28891	6.95431e-10	6.32495e-07	2.93545e-07	144	20302; 21926; 16193; 16178; 16176; 14825; 20210; 14289; 20201; 20202; 20209; 20310	Ccl3; Tnf; Il6; Il1r2; Il1b; Cxcl1; Saa3; Fpr2; S100a8; S100a9; Saa2; Cxcl2	UP
GO:0006959	humoral immune response	7/39	337/28891	3.0817e-07	2.66933e-05	1.23886e-05	49	21926; 16176; 14825; 20202; 20310; 100034251; 56838	Tnf; Il1b; Cxcl1; S100a9; Cxcl2; Wfdc17; Ccl28	UP
GO:0007159	leukocyte cell-cell adhesion	6/39	447/28891	2.80809e-05	0.000880675	0.000408728	36	21926; 16193; 16176; 20201; 20202; 56838	Tnf; Il6; Il1b; S100a8; S100a9; Ccl28	UP
GO:0007204	positive regulation of cytosolic calcium ion concentration	7/39	202/28891	9.36531e-09	1.70355e-06	7.9063e-07	49	20302; 16176; 14825; 14289; 20310; 56838; 22064	Ccl3; Il1b; Cxcl1; Fpr2; Cxcl2; Ccl28; Trpc2	UP
GO:0007252	I-kappaB phosphorylation	2/39	19/28891	0.000299248	0.00408557	0.00189614	4	21926; 20210	Tnf; Saa3	UP
GO:0008009	chemokine activity	4/39	47/28407	5.18368e-07	1.15522e-05	5.76831e-06	16	20302; 14825; 20310; 56838	Ccl3; Cxcl1; Cxcl2; Ccl28	UP
GO:0009617	response to bacterium	12/39	961/28891	2.92692e-09	1.06481e-06	4.94188e-07	144	11826; 21926; 16193; 16176; 14825; 56619; 20210; 14289; 20201; 20202; 20310; 100034251	Aqp1; Tnf; Il6; Il1b; Cxcl1; Clec4e; Saa3; Fpr2; S100a8; S100a9; Cxcl2; Wfdc17	UP
GO:0009914	hormone transport	5/39	411/28891	0.000219851	0.00357061	0.00165715	25	11826; 21926; 16193; 16176; 171530	Aqp1; Tnf; Il6; Il1b; Ucn2	UP
GO:0010466	negative regulation of peptidase activity	5/39	257/28891	2.40897e-05	0.000782484	0.000363156	25	11826; 20862; 21926; 16193; 20861	Aqp1; Stfa2; Tnf; Il6; Stfa1	UP
GO:0010573	vascular endothelial growth factor production	3/39	39/28891	2.00953e-05	0.00070295	0.000326244	9	21926; 16193; 16176	Tnf; Il6; Il1b	UP
GO:0010574	regulation of vascular endothelial growth factor production	2/39	35/28891	0.00102714	0.00948408	0.00440163	4	16193; 16176	Il6; Il1b	UP
GO:0010575	positive regulation of vascular endothelial growth factor production	2/39	27/28891	0.00061007	0.00680808	0.00315968	4	16193; 16176	Il6; Il1b	UP
GO:0010829	negative regulation of glucose transmembrane transport	2/39	26/28891	0.000565362	0.00646788	0.00300179	4	21926; 16176	Tnf; Il1b	UP
GO:0010951	negative regulation of endopeptidase activity	5/39	184/28891	4.7926e-06	0.000264174	0.000122605	25	11826; 20862; 21926; 16193; 20861	Aqp1; Stfa2; Tnf; Il6; Stfa1	UP
GO:0014002	astrocyte development	3/39	39/28891	2.00953e-05	0.00070295	0.000326244	9	16176; 20201; 20202	Il1b; S100a8; S100a9	UP
GO:0014009	glial cell proliferation	3/39	79/28891	0.000167512	0.00301687	0.00140015	9	21926; 16193; 16176	Tnf; Il6; Il1b	UP
GO:0014013	regulation of gliogenesis	3/39	143/28891	0.000952327	0.00916552	0.00425378	9	21926; 16193; 16176	Tnf; Il6; Il1b	UP
GO:0014015	positive regulation of gliogenesis	3/39	93/28891	0.000271317	0.0040124	0.00186218	9	21926; 16193; 16176	Tnf; Il6; Il1b	UP
GO:0014070	response to organic cyclic compound	6/39	863/28891	0.000981249	0.00924814	0.00429213	36	11826; 21926; 16193; 16176; 20210; 20209	Aqp1; Tnf; Il6; Il1b; Saa3; Saa2	UP
GO:0015833	peptide transport	6/39	343/28891	6.28452e-06	0.000308961	0.000143391	36	11826; 21926; 16193; 16176; 20201; 20202	Aqp1; Tnf; Il6; Il1b; S100a8; S100a9	UP
GO:0017014	protein nitrosylation	2/39	18/28891	0.000267977	0.0040124	0.00186218	4	20201; 20202	S100a8; S100a9	UP
GO:0018119	peptidyl-cysteine S-nitrosylation	2/39	17/28891	0.000238405	0.00370649	0.00172021	4	20201; 20202	S100a8; S100a9	UP
GO:0018149	peptide cross-linking	2/39	34/28891	0.00096927	0.0092309	0.00428412	4	20862; 20861	Stfa2; Stfa1	UP
GO:0019221	cytokine-mediated signaling pathway	7/39	450/28891	2.12263e-06	0.000131627	6.10892e-05	49	20302; 21926; 16193; 16178; 16176; 14825; 20310	Ccl3; Tnf; Il6; Il1r2; Il1b; Cxcl1; Cxcl2	UP
GO:0019730	antimicrobial humoral response	5/39	221/28891	1.16596e-05	0.000482019	0.000223708	25	14825; 20202; 20310; 100034251; 56838	Cxcl1; S100a9; Cxcl2; Wfdc17; Ccl28	UP
GO:0021782	glial cell development	3/39	139/28891	0.000877351	0.00876869	0.00406961	9	16176; 20201; 20202	Il1b; S100a8; S100a9	UP
GO:0030072	peptide hormone secretion	4/39	321/28891	0.000905354	0.00884683	0.00410588	16	11826; 21926; 16193; 16176	Aqp1; Tnf; Il6; Il1b	UP
GO:0030162	regulation of proteolysis	9/39	773/28891	6.92236e-07	5.24657e-05	2.43497e-05	81	11826; 20862; 21926; 16193; 16178; 16176; 20201; 20202; 20861	Aqp1; Stfa2; Tnf; Il6; Il1r2; Il1b; S100a8; S100a9; Stfa1	UP
GO:0030545	signaling receptor regulator activity	10/39	594/28407	5.46068e-09	2.12967e-07	1.0634e-07	100	20302; 21926; 16193; 16176; 14825; 12985; 20210; 171530; 20310; 56838	Ccl3; Tnf; Il6; Il1b; Cxcl1; Csf3; Saa3; Ucn2; Cxcl2; Ccl28	UP
GO:0030546	signaling receptor activator activity	10/39	548/28407	2.53049e-09	1.31586e-07	6.5704e-08	100	20302; 21926; 16193; 16176; 14825; 12985; 20210; 171530; 20310; 56838	Ccl3; Tnf; Il6; Il1b; Cxcl1; Csf3; Saa3; Ucn2; Cxcl2; Ccl28	UP
GO:0030593	neutrophil chemotaxis	6/39	110/28891	7.81746e-09	1.70355e-06	7.9063e-07	36	20302; 16176; 14825; 20201; 20202; 20310	Ccl3; Il1b; Cxcl1; S100a8; S100a9; Cxcl2	UP
GO:0030595	leukocyte chemotaxis	7/39	240/28891	3.06745e-08	3.98549e-06	1.84969e-06	49	20302; 16176; 14825; 14289; 20201; 20202; 20310	Ccl3; Il1b; Cxcl1; Fpr2; S100a8; S100a9; Cxcl2	UP
GO:0030730	sequestering of triglyceride	2/39	18/28891	0.000267977	0.0040124	0.00186218	4	21926; 16176	Tnf; Il1b	UP
GO:0031347	regulation of defense response	10/39	847/28891	1.30828e-07	1.25251e-05	5.81298e-06	100	20302; 21926; 16193; 16176; 14825; 56619; 224840; 14289; 20201; 20202	Ccl3; Tnf; Il6; Il1b; Cxcl1; Clec4e; Treml4; Fpr2; S100a8; S100a9	UP
GO:0031349	positive regulation of defense response	10/39	520/28891	1.30328e-09	7.90221e-07	3.66747e-07	100	20302; 21926; 16193; 16176; 14825; 56619; 224840; 14289; 20201; 20202	Ccl3; Tnf; Il6; Il1b; Cxcl1; Clec4e; Treml4; Fpr2; S100a8; S100a9	UP
GO:0031620	regulation of fever generation	2/39	11/28891	9.69088e-05	0.00212382	0.00098568	4	21926; 16176	Tnf; Il1b	UP
GO:0031622	positive regulation of fever generation	2/39	9/28891	6.35396e-05	0.00158327	0.000734805	4	21926; 16176	Tnf; Il1b	UP
GO:0031649	heat generation	2/39	23/28891	0.00044124	0.00545882	0.00253348	4	21926; 16176	Tnf; Il1b	UP
GO:0031650	regulation of heat generation	2/39	16/28891	0.000210537	0.00348152	0.0016158	4	21926; 16176	Tnf; Il1b	UP
GO:0031652	positive regulation of heat generation	2/39	13/28891	0.0001372	0.00266963	0.00123899	4	21926; 16176	Tnf; Il1b	UP
GO:0031960	response to corticosteroid	3/39	110/28891	0.000444148	0.00545882	0.00253348	9	11826; 21926; 16193	Aqp1; Tnf; Il6	UP
GO:0032103	positive regulation of response to external stimulus	10/39	668/28891	1.41796e-08	2.34479e-06	1.08823e-06	100	20302; 21926; 16193; 16176; 14825; 56619; 224840; 14289; 20201; 20202	Ccl3; Tnf; Il6; Il1b; Cxcl1; Clec4e; Treml4; Fpr2; S100a8; S100a9	UP
GO:0032496	response to lipopolysaccharide	7/39	401/28891	9.87782e-07	7.1871e-05	3.33558e-05	49	21926; 16193; 16176; 14825; 20201; 20202; 20310	Tnf; Il6; Il1b; Cxcl1; S100a8; S100a9; Cxcl2	UP
GO:0032602	chemokine production	3/39	126/28891	0.000659958	0.00727553	0.00337663	9	21926; 16193; 16176	Tnf; Il6; Il1b	UP
GO:0032611	interleukin-1 beta production	4/39	101/28891	1.05326e-05	0.000449896	0.0002088	16	20302; 21926; 16193; 16176	Ccl3; Tnf; Il6; Il1b	UP
GO:0032612	interleukin-1 production	5/39	122/28891	6.34547e-07	5.01844e-05	2.32909e-05	25	20302; 21926; 16193; 16178; 16176	Ccl3; Tnf; Il6; Il1r2; Il1b	UP
GO:0032637	interleukin-8 production	3/39	76/28891	0.000149333	0.00280037	0.00129967	9	21926; 16193; 16176	Tnf; Il6; Il1b	UP
GO:0032642	regulation of chemokine production	3/39	116/28891	0.000518703	0.00604821	0.00280701	9	21926; 16193; 16176	Tnf; Il6; Il1b	UP
GO:0032651	regulation of interleukin-1 beta production	3/39	95/28891	0.000288861	0.00408557	0.00189614	9	20302; 21926; 16193	Ccl3; Tnf; Il6	UP
GO:0032652	regulation of interleukin-1 production	4/39	116/28891	1.82046e-05	0.000662284	0.000307371	16	20302; 21926; 16193; 16178	Ccl3; Tnf; Il6; Il1r2	UP
GO:0032677	regulation of interleukin-8 production	3/39	75/28891	0.000143572	0.00272039	0.00126255	9	21926; 16193; 16176	Tnf; Il6; Il1b	UP
GO:0032722	positive regulation of chemokine production	3/39	86/28891	0.000215375	0.00352943	0.00163803	9	21926; 16193; 16176	Tnf; Il6; Il1b	UP
GO:0032731	positive regulation of interleukin-1 beta production	3/39	58/28891	6.6655e-05	0.00161661	0.000750278	9	20302; 21926; 16193	Ccl3; Tnf; Il6	UP
GO:0032732	positive regulation of interleukin-1 production	3/39	70/28891	0.000116932	0.00238989	0.00110916	9	20302; 21926; 16193	Ccl3; Tnf; Il6	UP
GO:0032755	positive regulation of interleukin-6 production	3/39	113/28891	0.000480497	0.00568074	0.00263647	9	21926; 16193; 16176	Tnf; Il6; Il1b	UP
GO:0032757	positive regulation of interleukin-8 production	3/39	58/28891	6.6655e-05	0.00161661	0.000750278	9	21926; 16193; 16176	Tnf; Il6; Il1b	UP
GO:0032770	positive regulation of monooxygenase activity	2/39	29/28891	0.000704463	0.00758236	0.00351902	4	21926; 16176	Tnf; Il1b	UP
GO:0032874	positive regulation of stress-activated MAPK cascade	3/39	139/28891	0.000877351	0.00876869	0.00406961	9	21926; 16176; 17318	Tnf; Il1b; Mid1	UP
GO:0032891	negative regulation of organic acid transport	2/39	30/28891	0.000754139	0.00798879	0.00370765	4	21926; 16176	Tnf; Il1b	UP
GO:0032928	regulation of superoxide anion generation	2/39	29/28891	0.000704463	0.00758236	0.00351902	4	14825; 14289	Cxcl1; Fpr2	UP
GO:0032930	positive regulation of superoxide anion generation	2/39	25/28891	0.000522317	0.00605156	0.00280857	4	14825; 14289	Cxcl1; Fpr2	UP
GO:0033138	positive regulation of peptidyl-serine phosphorylation	3/39	127/28891	0.000675295	0.00735546	0.00341372	9	21926; 16193; 12985	Tnf; Il6; Csf3	UP
GO:0033993	response to lipid	8/39	937/28891	2.99122e-05	0.000908355	0.000421574	64	11826; 21926; 16193; 16176; 14825; 20201; 20202; 20310	Aqp1; Tnf; Il6; Il1b; Cxcl1; S100a8; S100a9; Cxcl2	UP
GO:0034114	regulation of heterotypic cell-cell adhesion	2/39	24/28891	0.000480942	0.00568074	0.00263647	4	21926; 16176	Tnf; Il1b	UP
GO:0034116	positive regulation of heterotypic cell-cell adhesion	2/39	13/28891	0.0001372	0.00266963	0.00123899	4	21926; 16176	Tnf; Il1b	UP
GO:0034219	carbohydrate transmembrane transport	3/39	132/28891	0.0007554	0.00798879	0.00370765	9	11826; 21926; 16176	Aqp1; Tnf; Il1b	UP
GO:0035425	autocrine signaling	2/39	8/28891	4.94619e-05	0.00134285	0.000623228	4	20201; 20202	S100a8; S100a9	UP
GO:0035634	response to stilbenoid	2/39	24/28891	0.000480942	0.00568074	0.00263647	4	20210; 20209	Saa3; Saa2	UP
GO:0035743	CD4-positive, alpha-beta T cell cytokine production	2/39	27/28891	0.00061007	0.00680808	0.00315968	4	16193; 16176	Il6; Il1b	UP
GO:0035821	modulation of process of another organism	2/39	21/28891	0.000366871	0.00469957	0.0021811	4	14825; 20202	Cxcl1; S100a9	UP
GO:0042063	gliogenesis	6/39	397/28891	1.44148e-05	0.000582679	0.000270425	36	20302; 21926; 16193; 16176; 20201; 20202	Ccl3; Tnf; Il6; Il1b; S100a8; S100a9	UP
GO:0042330	taxis	9/39	464/28891	9.09635e-09	1.70355e-06	7.9063e-07	81	20302; 16176; 14825; 20210; 14289; 20201; 20202; 20310; 56838	Ccl3; Il1b; Cxcl1; Saa3; Fpr2; S100a8; S100a9; Cxcl2; Ccl28	UP
GO:0042379	chemokine receptor binding	4/39	85/28407	5.66817e-06	0.000110529	5.519e-05	16	20302; 14825; 20310; 56838	Ccl3; Cxcl1; Cxcl2; Ccl28	UP
GO:0042742	defense response to bacterium	6/39	430/28891	2.25973e-05	0.000775556	0.000359941	36	11826; 21926; 16176; 56619; 14289; 100034251	Aqp1; Tnf; Il1b; Clec4e; Fpr2; Wfdc17	UP
GO:0042886	amide transport	6/39	432/28891	2.31934e-05	0.000781274	0.000362595	36	11826; 21926; 16193; 16176; 20201; 20202	Aqp1; Tnf; Il6; Il1b; S100a8; S100a9	UP
GO:0043065	positive regulation of apoptotic process	6/39	640/28891	0.000202107	0.00340401	0.00157983	36	20302; 21926; 16193; 16176; 20201; 20202	Ccl3; Tnf; Il6; Il1b; S100a8; S100a9	UP
GO:0043068	positive regulation of programmed cell death	7/39	665/28891	2.68823e-05	0.000857877	0.000398147	49	20302; 21926; 16193; 16176; 14825; 20201; 20202	Ccl3; Tnf; Il6; Il1b; Cxcl1; S100a8; S100a9	UP
GO:0043086	negative regulation of catalytic activity	6/39	655/28891	0.000228965	0.00362163	0.00168082	36	11826; 20862; 21926; 16193; 16176; 20861	Aqp1; Stfa2; Tnf; Il6; Il1b; Stfa1	UP
GO:0043154	negative regulation of cysteine-type endopeptidase activity involved in apoptotic process	3/39	81/28891	0.000180395	0.00315518	0.00146434	9	11826; 21926; 16193	Aqp1; Tnf; Il6	UP
GO:0043280	positive regulation of cysteine-type endopeptidase activity involved in apoptotic process	3/39	130/28891	0.00072267	0.00773256	0.00358874	9	21926; 20201; 20202	Tnf; S100a8; S100a9	UP
GO:0043281	regulation of cysteine-type endopeptidase activity involved in apoptotic process	5/39	212/28891	9.53657e-06	0.000423098	0.000196363	25	11826; 21926; 16193; 20201; 20202	Aqp1; Tnf; Il6; S100a8; S100a9	UP
GO:0043408	regulation of MAPK cascade	6/39	751/28891	0.000474643	0.00568074	0.00263647	36	20302; 21926; 16193; 16176; 17318; 14289	Ccl3; Tnf; Il6; Il1b; Mid1; Fpr2	UP
GO:0043410	positive regulation of MAPK cascade	6/39	541/28891	8.09354e-05	0.00181755	0.000843537	36	20302; 21926; 16193; 16176; 17318; 14289	Ccl3; Tnf; Il6; Il1b; Mid1; Fpr2	UP
GO:0043523	regulation of neuron apoptotic process	4/39	310/28891	0.000795368	0.0082776	0.00384169	16	20302; 21926; 16193; 16176	Ccl3; Tnf; Il6; Il1b	UP
GO:0043525	positive regulation of neuron apoptotic process	3/39	94/28891	0.00028	0.00404222	0.00187602	9	20302; 21926; 16176	Ccl3; Tnf; Il1b	UP
GO:0045236	CXCR chemokine receptor binding	2/39	15/28407	0.000190678	0.00330508	0.00165031	4	14825; 20310	Cxcl1; Cxcl2	UP
GO:0045428	regulation of nitric oxide biosynthetic process	3/39	74/28891	0.000137958	0.00266963	0.00123899	9	21926; 16193; 16176	Tnf; Il6; Il1b	UP
GO:0045429	positive regulation of nitric oxide biosynthetic process	3/39	51/28891	4.52809e-05	0.00124797	0.000579192	9	21926; 16193; 16176	Tnf; Il6; Il1b	UP
GO:0045639	positive regulation of myeloid cell differentiation	3/39	116/28891	0.000518703	0.00604821	0.00280701	9	20302; 21926; 12985	Ccl3; Tnf; Csf3	UP
GO:0045861	negative regulation of proteolysis	6/39	362/28891	8.54392e-06	0.000398497	0.000184945	36	11826; 20862; 21926; 16193; 16178; 20861	Aqp1; Stfa2; Tnf; Il6; Il1r2; Stfa1	UP
GO:0046209	nitric oxide metabolic process	3/39	92/28891	0.000262809	0.0040124	0.00186218	9	21926; 16193; 16176	Tnf; Il6; Il1b	UP
GO:0046879	hormone secretion	5/39	403/28891	0.000200744	0.00340401	0.00157983	25	11826; 21926; 16193; 16176; 171530	Aqp1; Tnf; Il6; Il1b; Ucn2	UP
GO:0046883	regulation of hormone secretion	4/39	337/28891	0.00108392	0.00983375	0.00456391	16	21926; 16193; 16176; 171530	Tnf; Il6; Il1b; Ucn2	UP
GO:0046888	negative regulation of hormone secretion	3/39	99/28891	0.000326114	0.00429855	0.00199499	9	16193; 16176; 171530	Il6; Il1b; Ucn2	UP
GO:0048018	receptor ligand activity	10/39	542/28407	2.27743e-09	1.31586e-07	6.5704e-08	100	20302; 21926; 16193; 16176; 14825; 12985; 20210; 171530; 20310; 56838	Ccl3; Tnf; Il6; Il1b; Cxcl1; Csf3; Saa3; Ucn2; Cxcl2; Ccl28	UP
GO:0048708	astrocyte differentiation	3/39	94/28891	0.00028	0.00404222	0.00187602	9	16176; 20201; 20202	Il1b; S100a8; S100a9	UP
GO:0050727	regulation of inflammatory response	7/39	411/28891	1.16377e-06	8.14189e-05	3.77871e-05	49	20302; 21926; 16193; 16176; 14289; 20201; 20202	Ccl3; Tnf; Il6; Il1b; Fpr2; S100a8; S100a9	UP
GO:0050729	positive regulation of inflammatory response	6/39	167/28891	9.49544e-08	9.59567e-06	4.45342e-06	36	20302; 21926; 16193; 16176; 20201; 20202	Ccl3; Tnf; Il6; Il1b; S100a8; S100a9	UP
GO:0050764	regulation of phagocytosis	3/39	127/28891	0.000675295	0.00735546	0.00341372	9	21926; 16176; 14289	Tnf; Il1b; Fpr2	UP
GO:0050766	positive regulation of phagocytosis	3/39	93/28891	0.000271317	0.0040124	0.00186218	9	21926; 16176; 14289	Tnf; Il1b; Fpr2	UP
GO:0050776	regulation of immune response	7/39	982/28891	0.000304729	0.00410594	0.00190559	49	21926; 16193; 16176; 56619; 328505; 224840; 14289	Tnf; Il6; Il1b; Clec4e; Skint7; Treml4; Fpr2	UP
GO:0050778	positive regulation of immune response	7/39	788/28891	7.85633e-05	0.00180318	0.00083687	49	21926; 16193; 16176; 56619; 328505; 224840; 14289	Tnf; Il6; Il1b; Clec4e; Skint7; Treml4; Fpr2	UP
GO:0050886	endocrine process	3/39	113/28891	0.000480497	0.00568074	0.00263647	9	11826; 16176; 171530	Aqp1; Il1b; Ucn2	UP
GO:0050900	leukocyte migration	9/39	398/28891	2.40184e-09	1.06481e-06	4.94188e-07	81	20302; 21926; 16176; 14825; 14289; 20201; 20202; 20310; 56838	Ccl3; Tnf; Il1b; Cxcl1; Fpr2; S100a8; S100a9; Cxcl2; Ccl28	UP
GO:0050995	negative regulation of lipid catabolic process	2/39	31/28891	0.000805462	0.0082776	0.00384169	4	21926; 16176	Tnf; Il1b	UP
GO:0050999	regulation of nitric-oxide synthase activity	2/39	33/28891	0.000913031	0.00884683	0.00410588	4	21926; 16176	Tnf; Il1b	UP
GO:0051043	regulation of membrane protein ectodomain proteolysis	2/39	23/28891	0.00044124	0.00545882	0.00253348	4	21926; 16176	Tnf; Il1b	UP
GO:0051044	positive regulation of membrane protein ectodomain proteolysis	2/39	16/28891	0.000210537	0.00348152	0.0016158	4	21926; 16176	Tnf; Il1b	UP
GO:0051046	regulation of secretion	7/39	778/28891	7.25273e-05	0.00171334	0.000795173	49	11826; 21926; 16193; 16176; 171530; 20201; 20202	Aqp1; Tnf; Il6; Il1b; Ucn2; S100a8; S100a9	UP
GO:0051048	negative regulation of secretion	4/39	210/28891	0.000182781	0.00316647	0.00146958	16	21926; 16193; 16176; 171530	Tnf; Il6; Il1b; Ucn2	UP
GO:0051090	regulation of DNA-binding transcription factor activity	5/39	436/28891	0.000288608	0.00408557	0.00189614	25	75801; 21926; 16193; 16176; 12985	4930447C04Rik; Tnf; Il6; Il1b; Csf3	UP
GO:0051091	positive regulation of DNA-binding transcription factor activity	4/39	269/28891	0.000467779	0.00568074	0.00263647	16	21926; 16193; 16176; 12985	Tnf; Il6; Il1b; Csf3	UP
GO:0051336	regulation of hydrolase activity	8/39	981/28891	4.143e-05	0.0011594	0.000538087	64	20302; 11826; 20862; 21926; 16193; 20201; 20202; 20861	Ccl3; Aqp1; Stfa2; Tnf; Il6; S100a8; S100a9; Stfa1	UP
GO:0051346	negative regulation of hydrolase activity	5/39	356/28891	0.000112711	0.00238396	0.00110641	25	11826; 20862; 21926; 16193; 20861	Aqp1; Stfa2; Tnf; Il6; Stfa1	UP
GO:0051384	response to glucocorticoid	3/39	96/28891	0.000297902	0.00408557	0.00189614	9	11826; 21926; 16193	Aqp1; Tnf; Il6	UP
GO:0051607	defense response to virus	4/39	328/28891	0.000980693	0.00924814	0.00429213	16	21926; 16193; 16176; 224840	Tnf; Il6; Il1b; Treml4	UP
GO:0051956	negative regulation of amino acid transport	2/39	20/28891	0.000332215	0.00431337	0.00200186	4	21926; 16176	Tnf; Il1b	UP
GO:0052547	regulation of peptidase activity	7/39	457/28891	2.35042e-06	0.000137917	6.40081e-05	49	11826; 20862; 21926; 16193; 20201; 20202; 20861	Aqp1; Stfa2; Tnf; Il6; S100a8; S100a9; Stfa1	UP
GO:0052548	regulation of endopeptidase activity	7/39	360/28891	4.80299e-07	3.9712e-05	1.84306e-05	49	11826; 20862; 21926; 16193; 20201; 20202; 20861	Aqp1; Stfa2; Tnf; Il6; S100a8; S100a9; Stfa1	UP
GO:0060251	regulation of glial cell proliferation	3/39	56/28891	5.99925e-05	0.00153111	0.000710598	9	21926; 16193; 16176	Tnf; Il6; Il1b	UP
GO:0060252	positive regulation of glial cell proliferation	3/39	30/28891	9.00272e-06	0.000409399	0.000190005	9	21926; 16193; 16176	Tnf; Il6; Il1b	UP
GO:0060326	cell chemotaxis	9/39	331/28891	4.77965e-10	6.32495e-07	2.93545e-07	81	20302; 16176; 14825; 20210; 14289; 20201; 20202; 20310; 56838	Ccl3; Il1b; Cxcl1; Saa3; Fpr2; S100a8; S100a9; Cxcl2; Ccl28	UP
GO:0060445	branching involved in salivary gland morphogenesis	2/39	28/28891	0.000656439	0.00727553	0.00337663	4	21926; 16193	Tnf; Il6	UP
GO:0060558	regulation of calcidiol 1-monooxygenase activity	2/39	7/28891	3.71281e-05	0.00105525	0.000489749	4	21926; 16176	Tnf; Il1b	UP
GO:0060559	positive regulation of calcidiol 1-monooxygenase activity	2/39	3/28891	5.32217e-06	0.000276601	0.000128372	4	21926; 16176	Tnf; Il1b	UP
GO:0060664	epithelial cell proliferation involved in salivary gland morphogenesis	2/39	7/28891	3.71281e-05	0.00105525	0.000489749	4	21926; 16193	Tnf; Il6	UP
GO:0060986	endocrine hormone secretion	3/39	71/28891	0.000121977	0.0024653	0.00114416	9	11826; 16176; 171530	Aqp1; Il1b; Ucn2	UP
GO:0061756	leukocyte adhesion to vascular endothelial cell	3/39	54/28891	5.37819e-05	0.00139756	0.000648618	9	21926; 16193; 56838	Tnf; Il6; Ccl28	UP
GO:0061844	antimicrobial humoral immune response mediated by antimicrobial peptide	4/39	151/28891	5.11495e-05	0.00134842	0.000625811	16	14825; 20202; 20310; 56838	Cxcl1; S100a9; Cxcl2; Ccl28	UP
GO:0070098	chemokine-mediated signaling pathway	3/39	70/28891	0.000116932	0.00238989	0.00110916	9	20302; 14825; 20310	Ccl3; Cxcl1; Cxcl2	UP
GO:0070304	positive regulation of stress-activated protein kinase signaling cascade	3/39	141/28891	0.000914351	0.00884683	0.00410588	9	21926; 16176; 17318	Tnf; Il1b; Mid1	UP
GO:0070374	positive regulation of ERK1 and ERK2 cascade	4/39	239/28891	0.000299219	0.00408557	0.00189614	16	20302; 16193; 16176; 14289	Ccl3; Il6; Il1b; Fpr2	UP
GO:0070486	leukocyte aggregation	3/39	19/28891	2.17088e-06	0.000131627	6.10892e-05	9	16176; 20201; 20202	Il1b; S100a8; S100a9	UP
GO:0070488	neutrophil aggregation	2/39	5/28891	1.77103e-05	0.000662284	0.000307371	4	20201; 20202	S100a8; S100a9	UP
GO:0070498	interleukin-1-mediated signaling pathway	3/39	26/28891	5.78687e-06	0.000292398	0.000135704	9	16193; 16178; 16176	Il6; Il1r2; Il1b	UP
GO:0070555	response to interleukin-1	5/39	96/28891	1.91948e-07	1.74577e-05	8.10224e-06	25	20302; 16193; 16178; 16176; 20210	Ccl3; Il6; Il1r2; Il1b; Saa3	UP
GO:0071216	cellular response to biotic stimulus	5/39	349/28891	0.000102702	0.00222398	0.00103217	25	21926; 16193; 16176; 14825; 20310	Tnf; Il6; Il1b; Cxcl1; Cxcl2	UP
GO:0071219	cellular response to molecule of bacterial origin	5/39	322/28891	7.03373e-05	0.00168347	0.000781309	25	21926; 16193; 16176; 14825; 20310	Tnf; Il6; Il1b; Cxcl1; Cxcl2	UP
GO:0071222	cellular response to lipopolysaccharide	5/39	312/28891	6.06046e-05	0.00153111	0.000710598	25	21926; 16193; 16176; 14825; 20310	Tnf; Il6; Il1b; Cxcl1; Cxcl2	UP
GO:0071347	cellular response to interleukin-1	5/39	81/28891	8.16529e-08	9.28291e-06	4.30826e-06	25	20302; 16193; 16178; 16176; 20210	Ccl3; Il6; Il1r2; Il1b; Saa3	UP
GO:0071396	cellular response to lipid	6/39	696/28891	0.000316977	0.00420862	0.00195325	36	11826; 21926; 16193; 16176; 14825; 20310	Aqp1; Tnf; Il6; Il1b; Cxcl1; Cxcl2	UP
GO:0071621	granulocyte chemotaxis	6/39	135/28891	2.67531e-08	3.98549e-06	1.84969e-06	36	20302; 16176; 14825; 20201; 20202; 20310	Ccl3; Il1b; Cxcl1; S100a8; S100a9; Cxcl2	UP
GO:0072574	hepatocyte proliferation	2/39	33/28891	0.000913031	0.00884683	0.00410588	4	21926; 16193	Tnf; Il6	UP
GO:0072575	epithelial cell proliferation involved in liver morphogenesis	2/39	33/28891	0.000913031	0.00884683	0.00410588	4	21926; 16193	Tnf; Il6	UP
GO:0072576	liver morphogenesis	2/39	36/28891	0.00108663	0.00983375	0.00456391	4	21926; 16193	Tnf; Il6	UP
GO:0080164	regulation of nitric oxide metabolic process	3/39	77/28891	0.000155242	0.00288148	0.00133731	9	21926; 16193; 16176	Tnf; Il6; Il1b	UP
GO:0090087	regulation of peptide transport	5/39	271/28891	3.10404e-05	0.000925614	0.000429584	25	21926; 16193; 16176; 20201; 20202	Tnf; Il6; Il1b; S100a8; S100a9	UP
GO:0090322	regulation of superoxide metabolic process	2/39	35/28891	0.00102714	0.00948408	0.00440163	4	14825; 14289	Cxcl1; Fpr2	UP
GO:0090594	inflammatory response to wounding	2/39	33/28891	0.000913031	0.00884683	0.00410588	4	21926; 16193	Tnf; Il6	UP
GO:0097396	response to interleukin-17	3/39	27/28891	6.50415e-06	0.000311343	0.000144497	9	16193; 16176; 14825	Il6; Il1b; Cxcl1	UP
GO:0097398	cellular response to interleukin-17	3/39	24/28891	4.51328e-06	0.000256552	0.000119068	9	16193; 16176; 14825	Il6; Il1b; Cxcl1	UP
GO:0097529	myeloid leukocyte migration	7/39	253/28891	4.40184e-08	5.33797e-06	2.47739e-06	49	20302; 16176; 14825; 14289; 20201; 20202; 20310	Ccl3; Il1b; Cxcl1; Fpr2; S100a8; S100a9; Cxcl2	UP
GO:0097530	granulocyte migration	6/39	167/28891	9.49544e-08	9.59567e-06	4.45342e-06	36	20302; 16176; 14825; 20201; 20202; 20310	Ccl3; Il1b; Cxcl1; S100a8; S100a9; Cxcl2	UP
GO:0098609	cell-cell adhesion	8/39	908/28891	2.39014e-05	0.000782484	0.000363156	64	20862; 21926; 16193; 16176; 20201; 20202; 20861; 56838	Stfa2; Tnf; Il6; Il1b; S100a8; S100a9; Stfa1; Ccl28	UP
GO:0140546	defense response to symbiont	4/39	329/28891	0.000991805	0.00929945	0.00431594	16	21926; 16193; 16176; 224840	Tnf; Il6; Il1b; Treml4	UP
GO:1900015	regulation of cytokine production involved in inflammatory response	3/39	64/28891	8.94998e-05	0.00198537	0.000921423	9	21926; 16193; 16178	Tnf; Il6; Il1r2	UP
GO:1900017	positive regulation of cytokine production involved in inflammatory response	2/39	31/28891	0.000805462	0.0082776	0.00384169	4	21926; 16193	Tnf; Il6	UP
GO:1901099	negative regulation of signal transduction in absence of ligand	2/39	32/28891	0.000858427	0.00867489	0.00402607	4	21926; 16176	Tnf; Il1b	UP
GO:1901550	regulation of endothelial cell development	2/39	19/28891	0.000299248	0.00408557	0.00189614	4	21926; 16176	Tnf; Il1b	UP
GO:1901889	negative regulation of cell junction assembly	2/39	36/28891	0.00108663	0.00983375	0.00456391	4	21926; 16176	Tnf; Il1b	UP
GO:1903140	regulation of establishment of endothelial barrier	2/39	19/28891	0.000299248	0.00408557	0.00189614	4	21926; 16176	Tnf; Il1b	UP
GO:1904407	positive regulation of nitric oxide metabolic process	3/39	53/28891	5.08414e-05	0.00134842	0.000625811	9	21926; 16193; 16176	Tnf; Il6; Il1b	UP
GO:1904994	regulation of leukocyte adhesion to vascular endothelial cell	3/39	36/28891	1.57439e-05	0.000622568	0.000288938	9	21926; 16193; 56838	Tnf; Il6; Ccl28	UP
GO:1904996	positive regulation of leukocyte adhesion to vascular endothelial cell	2/39	27/28891	0.00061007	0.00680808	0.00315968	4	21926; 16193	Tnf; Il6	UP
GO:1990266	neutrophil migration	6/39	138/28891	3.05102e-08	3.98549e-06	1.84969e-06	36	20302; 16176; 14825; 20201; 20202; 20310	Ccl3; Il1b; Cxcl1; S100a8; S100a9; Cxcl2	UP
GO:1990868	response to chemokine	3/39	80/28891	0.000173876	0.00307069	0.00142513	9	20302; 14825; 20310	Ccl3; Cxcl1; Cxcl2	UP
GO:1990869	cellular response to chemokine	3/39	80/28891	0.000173876	0.00307069	0.00142513	9	20302; 14825; 20310	Ccl3; Cxcl1; Cxcl2	UP
GO:2000116	regulation of cysteine-type endopeptidase activity	5/39	240/28891	1.73483e-05	0.000662284	0.000307371	25	11826; 21926; 16193; 20201; 20202	Aqp1; Tnf; Il6; S100a8; S100a9	UP
GO:2000117	negative regulation of cysteine-type endopeptidase activity	3/39	90/28891	0.000246317	0.00379704	0.00176223	9	11826; 21926; 16193	Aqp1; Tnf; Il6	UP
GO:2000659	regulation of interleukin-1-mediated signaling pathway	2/39	7/28891	3.71281e-05	0.00105525	0.000489749	4	16193; 16178	Il6; Il1r2	UP
GO:2000660	negative regulation of interleukin-1-mediated signaling pathway	2/39	4/28891	1.06352e-05	0.000449896	0.0002088	4	16193; 16178	Il6; Il1r2	UP
GO:2001056	positive regulation of cysteine-type endopeptidase activity	3/39	148/28891	0.00105161	0.009661	0.00448374	9	21926; 20201; 20202	Tnf; S100a8; S100a9	UP
GO:2001057	reactive nitrogen species metabolic process	3/39	94/28891	0.00028	0.00404222	0.00187602	9	21926; 16193; 16176	Tnf; Il6; Il1b	UP
GO:2001240	negative regulation of extrinsic apoptotic signaling pathway in absence of ligand	2/39	32/28891	0.000858427	0.00867489	0.00402607	4	21926; 16176	Tnf; Il1b	UP
GO:0030312	external encapsulating structure	6/43	523/28573	0.000125392	0.00821321	0.00620363	36	26360; 140709; 216616; 21922; 116847; 76293	Angptl2; Col26a1; Efemp1; Clec3b; Prelp; Mfap4	DOWN
GO:0031012	extracellular matrix	6/43	521/28573	0.000122802	0.00821321	0.00620363	36	26360; 140709; 216616; 21922; 116847; 76293	Angptl2; Col26a1; Efemp1; Clec3b; Prelp; Mfap4	DOWN
GO:0043400	cortisol secretion	2/41	5/28891	1.95957e-05	0.00611386	0.00365099	4	12918; 58991	Crh; Ghrl	DOWN
GO:0050795	regulation of behavior	4/41	108/28891	1.68094e-05	0.00611386	0.00365099	16	12854; 12918; 19373; 58991	Cort; Crh; Rag1; Ghrl	DOWN
GO:0051459	regulation of corticotropin secretion	2/41	9/28891	7.0291e-05	0.00974702	0.00582059	4	12918; 58991	Crh; Ghrl	DOWN
GO:0051461	positive regulation of corticotropin secretion	2/41	8/28891	5.472e-05	0.00974702	0.00582059	4	12918; 58991	Crh; Ghrl	DOWN
GO:0051462	regulation of cortisol secretion	2/41	5/28891	1.95957e-05	0.00611386	0.00365099	4	12918; 58991	Crh; Ghrl	DOWN
GO:0051464	positive regulation of cortisol secretion	2/41	4/28891	1.1768e-05	0.00611386	0.00365099	4	12918; 58991	Crh; Ghrl	DOWN
GO:1903524	positive regulation of blood circulation	3/41	45/28891	3.61126e-05	0.00751141	0.00448556	9	13616; 11549; 58991	Edn3; Adra1a; Ghrl	DOWN
GO:2000848	positive regulation of corticosteroid hormone secretion	2/41	9/28891	7.0291e-05	0.00974702	0.00582059	4	12918; 58991	Crh; Ghrl	DOWN
GO:2000851	positive regulation of glucocorticoid secretion	2/41	6/28891	2.93671e-05	0.00733003	0.00437724	4	12918; 58991	Crh; Ghrl	DOWN

## Sheet: Table S4D heart
Table S4D. GO enrichment analysis of DEGs between C57 XYH GFP+ heart and male C57BL/6 heart
ID	Description	GeneRatio	BgRatio	pvalue	p.adjust	qvalue	Count	GeneIDs	GeneSymbols	Direction
GO:0000165	MAPK cascade	21/290	822/28891	9.72266e-05	0.00491655	0.00350622	441	54612; 16416; 21943; 17869; 12266; 11501; 16193; 16176; 15234; 319520; 330938; 17318; 66959; 21825; 16323; 230899; 14289; 269016; 19229; 14727; 100861647	Sfrp5; Itgb3; Tnfsf11; Myc; C3; Adam8; Il6; Il1b; Hgf; Dusp4; Dixdc1; Mid1; Dusp26; Thbs1; Inhba; Nppa; Fpr2; Sh3rf2; Ptk2b; Lilrb4b; Ccl19-ps6	UP
GO:0001664	G protein-coupled receptor binding	12/291	335/28407	0.000194349	0.00652836	0.00470529	144	72780; 209195; 12266; 17167; 20311; 230899; 14293; 20209; 20310; 20208; 56838; 100861647	Rspo3; Clic6; C3; Marco; Cxcl5; Nppa; Fpr1; Saa2; Cxcl2; Saa1; Ccl28; Ccl19-ps6	UP
GO:0001816	cytokine production	27/290	940/28891	1.12267e-06	0.000114961	8.19845e-05	729	18106; 22402; 17394; 96875; 68279; 16803; 16365; 13078; 12266; 11829; 11501; 16193; 16178; 16176; 15234; 14191; 20311; 56619; 17002; 16324; 21825; 12655; 58217; 56489; 17381; 102639802; 14727	Cd244a; Ccn4; Mmp8; Prg4; Mcoln2; Lbp; Acod1; Cyp1b1; C3; Aqp4; Adam8; Il6; Il1r2; Il1b; Hgf; Fgr; Cxcl5; Clec4e; Ltf; Inhbb; Thbs1; Chil3; Trem1; Ikbke; Mmp12; Btnl12; Lilrb4b	UP
GO:0001817	regulation of cytokine production	26/290	861/28891	7.10855e-07	8.56371e-05	6.10719e-05	676	18106; 22402; 17394; 96875; 68279; 16803; 16365; 13078; 12266; 11829; 11501; 16193; 16178; 16176; 15234; 14191; 20311; 56619; 17002; 16324; 21825; 12655; 56489; 17381; 102639802; 14727	Cd244a; Ccn4; Mmp8; Prg4; Mcoln2; Lbp; Acod1; Cyp1b1; C3; Aqp4; Adam8; Il6; Il1r2; Il1b; Hgf; Fgr; Cxcl5; Clec4e; Ltf; Inhbb; Thbs1; Chil3; Ikbke; Mmp12; Btnl12; Lilrb4b	UP
GO:0001819	positive regulation of cytokine production	16/290	546/28891	0.000144897	0.00633809	0.00451999	256	18106; 17394; 68279; 16803; 13078; 12266; 11501; 16193; 16176; 15234; 14191; 56619; 21825; 12655; 56489; 17381	Cd244a; Mmp8; Mcoln2; Lbp; Cyp1b1; C3; Adam8; Il6; Il1b; Hgf; Fgr; Clec4e; Thbs1; Chil3; Ikbke; Mmp12	UP
GO:0001952	regulation of cell-matrix adhesion	8/290	128/28891	4.72607e-05	0.00293303	0.00209168	64	20971; 16416; 76509; 21825; 58217; 17381; 19229; 56838	Sdc4; Itgb3; Plet1; Thbs1; Trem1; Mmp12; Ptk2b; Ccl28	UP
GO:0002009	morphogenesis of an epithelium	19/290	589/28891	9.34504e-06	0.000765546	0.000545947	361	72388; 20971; 54612; 72780; 18208; 268482; 14573; 17869; 16193; 12765; 16819; 15234; 20346; 27428; 76509; 230824; 17381; 20471; 16687	Ripk4; Sdc4; Sfrp5; Rspo3; Ntn1; Krt12; Gdnf; Myc; Il6; Cxcr2; Lcn2; Hgf; Sema3a; Shroom3; Plet1; Grhl3; Mmp12; Six1; Krt6a	UP
GO:0002274	myeloid leukocyte activation	12/290	280/28891	2.93231e-05	0.00193722	0.00138152	144	18106; 17394; 16803; 12765; 14191; 17474; 21825; 230899; 246746; 68891; 70450; 14727	Cd244a; Mmp8; Lbp; Cxcr2; Fgr; Clec4d; Thbs1; Nppa; Cd300lf; Cd177; Unc13d; Lilrb4b	UP
GO:0002523	leukocyte migration involved in inflammatory response	4/290	27/28891	0.000145454	0.00633809	0.00451999	16	16803; 11501; 20201; 20202	Lbp; Adam8; S100a8; S100a9	UP
GO:0002526	acute inflammatory response	13/290	139/28891	1.69191e-09	6.30007e-07	4.49288e-07	169	16803; 20716; 21943; 12266; 11501; 16193; 12765; 16176; 18405; 20210; 20209; 18406; 20208	Lbp; Serpina3n; Tnfsf11; C3; Adam8; Il6; Cxcr2; Il1b; Orm1; Saa3; Saa2; Orm2; Saa1	UP
GO:0002685	regulation of leukocyte migration	13/290	249/28891	1.61005e-06	0.000153366	0.000109373	169	16803; 16416; 11501; 12765; 20344; 20339; 16176; 21825; 58217; 14289; 19229; 56838; 100861647	Lbp; Itgb3; Adam8; Cxcr2; Selp; Sele; Il1b; Thbs1; Trem1; Fpr2; Ptk2b; Ccl28; Ccl19-ps6	UP
GO:0002687	positive regulation of leukocyte migration	12/290	176/28891	2.42837e-07	3.23223e-05	2.30506e-05	144	16803; 16416; 11501; 12765; 20344; 20339; 16176; 21825; 58217; 14289; 19229; 100861647	Lbp; Itgb3; Adam8; Cxcr2; Selp; Sele; Il1b; Thbs1; Trem1; Fpr2; Ptk2b; Ccl19-ps6	UP
GO:0002688	regulation of leukocyte chemotaxis	8/290	137/28891	7.64508e-05	0.00412029	0.00293838	64	16803; 12765; 16176; 21825; 58217; 14289; 19229; 100861647	Lbp; Cxcr2; Il1b; Thbs1; Trem1; Fpr2; Ptk2b; Ccl19-ps6	UP
GO:0002690	positive regulation of leukocyte chemotaxis	8/290	111/28891	1.69018e-05	0.00123625	0.000881628	64	16803; 12765; 16176; 21825; 58217; 14289; 19229; 100861647	Lbp; Cxcr2; Il1b; Thbs1; Trem1; Fpr2; Ptk2b; Ccl19-ps6	UP
GO:0002694	regulation of leukocyte activation	20/290	669/28891	1.63676e-05	0.00121894	0.000869283	400	18106; 17394; 16803; 20971; 21943; 11501; 16193; 16176; 22329; 14191; 17474; 16008; 21825; 230899; 246746; 68891; 70450; 100038947; 381484; 14727	Cd244a; Mmp8; Lbp; Sdc4; Tnfsf11; Adam8; Il6; Il1b; Vcam1; Fgr; Clec4d; Igfbp2; Thbs1; Nppa; Cd300lf; Cd177; Unc13d; Sirpb1c; Gm5150; Lilrb4b	UP
GO:0002696	positive regulation of leukocyte activation	17/290	432/28891	2.08455e-06	0.000194053	0.000138388	289	18106; 17394; 16803; 21943; 11501; 16193; 16176; 22329; 14191; 17474; 16008; 21825; 230899; 68891; 100038947; 381484; 14727	Cd244a; Mmp8; Lbp; Tnfsf11; Adam8; Il6; Il1b; Vcam1; Fgr; Clec4d; Igfbp2; Thbs1; Nppa; Cd177; Sirpb1c; Gm5150; Lilrb4b	UP
GO:0004857	enzyme inhibitor activity	18/291	410/28407	2.86836e-07	4.23944e-05	3.05556e-05	324	75526; 18768; 20716; 12266; 12836; 17002; 21825; 20715; 278507; 20863; 269016; 16625; 238393; 20717; 628900; 433016; 76770; 14727	Eppin; Pkib; Serpina3n; C3; Col7a1; Ltf; Thbs1; Serpina3g; Wfikkn2; Stfa3; Sh3rf2; Serpina3c; Serpina3f; Serpina3m; Serpina3i; Cstdc4; Csta2; Lilrb4b	UP
GO:0004866	endopeptidase inhibitor activity	15/291	198/28407	2.34056e-09	1.39229e-06	1.00349e-06	225	75526; 20716; 12266; 12836; 17002; 21825; 20715; 278507; 20863; 16625; 238393; 20717; 628900; 433016; 76770	Eppin; Serpina3n; C3; Col7a1; Ltf; Thbs1; Serpina3g; Wfikkn2; Stfa3; Serpina3c; Serpina3f; Serpina3m; Serpina3i; Cstdc4; Csta2	UP
GO:0004867	serine-type endopeptidase inhibitor activity	9/291	129/28407	7.69205e-06	0.000665168	0.000479418	81	75526; 20716; 12836; 20715; 278507; 16625; 238393; 20717; 628900	Eppin; Serpina3n; Col7a1; Serpina3g; Wfikkn2; Serpina3c; Serpina3f; Serpina3m; Serpina3i	UP
GO:0004869	cysteine-type endopeptidase inhibitor activity	5/291	46/28407	0.000105939	0.00521926	0.00376176	25	17002; 20715; 20863; 433016; 76770	Ltf; Serpina3g; Stfa3; Cstdc4; Csta2	UP
GO:0005125	cytokine activity	10/291	236/28407	0.000174245	0.00652836	0.00470529	100	21943; 16193; 16176; 20750; 20311; 16324; 16323; 20310; 56838; 100861647	Tnfsf11; Il6; Il1b; Spp1; Cxcl5; Inhbb; Inhba; Cxcl2; Ccl28; Ccl19-ps6	UP
GO:0005178	integrin binding	8/291	153/28407	0.000189031	0.00652836	0.00470529	64	22402; 16416; 11501; 16176; 22329; 20750; 21825; 68891	Ccn4; Itgb3; Adam8; Il1b; Vcam1; Spp1; Thbs1; Cd177	UP
GO:0005509	calcium ion binding	21/291	633/28407	2.787e-06	0.000294227	0.000212063	441	17394; 17898; 78771; 71132; 11501; 18484; 20344; 20339; 65969; 56619; 11941; 244049; 192188; 18796; 21825; 100504221; 17381; 20201; 20202; 11722; 12939	Mmp8; Myl7; Mctp1; Cabyr; Adam8; Pam; Selp; Sele; Cubn; Clec4e; Atp2b2; Mctp2; Stab2; Plcb2; Thbs1; Efcab8; Mmp12; S100a8; S100a9; Amy1; Pcdha7	UP
GO:0005539	glycosaminoglycan binding	10/291	243/28407	0.000220517	0.00708532	0.00510672	100	22402; 72780; 12815; 20344; 17002; 224224; 192188; 17967; 21825; 20208	Ccn4; Rspo3; Col11a2; Selp; Ltf; Impg2; Stab2; Ncam1; Thbs1; Saa1	UP
GO:0005902	microvillus	7/288	107/28573	0.000108497	0.00547909	0.00442553	49	16416; 69354; 432516; 65969; 192212; 22329; 17777	Itgb3; Slc38a4; Myo1a; Cubn; Prom2; Vcam1; Mttp	UP
GO:0006066	alcohol metabolic process	12/290	354/28891	0.000267513	0.00944599	0.00673638	144	18106; 11303; 27384; 13078; 58226; 65969; 15360; 17777; 665270; 227399; 19229; 20208	Cd244a; Abca1; Akr1c13; Cyp1b1; Cacna1h; Cubn; Hmgcs2; Mttp; Plb1; Ppip5k2; Ptk2b; Saa1	UP
GO:0006809	nitric oxide biosynthetic process	6/290	87/28891	0.000248224	0.00891864	0.00636031	36	17394; 13078; 16193; 16176; 19288; 19229	Mmp8; Cyp1b1; Il6; Il1b; Ptx3; Ptk2b	UP
GO:0006897	endocytosis	25/290	712/28891	7.20356e-08	1.22941e-05	8.7675e-06	625	11303; 74051; 16803; 16416; 78771; 12266; 12765; 19329; 17167; 20339; 65969; 192212; 16176; 19288; 14191; 50877; 192188; 21825; 246746; 68891; 14289; 70450; 100038947; 381484; 14727	Abca1; Steap2; Lbp; Itgb3; Mctp1; C3; Cxcr2; Rab17; Marco; Sele; Cubn; Prom2; Il1b; Ptx3; Fgr; Neu3; Stab2; Thbs1; Cd300lf; Cd177; Fpr2; Unc13d; Sirpb1c; Gm5150; Lilrb4b	UP
GO:0006909	phagocytosis	14/290	242/28891	1.84618e-07	2.7007e-05	1.926e-05	196	11303; 16803; 16416; 12266; 17167; 16176; 19288; 14191; 21825; 246746; 14289; 70450; 100038947; 381484	Abca1; Lbp; Itgb3; C3; Marco; Il1b; Ptx3; Fgr; Thbs1; Cd300lf; Fpr2; Unc13d; Sirpb1c; Gm5150	UP
GO:0006935	chemotaxis	23/290	462/28891	3.81483e-10	3.39852e-07	2.42364e-07	529	16803; 16416; 18208; 21943; 11501; 12765; 16176; 22329; 15234; 20346; 20750; 20311; 20210; 21825; 58217; 14293; 14289; 20201; 20202; 20310; 19229; 56838; 100861647	Lbp; Itgb3; Ntn1; Tnfsf11; Adam8; Cxcr2; Il1b; Vcam1; Hgf; Sema3a; Spp1; Cxcl5; Saa3; Thbs1; Trem1; Fpr1; Fpr2; S100a8; S100a9; Cxcl2; Ptk2b; Ccl28; Ccl19-ps6	UP
GO:0006953	acute-phase response	10/290	44/28891	1.63282e-11	3.34402e-08	2.38478e-08	100	16803; 20716; 21943; 16193; 16176; 18405; 20210; 20209; 18406; 20208	Lbp; Serpina3n; Tnfsf11; Il6; Il1b; Orm1; Saa3; Saa2; Orm2; Saa1	UP
GO:0006954	inflammatory response	34/290	846/28891	7.47991e-12	3.06377e-08	2.18492e-08	1156	22402; 17394; 16803; 20716; 21943; 16365; 12266; 14104; 11501; 16193; 16178; 12765; 20344; 16176; 22329; 15234; 20311; 108078; 230828; 18405; 20210; 21825; 12655; 230899; 14293; 14289; 20201; 20202; 20209; 70450; 20310; 18406; 20208; 14727	Ccn4; Mmp8; Lbp; Serpina3n; Tnfsf11; Acod1; C3; Fasn; Adam8; Il6; Il1r2; Cxcr2; Selp; Il1b; Vcam1; Hgf; Cxcl5; Olr1; Il22ra1; Orm1; Saa3; Thbs1; Chil3; Nppa; Fpr1; Fpr2; S100a8; S100a9; Saa2; Unc13d; Cxcl2; Orm2; Saa1; Lilrb4b	UP
GO:0006959	humoral immune response	12/290	337/28891	0.000170541	0.00691619	0.00493227	144	16365; 12266; 16176; 20311; 17002; 232371; 20202; 16687; 20310; 12268; 56838; 100861647	Acod1; C3; Il1b; Cxcl5; Ltf; C1rl; S100a9; Krt6a; Cxcl2; C4b; Ccl28; Ccl19-ps6	UP
GO:0007159	leukocyte cell-cell adhesion	19/290	447/28891	1.60964e-07	2.5358e-05	1.8084e-05	361	18106; 20971; 21943; 11501; 16193; 20344; 20339; 16176; 22329; 108078; 16008; 21825; 68891; 20201; 20202; 100038947; 56838; 381484; 14727	Cd244a; Sdc4; Tnfsf11; Adam8; Il6; Selp; Sele; Il1b; Vcam1; Olr1; Igfbp2; Thbs1; Cd177; S100a8; S100a9; Sirpb1c; Ccl28; Gm5150; Lilrb4b	UP
GO:0007160	cell-matrix adhesion	10/290	235/28891	0.000143017	0.00633809	0.00451999	100	20971; 16416; 11501; 22329; 76509; 21825; 58217; 17381; 19229; 56838	Sdc4; Itgb3; Adam8; Vcam1; Plet1; Thbs1; Trem1; Mmp12; Ptk2b; Ccl28	UP
GO:0007204	positive regulation of cytosolic calcium ion concentration	9/290	202/28891	0.000217908	0.0082579	0.0058891	81	14652; 12765; 16176; 14293; 320360; 14289; 20310; 19229; 56838	Glp1r; Cxcr2; Il1b; Fpr1; Ric3; Fpr2; Cxcl2; Ptk2b; Ccl28	UP
GO:0007350	blastoderm segmentation	4/290	30/28891	0.000221818	0.0082579	0.0058891	16	20346; 210510; 72634; 20471	Sema3a; Tdrd6; Tdrkh; Six1	UP
GO:0008037	cell recognition	8/290	160/28891	0.000223786	0.0082579	0.0058891	64	53604; 13723; 19288; 20346; 17967; 12659; 22635; 12939	Zpbp; Emb; Ptx3; Sema3a; Ncam1; Ovgp1; Zan; Pcdha7	UP
GO:0008201	heparin binding	9/291	179/28407	0.000102008	0.00521926	0.00376176	81	22402; 72780; 12815; 20344; 17002; 224224; 17967; 21825; 20208	Ccn4; Rspo3; Col11a2; Selp; Ltf; Impg2; Ncam1; Thbs1; Saa1	UP
GO:0009617	response to bacterium	30/290	961/28891	4.59721e-08	8.72486e-06	6.22212e-06	900	17394; 11303; 16803; 110095; 20716; 16365; 12266; 16193; 50778; 65969; 16819; 16176; 14191; 20311; 56619; 17474; 13088; 17002; 192188; 230828; 20210; 58217; 14289; 20201; 20202; 16687; 20310; 238393; 20208; 11722	Mmp8; Abca1; Lbp; Pygl; Serpina3n; Acod1; C3; Il6; Rgs1; Cubn; Lcn2; Il1b; Fgr; Cxcl5; Clec4e; Clec4d; Cyp2b10; Ltf; Stab2; Il22ra1; Saa3; Trem1; Fpr2; S100a8; S100a9; Krt6a; Cxcl2; Serpina3f; Saa1; Amy1	UP
GO:0009725	response to hormone	21/290	804/28891	7.13697e-05	0.00392489	0.00279903	441	234724; 74051; 11670; 16006; 20716; 27384; 16365; 14573; 16193; 16176; 18491; 20750; 20497; 16324; 16323; 20715; 16625; 238393; 20717; 628900; 100861647	Tat; Steap2; Aldh3a1; Igfbp1; Serpina3n; Akr1c13; Acod1; Gdnf; Il6; Il1b; Pappa; Spp1; Slc12a3; Inhbb; Inhba; Serpina3g; Serpina3c; Serpina3f; Serpina3m; Serpina3i; Ccl19-ps6	UP
GO:0009897	external side of plasma membrane	20/288	543/28573	7.76107e-07	0.000313547	0.000253256	400	18106; 11303; 16416; 11829; 16193; 12765; 20344; 20339; 22329; 56619; 17474; 76509; 50877; 192188; 17967; 21825; 26436; 12984; 16158; 102639802	Cd244a; Abca1; Itgb3; Aqp4; Il6; Cxcr2; Selp; Sele; Vcam1; Clec4e; Clec4d; Plet1; Neu3; Stab2; Ncam1; Thbs1; Psg16; Csf2rb2; Il11ra2; Btnl12	UP
GO:0010466	negative regulation of peptidase activity	17/290	257/28891	1.17458e-09	6.30007e-07	4.49288e-07	289	75526; 20716; 12954; 12836; 16193; 15234; 17002; 21825; 20715; 278507; 20863; 16625; 238393; 20717; 628900; 433016; 76770	Eppin; Serpina3n; Cryaa; Col7a1; Il6; Hgf; Ltf; Thbs1; Serpina3g; Wfikkn2; Stfa3; Serpina3c; Serpina3f; Serpina3m; Serpina3i; Cstdc4; Csta2	UP
GO:0010562	positive regulation of phosphorus metabolic process	22/290	877/28891	8.63673e-05	0.00442201	0.00315354	484	18106; 20971; 16416; 21943; 14573; 17869; 12954; 12266; 11501; 16193; 192212; 16176; 15234; 14191; 17002; 74205; 21825; 16323; 14289; 433182; 19229; 100861647	Cd244a; Sdc4; Itgb3; Tnfsf11; Gdnf; Myc; Cryaa; C3; Adam8; Il6; Prom2; Il1b; Hgf; Fgr; Ltf; Acsl3; Thbs1; Inhba; Fpr2; Eno1b; Ptk2b; Ccl19-ps6	UP
GO:0010573	vascular endothelial growth factor production	5/290	39/28891	4.28581e-05	0.00270072	0.00192601	25	13078; 12266; 11829; 16193; 16176	Cyp1b1; C3; Aqp4; Il6; Il1b	UP
GO:0010574	regulation of vascular endothelial growth factor production	5/290	35/28891	2.49707e-05	0.00167672	0.00119575	25	13078; 12266; 11829; 16193; 16176	Cyp1b1; C3; Aqp4; Il6; Il1b	UP
GO:0010575	positive regulation of vascular endothelial growth factor production	4/290	27/28891	0.000145454	0.00633809	0.00451999	16	13078; 12266; 16193; 16176	Cyp1b1; C3; Il6; Il1b	UP
GO:0010810	regulation of cell-substrate adhesion	11/290	228/28891	2.13907e-05	0.00148503	0.00105904	121	20971; 16416; 380924; 20750; 76509; 21825; 58217; 17381; 70450; 19229; 56838	Sdc4; Itgb3; Olfm4; Spp1; Plet1; Thbs1; Trem1; Mmp12; Unc13d; Ptk2b; Ccl28	UP
GO:0010811	positive regulation of cell-substrate adhesion	9/290	140/28891	1.27032e-05	0.00100062	0.00071359	81	20971; 16416; 380924; 20750; 21825; 58217; 70450; 19229; 56838	Sdc4; Itgb3; Olfm4; Spp1; Thbs1; Trem1; Unc13d; Ptk2b; Ccl28	UP
GO:0010951	negative regulation of endopeptidase activity	11/290	184/28891	2.80969e-06	0.000255745	0.000182384	121	20716; 12954; 16193; 15234; 17002; 21825; 20715; 16625; 238393; 20717; 628900	Serpina3n; Cryaa; Il6; Hgf; Ltf; Thbs1; Serpina3g; Serpina3c; Serpina3f; Serpina3m; Serpina3i	UP
GO:0016324	apical plasma membrane	15/288	427/28573	3.28108e-05	0.00331389	0.00267667	225	16416; 18260; 432516; 19329; 65969; 17153; 192212; 22329; 27428; 11941; 20497; 76509; 268345; 16008; 23850	Itgb3; Ocln; Myo1a; Rab17; Cubn; Mal; Prom2; Vcam1; Shroom3; Atp2b2; Slc12a3; Plet1; Kcnc2; Igfbp2; Pappa2	UP
GO:0019221	cytokine-mediated signaling pathway	18/290	450/28891	8.24723e-07	9.38352e-05	6.69183e-05	324	17394; 21943; 16193; 16178; 12765; 16176; 20311; 230828; 56489; 246746; 17381; 20310; 213002; 19229; 12984; 16158; 100038909; 14727	Mmp8; Tnfsf11; Il6; Il1r2; Cxcr2; Il1b; Cxcl5; Il22ra1; Ikbke; Cd300lf; Mmp12; Cxcl2; Ifitm6; Ptk2b; Csf2rb2; Il11ra2; Pira12; Lilrb4b	UP
GO:0019637	organophosphate metabolic process	22/290	934/28891	0.000210255	0.00812456	0.00579401	484	18106; 15483; 110095; 171281; 17869; 14104; 15360; 665270; 74596; 11941; 272428; 74205; 104816; 80721; 18796; 227399; 230899; 140781; 14544; 433182; 19229; 272031	Cd244a; Hsd11b1; Pygl; Acot3; Myc; Fasn; Hmgcs2; Plb1; Cds1; Atp2b2; Acsm5; Acsl3; Aspg; Slc19a3; Plcb2; Ppip5k2; Nppa; Myh7; Gda; Eno1b; Ptk2b; Plppr1	UP
GO:0019932	second-messenger-mediated signaling	12/290	328/28891	0.000132701	0.00603939	0.00430698	144	21943; 14652; 71132; 12765; 20344; 58869; 22329; 268345; 17967; 21825; 230899; 14289	Tnfsf11; Glp1r; Cabyr; Cxcr2; Selp; Pex5l; Vcam1; Kcnc2; Ncam1; Thbs1; Nppa; Fpr2	UP
GO:0019955	cytokine binding	8/291	145/28407	0.000130591	0.00603166	0.0043473	64	17394; 16416; 16178; 12765; 230828; 21825; 278507; 16158	Mmp8; Itgb3; Il1r2; Cxcr2; Il22ra1; Thbs1; Wfikkn2; Il11ra2	UP
GO:0022409	positive regulation of cell-cell adhesion	12/290	354/28891	0.000267513	0.00944599	0.00673638	144	18106; 21943; 11501; 16193; 20344; 20339; 16176; 22329; 16008; 100038947; 381484; 14727	Cd244a; Tnfsf11; Adam8; Il6; Selp; Sele; Il1b; Vcam1; Igfbp2; Sirpb1c; Gm5150; Lilrb4b	UP
GO:0030100	regulation of endocytosis	16/290	344/28891	4.7649e-07	5.91425e-05	4.21773e-05	256	16803; 16416; 78771; 12266; 19329; 20339; 192212; 16176; 19288; 14191; 50877; 246746; 68891; 14289; 100038947; 381484	Lbp; Itgb3; Mctp1; C3; Rab17; Sele; Prom2; Il1b; Ptx3; Fgr; Neu3; Cd300lf; Cd177; Fpr2; Sirpb1c; Gm5150	UP
GO:0030141	secretory granule	15/288	498/28573	0.000180981	0.00812406	0.0065619	225	75526; 53604; 380924; 11501; 18484; 20344; 16176; 17002; 18796; 21825; 68891; 16618; 20388; 70450; 56838	Eppin; Zpbp; Olfm4; Adam8; Pam; Selp; Il1b; Ltf; Plcb2; Thbs1; Cd177; Klk1b26; Sftpb; Unc13d; Ccl28	UP
GO:0030155	regulation of cell adhesion	25/290	841/28891	1.55409e-06	0.000151561	0.000108085	625	18106; 20971; 16416; 21943; 380924; 13078; 11501; 16193; 20344; 20339; 16176; 22329; 20750; 76509; 16008; 66959; 21825; 58217; 17381; 70450; 19229; 100038947; 56838; 381484; 14727	Cd244a; Sdc4; Itgb3; Tnfsf11; Olfm4; Cyp1b1; Adam8; Il6; Selp; Sele; Il1b; Vcam1; Spp1; Plet1; Igfbp2; Dusp26; Thbs1; Trem1; Mmp12; Unc13d; Ptk2b; Sirpb1c; Ccl28; Gm5150; Lilrb4b	UP
GO:0030162	regulation of proteolysis	27/290	773/28891	2.34788e-08	6.20395e-06	4.42433e-06	729	75526; 20716; 12684; 17869; 12954; 11501; 12836; 16193; 16178; 16176; 15234; 17002; 21825; 20715; 278507; 20863; 20201; 20202; 269016; 433182; 19229; 16625; 238393; 20717; 628900; 433016; 76770	Eppin; Serpina3n; Cideb; Myc; Cryaa; Adam8; Col7a1; Il6; Il1r2; Il1b; Hgf; Ltf; Thbs1; Serpina3g; Wfikkn2; Stfa3; S100a8; S100a9; Sh3rf2; Eno1b; Ptk2b; Serpina3c; Serpina3f; Serpina3m; Serpina3i; Cstdc4; Csta2	UP
GO:0030198	extracellular matrix organization	12/290	322/28891	0.000111688	0.00544612	0.00388389	144	17394; 16416; 13078; 12815; 67573; 12836; 16193; 19288; 224224; 17381; 210719; 319742	Mmp8; Itgb3; Cyp1b1; Col11a2; Loxl4; Col7a1; Il6; Ptx3; Impg2; Mmp12; Mkx; Mpzl3	UP
GO:0030246	carbohydrate binding	13/291	283/28407	8.10083e-06	0.000665168	0.000479418	169	96875; 110095; 18484; 20344; 20339; 19288; 56619; 17474; 108078; 54646; 12655; 76487; 12268	Prg4; Pygl; Pam; Selp; Sele; Ptx3; Clec4e; Clec4d; Olr1; Ppp1r3f; Chil3; Ppp1r3g; C4b	UP
GO:0030247	polysaccharide binding	4/291	28/28407	0.00018193	0.00652836	0.00470529	16	96875; 19288; 54646; 76487	Prg4; Ptx3; Ppp1r3f; Ppp1r3g	UP
GO:0030316	osteoclast differentiation	8/290	138/28891	8.04593e-05	0.00428002	0.00305228	64	22402; 16416; 21943; 11501; 246746; 18729; 100038909; 14727	Ccn4; Itgb3; Tnfsf11; Adam8; Cd300lf; Pira6; Pira12; Lilrb4b	UP
GO:0030335	positive regulation of cell migration	23/290	602/28891	5.45928e-08	9.72226e-06	6.93341e-06	529	22402; 16803; 16416; 17869; 13078; 11501; 12765; 20344; 20339; 16819; 16176; 15234; 14191; 20346; 76509; 21825; 71653; 58217; 105732; 14289; 269016; 19229; 100861647	Ccn4; Lbp; Itgb3; Myc; Cyp1b1; Adam8; Cxcr2; Selp; Sele; Lcn2; Il1b; Hgf; Fgr; Sema3a; Plet1; Thbs1; Shtn1; Trem1; Fam83h; Fpr2; Sh3rf2; Ptk2b; Ccl19-ps6	UP
GO:0030414	peptidase inhibitor activity	15/291	205/28407	3.76804e-09	1.39229e-06	1.00349e-06	225	75526; 20716; 12266; 12836; 17002; 21825; 20715; 278507; 20863; 16625; 238393; 20717; 628900; 433016; 76770	Eppin; Serpina3n; C3; Col7a1; Ltf; Thbs1; Serpina3g; Wfikkn2; Stfa3; Serpina3c; Serpina3f; Serpina3m; Serpina3i; Cstdc4; Csta2	UP
GO:0030545	signaling receptor regulator activity	18/291	594/28407	4.7379e-05	0.00291776	0.00210296	324	21943; 14573; 16193; 16176; 15234; 20346; 20750; 20311; 16324; 20210; 16323; 230899; 278507; 27356; 20310; 56838; 14727; 100861647	Tnfsf11; Gdnf; Il6; Il1b; Hgf; Sema3a; Spp1; Cxcl5; Inhbb; Saa3; Inhba; Nppa; Wfikkn2; Insl6; Cxcl2; Ccl28; Lilrb4b; Ccl19-ps6	UP
GO:0030546	signaling receptor activator activity	16/291	548/28407	0.000189724	0.00652836	0.00470529	256	21943; 14573; 16193; 16176; 15234; 20346; 20750; 20311; 16324; 20210; 16323; 230899; 27356; 20310; 56838; 100861647	Tnfsf11; Gdnf; Il6; Il1b; Hgf; Sema3a; Spp1; Cxcl5; Inhbb; Saa3; Inhba; Nppa; Insl6; Cxcl2; Ccl28; Ccl19-ps6	UP
GO:0030593	neutrophil chemotaxis	10/290	110/28891	1.72367e-07	2.61487e-05	1.86479e-05	100	16803; 12765; 16176; 20750; 20311; 58217; 20201; 20202; 20310; 100861647	Lbp; Cxcr2; Il1b; Spp1; Cxcl5; Trem1; S100a8; S100a9; Cxcl2; Ccl19-ps6	UP
GO:0030595	leukocyte chemotaxis	15/290	240/28891	2.41607e-08	6.20395e-06	4.42433e-06	225	16803; 21943; 11501; 12765; 16176; 20750; 20311; 21825; 58217; 14289; 20201; 20202; 20310; 19229; 100861647	Lbp; Tnfsf11; Adam8; Cxcr2; Il1b; Spp1; Cxcl5; Thbs1; Trem1; Fpr2; S100a8; S100a9; Cxcl2; Ptk2b; Ccl19-ps6	UP
GO:0031347	regulation of defense response	22/290	847/28891	5.20847e-05	0.0030477	0.00217346	484	22402; 17394; 16803; 21943; 16365; 12266; 11501; 16193; 16176; 15234; 14191; 20311; 56619; 17002; 230828; 230899; 56489; 246746; 17381; 14289; 20201; 20202	Ccn4; Mmp8; Lbp; Tnfsf11; Acod1; C3; Adam8; Il6; Il1b; Hgf; Fgr; Cxcl5; Clec4e; Ltf; Il22ra1; Nppa; Ikbke; Cd300lf; Mmp12; Fpr2; S100a8; S100a9	UP
GO:0031349	positive regulation of defense response	18/290	520/28891	6.22612e-06	0.000520453	0.00037116	324	22402; 17394; 16803; 21943; 16365; 12266; 11501; 16193; 16176; 56619; 17002; 230899; 56489; 246746; 17381; 14289; 20201; 20202	Ccn4; Mmp8; Lbp; Tnfsf11; Acod1; C3; Adam8; Il6; Il1b; Clec4e; Ltf; Nppa; Ikbke; Cd300lf; Mmp12; Fpr2; S100a8; S100a9	UP
GO:0031528	microvillus membrane	4/288	24/28573	9.16168e-05	0.00547909	0.00442553	16	16416; 69354; 65969; 17777	Itgb3; Slc38a4; Cubn; Mttp	UP
GO:0031589	cell-substrate adhesion	13/290	368/28891	9.96174e-05	0.00495527	0.00353384	169	20971; 16416; 380924; 11501; 22329; 20750; 76509; 21825; 58217; 17381; 70450; 19229; 56838	Sdc4; Itgb3; Olfm4; Adam8; Vcam1; Spp1; Plet1; Thbs1; Trem1; Mmp12; Unc13d; Ptk2b; Ccl28	UP
GO:0031994	insulin-like growth factor I binding	3/291	13/28407	0.000281997	0.00868317	0.00625836	9	16006; 16416; 16008	Igfbp1; Itgb3; Igfbp2	UP
GO:0032103	positive regulation of response to external stimulus	23/290	668/28891	3.44721e-07	4.41243e-05	3.14671e-05	529	22402; 17394; 16803; 21943; 16365; 12266; 11501; 16193; 12765; 16176; 56619; 17002; 21825; 230899; 58217; 56489; 246746; 17381; 14289; 20201; 20202; 19229; 100861647	Ccn4; Mmp8; Lbp; Tnfsf11; Acod1; C3; Adam8; Il6; Cxcr2; Il1b; Clec4e; Ltf; Thbs1; Nppa; Trem1; Ikbke; Cd300lf; Mmp12; Fpr2; S100a8; S100a9; Ptk2b; Ccl19-ps6	UP
GO:0032602	chemokine production	8/290	126/28891	4.22382e-05	0.00270072	0.00192601	64	68279; 16803; 16193; 16176; 20311; 12655; 58217; 14727	Mcoln2; Lbp; Il6; Il1b; Cxcl5; Chil3; Trem1; Lilrb4b	UP
GO:0032642	regulation of chemokine production	7/290	116/28891	0.000175257	0.00703778	0.00501897	49	68279; 16803; 16193; 16176; 20311; 12655; 14727	Mcoln2; Lbp; Il6; Il1b; Cxcl5; Chil3; Lilrb4b	UP
GO:0032872	regulation of stress-activated MAPK cascade	10/290	206/28891	4.80331e-05	0.00293647	0.00209414	100	54612; 21943; 16176; 15234; 330938; 17318; 230899; 269016; 19229; 100861647	Sfrp5; Tnfsf11; Il1b; Hgf; Dixdc1; Mid1; Nppa; Sh3rf2; Ptk2b; Ccl19-ps6	UP
GO:0033993	response to lipid	22/290	937/28891	0.000219804	0.0082579	0.0058891	484	234724; 17394; 11303; 16803; 11670; 27384; 16365; 14573; 16193; 16176; 18491; 20750; 20311; 20497; 17002; 16324; 16323; 20201; 20202; 20310; 19229; 100861647	Tat; Mmp8; Abca1; Lbp; Aldh3a1; Akr1c13; Acod1; Gdnf; Il6; Il1b; Pappa; Spp1; Cxcl5; Slc12a3; Ltf; Inhbb; Inhba; S100a8; S100a9; Cxcl2; Ptk2b; Ccl19-ps6	UP
GO:0034377	plasma lipoprotein particle assembly	4/290	21/28891	5.20126e-05	0.0030477	0.00217346	16	11303; 12684; 17777; 74205	Abca1; Cideb; Mttp; Acsl3	UP
GO:0038024	cargo receptor activity	7/291	82/28407	2.17251e-05	0.00145953	0.00105195	49	96875; 11303; 67573; 17167; 65969; 108078; 192188	Prg4; Abca1; Loxl4; Marco; Cubn; Olr1; Stab2	UP
GO:0040017	positive regulation of locomotion	24/290	646/28891	4.68621e-08	8.72486e-06	6.22212e-06	576	22402; 16803; 16416; 18208; 17869; 13078; 11501; 12765; 20344; 20339; 16819; 16176; 15234; 14191; 20346; 76509; 21825; 71653; 58217; 105732; 14289; 269016; 19229; 100861647	Ccn4; Lbp; Itgb3; Ntn1; Myc; Cyp1b1; Adam8; Cxcr2; Selp; Sele; Lcn2; Il1b; Hgf; Fgr; Sema3a; Plet1; Thbs1; Shtn1; Trem1; Fam83h; Fpr2; Sh3rf2; Ptk2b; Ccl19-ps6	UP
GO:0042330	taxis	23/290	464/28891	4.14858e-10	3.39852e-07	2.42364e-07	529	16803; 16416; 18208; 21943; 11501; 12765; 16176; 22329; 15234; 20346; 20750; 20311; 20210; 21825; 58217; 14293; 14289; 20201; 20202; 20310; 19229; 56838; 100861647	Lbp; Itgb3; Ntn1; Tnfsf11; Adam8; Cxcr2; Il1b; Vcam1; Hgf; Sema3a; Spp1; Cxcl5; Saa3; Thbs1; Trem1; Fpr1; Fpr2; S100a8; S100a9; Cxcl2; Ptk2b; Ccl28; Ccl19-ps6	UP
GO:0043062	extracellular structure organization	12/290	324/28891	0.00011835	0.00563675	0.00401983	144	17394; 16416; 13078; 12815; 67573; 12836; 16193; 19288; 224224; 17381; 210719; 319742	Mmp8; Itgb3; Cyp1b1; Col11a2; Loxl4; Col7a1; Il6; Ptx3; Impg2; Mmp12; Mkx; Mpzl3	UP
GO:0043086	negative regulation of catalytic activity	23/290	655/28891	2.44627e-07	3.23223e-05	2.30506e-05	529	75526; 54612; 18768; 20716; 12954; 12836; 16193; 16176; 19288; 15234; 17002; 21825; 20715; 230899; 278507; 20863; 16625; 238393; 20717; 628900; 433016; 76770; 14727	Eppin; Sfrp5; Pkib; Serpina3n; Cryaa; Col7a1; Il6; Il1b; Ptx3; Hgf; Ltf; Thbs1; Serpina3g; Nppa; Wfikkn2; Stfa3; Serpina3c; Serpina3f; Serpina3m; Serpina3i; Cstdc4; Csta2; Lilrb4b	UP
GO:0043235	receptor complex	14/288	417/28573	9.68491e-05	0.00547909	0.00442553	196	16416; 11624; 14573; 67573; 16193; 65969; 58869; 17777; 108078; 224224; 71862; 19229; 12984; 16158	Itgb3; Ahrr; Gdnf; Loxl4; Il6; Cubn; Pex5l; Mttp; Olr1; Impg2; Gpr160; Ptk2b; Csf2rb2; Il11ra2	UP
GO:0043277	apoptotic cell clearance	5/290	43/28891	6.93436e-05	0.00389084	0.00277475	25	16416; 12266; 17167; 21825; 246746	Itgb3; C3; Marco; Thbs1; Cd300lf	UP
GO:0043408	regulation of MAPK cascade	20/290	751/28891	8.17244e-05	0.00429158	0.00306053	400	54612; 16416; 21943; 12266; 11501; 16193; 16176; 15234; 319520; 330938; 17318; 66959; 21825; 16323; 230899; 14289; 269016; 19229; 14727; 100861647	Sfrp5; Itgb3; Tnfsf11; C3; Adam8; Il6; Il1b; Hgf; Dusp4; Dixdc1; Mid1; Dusp26; Thbs1; Inhba; Nppa; Fpr2; Sh3rf2; Ptk2b; Lilrb4b; Ccl19-ps6	UP
GO:0045123	cellular extravasation	7/290	80/28891	1.62253e-05	0.00121894	0.000869283	49	11501; 20344; 20339; 22329; 58217; 68891; 56838	Adam8; Selp; Sele; Vcam1; Trem1; Cd177; Ccl28	UP
GO:0045124	regulation of bone resorption	5/290	54/28891	0.00020822	0.00812254	0.00579257	25	16416; 21943; 11501; 16193; 20750	Itgb3; Tnfsf11; Adam8; Il6; Spp1	UP
GO:0045177	apical part of cell	18/288	548/28573	1.333e-05	0.00269265	0.00217489	324	15483; 16416; 18260; 432516; 19329; 65969; 17153; 192212; 22329; 20750; 27428; 11941; 20497; 76509; 268345; 16008; 16618; 23850	Hsd11b1; Itgb3; Ocln; Myo1a; Rab17; Cubn; Mal; Prom2; Vcam1; Spp1; Shroom3; Atp2b2; Slc12a3; Plet1; Kcnc2; Igfbp2; Klk1b26; Pappa2	UP
GO:0045229	external encapsulating structure organization	12/290	323/28891	0.000114977	0.00554056	0.00395124	144	17394; 16416; 13078; 12815; 67573; 12836; 16193; 19288; 224224; 17381; 210719; 319742	Mmp8; Itgb3; Cyp1b1; Col11a2; Loxl4; Col7a1; Il6; Ptx3; Impg2; Mmp12; Mkx; Mpzl3	UP
GO:0045429	positive regulation of nitric oxide biosynthetic process	5/290	51/28891	0.0001585	0.00676268	0.00482279	25	17394; 16193; 16176; 19288; 19229	Mmp8; Il6; Il1b; Ptx3; Ptk2b	UP
GO:0045453	bone resorption	6/290	81/28891	0.000167732	0.00689611	0.00491795	36	16416; 21943; 11501; 16193; 20750; 19229	Itgb3; Tnfsf11; Adam8; Il6; Spp1; Ptk2b	UP
GO:0045780	positive regulation of bone resorption	4/290	28/28891	0.000168362	0.00689611	0.00491795	16	16416; 21943; 11501; 20750	Itgb3; Tnfsf11; Adam8; Spp1	UP
GO:0045785	positive regulation of cell adhesion	22/290	540/28891	3.50419e-08	7.17658e-06	5.11796e-06	484	18106; 20971; 16416; 21943; 380924; 11501; 16193; 20344; 20339; 16176; 22329; 20750; 16008; 66959; 21825; 58217; 70450; 19229; 100038947; 56838; 381484; 14727	Cd244a; Sdc4; Itgb3; Tnfsf11; Olfm4; Adam8; Il6; Selp; Sele; Il1b; Vcam1; Spp1; Igfbp2; Dusp26; Thbs1; Trem1; Unc13d; Ptk2b; Sirpb1c; Ccl28; Gm5150; Lilrb4b	UP
GO:0045807	positive regulation of endocytosis	9/290	204/28891	0.000234439	0.00857379	0.00611437	81	16803; 12266; 20339; 16176; 19288; 246746; 14289; 100038947; 381484	Lbp; C3; Sele; Il1b; Ptx3; Cd300lf; Fpr2; Sirpb1c; Gm5150	UP
GO:0045861	negative regulation of proteolysis	18/290	362/28891	3.32065e-08	7.15861e-06	5.10515e-06	324	75526; 20716; 12954; 12836; 16193; 16178; 15234; 17002; 21825; 20715; 278507; 20863; 16625; 238393; 20717; 628900; 433016; 76770	Eppin; Serpina3n; Cryaa; Col7a1; Il6; Il1r2; Hgf; Ltf; Thbs1; Serpina3g; Wfikkn2; Stfa3; Serpina3c; Serpina3f; Serpina3m; Serpina3i; Cstdc4; Csta2	UP
GO:0045937	positive regulation of phosphate metabolic process	22/290	877/28891	8.63673e-05	0.00442201	0.00315354	484	18106; 20971; 16416; 21943; 14573; 17869; 12954; 12266; 11501; 16193; 192212; 16176; 15234; 14191; 17002; 74205; 21825; 16323; 14289; 433182; 19229; 100861647	Cd244a; Sdc4; Itgb3; Tnfsf11; Gdnf; Myc; Cryaa; C3; Adam8; Il6; Prom2; Il1b; Hgf; Fgr; Ltf; Acsl3; Thbs1; Inhba; Fpr2; Eno1b; Ptk2b; Ccl19-ps6	UP
GO:0046328	regulation of JNK cascade	8/290	153/28891	0.000164797	0.00688784	0.00491204	64	54612; 21943; 16176; 330938; 230899; 269016; 19229; 100861647	Sfrp5; Tnfsf11; Il1b; Dixdc1; Nppa; Sh3rf2; Ptk2b; Ccl19-ps6	UP
GO:0047760	butyrate-CoA ligase activity	3/291	9/28407	8.53828e-05	0.00485369	0.00349828	9	272428; 74205; 380660	Acsm5; Acsl3; Acss3	UP
GO:0048018	receptor ligand activity	16/291	542/28407	0.000167605	0.00652836	0.00470529	256	21943; 14573; 16193; 16176; 15234; 20346; 20750; 20311; 16324; 20210; 16323; 230899; 27356; 20310; 56838; 100861647	Tnfsf11; Gdnf; Il6; Il1b; Hgf; Sema3a; Spp1; Cxcl5; Inhbb; Saa3; Inhba; Nppa; Insl6; Cxcl2; Ccl28; Ccl19-ps6	UP
GO:0048729	tissue morphogenesis	23/290	700/28891	7.72267e-07	9.03773e-05	6.44523e-05	529	72388; 20971; 54612; 72780; 18208; 268482; 14573; 17869; 11501; 16193; 12765; 21952; 16819; 15234; 20346; 27428; 76509; 230824; 16323; 17381; 20471; 140781; 16687	Ripk4; Sdc4; Sfrp5; Rspo3; Ntn1; Krt12; Gdnf; Myc; Adam8; Il6; Cxcr2; Tnni1; Lcn2; Hgf; Sema3a; Shroom3; Plet1; Grhl3; Inhba; Mmp12; Six1; Myh7; Krt6a	UP
GO:0050727	regulation of inflammatory response	15/290	411/28891	2.01941e-05	0.00142612	0.00101703	225	22402; 17394; 16803; 21943; 16365; 12266; 11501; 16193; 16176; 15234; 230828; 230899; 14289; 20201; 20202	Ccn4; Mmp8; Lbp; Tnfsf11; Acod1; C3; Adam8; Il6; Il1b; Hgf; Il22ra1; Nppa; Fpr2; S100a8; S100a9	UP
GO:0050729	positive regulation of inflammatory response	11/290	167/28891	1.08903e-06	0.000114376	8.15669e-05	121	22402; 17394; 16803; 21943; 12266; 11501; 16193; 16176; 230899; 20201; 20202	Ccn4; Mmp8; Lbp; Tnfsf11; C3; Adam8; Il6; Il1b; Nppa; S100a8; S100a9	UP
GO:0050764	regulation of phagocytosis	9/290	127/28891	5.75832e-06	0.000491376	0.000350424	81	16803; 12266; 16176; 19288; 14191; 246746; 14289; 100038947; 381484	Lbp; C3; Il1b; Ptx3; Fgr; Cd300lf; Fpr2; Sirpb1c; Gm5150	UP
GO:0050766	positive regulation of phagocytosis	8/290	93/28891	4.55498e-06	0.000396962	0.000283093	64	16803; 12266; 16176; 19288; 246746; 14289; 100038947; 381484	Lbp; C3; Il1b; Ptx3; Cd300lf; Fpr2; Sirpb1c; Gm5150	UP
GO:0050776	regulation of immune response	23/290	982/28891	0.00016394	0.00688784	0.00491204	529	16803; 380924; 16365; 12266; 11501; 16193; 16176; 14191; 56619; 17474; 17002; 232371; 230899; 56489; 14293; 246746; 17381; 68891; 14289; 70450; 12268; 102639802; 14727	Lbp; Olfm4; Acod1; C3; Adam8; Il6; Il1b; Fgr; Clec4e; Clec4d; Ltf; C1rl; Nppa; Ikbke; Fpr1; Cd300lf; Mmp12; Cd177; Fpr2; Unc13d; C4b; Btnl12; Lilrb4b	UP
GO:0050778	positive regulation of immune response	20/290	788/28891	0.000155298	0.00669577	0.00477508	400	16803; 16365; 12266; 11501; 16193; 16176; 14191; 56619; 17002; 232371; 230899; 56489; 14293; 246746; 17381; 68891; 14289; 12268; 102639802; 14727	Lbp; Acod1; C3; Adam8; Il6; Il1b; Fgr; Clec4e; Ltf; C1rl; Nppa; Ikbke; Fpr1; Cd300lf; Mmp12; Cd177; Fpr2; C4b; Btnl12; Lilrb4b	UP
GO:0050865	regulation of cell activation	21/290	720/28891	1.4496e-05	0.0011203	0.000798936	441	18106; 17394; 16803; 20971; 21943; 11501; 16193; 20344; 16176; 22329; 14191; 17474; 16008; 21825; 230899; 246746; 68891; 70450; 100038947; 381484; 14727	Cd244a; Mmp8; Lbp; Sdc4; Tnfsf11; Adam8; Il6; Selp; Il1b; Vcam1; Fgr; Clec4d; Igfbp2; Thbs1; Nppa; Cd300lf; Cd177; Unc13d; Sirpb1c; Gm5150; Lilrb4b	UP
GO:0050867	positive regulation of cell activation	18/290	454/28891	9.35918e-07	0.000103609	7.38883e-05	324	18106; 17394; 16803; 21943; 11501; 16193; 20344; 16176; 22329; 14191; 17474; 16008; 21825; 230899; 68891; 100038947; 381484; 14727	Cd244a; Mmp8; Lbp; Tnfsf11; Adam8; Il6; Selp; Il1b; Vcam1; Fgr; Clec4d; Igfbp2; Thbs1; Nppa; Cd177; Sirpb1c; Gm5150; Lilrb4b	UP
GO:0050900	leukocyte migration	22/290	398/28891	1.30053e-10	1.77566e-07	1.26631e-07	484	68279; 16803; 16416; 21943; 11501; 12765; 20344; 20339; 16176; 22329; 20750; 20311; 21825; 58217; 68891; 14289; 20201; 20202; 20310; 19229; 56838; 100861647	Mcoln2; Lbp; Itgb3; Tnfsf11; Adam8; Cxcr2; Selp; Sele; Il1b; Vcam1; Spp1; Cxcl5; Thbs1; Trem1; Cd177; Fpr2; S100a8; S100a9; Cxcl2; Ptk2b; Ccl28; Ccl19-ps6	UP
GO:0050921	positive regulation of chemotaxis	8/290	165/28891	0.000275717	0.00965245	0.00688362	64	16803; 12765; 16176; 21825; 58217; 14289; 19229; 100861647	Lbp; Cxcr2; Il1b; Thbs1; Trem1; Fpr2; Ptk2b; Ccl19-ps6	UP
GO:0051046	regulation of secretion	20/290	778/28891	0.000131166	0.00603658	0.00430497	400	20971; 78771; 21943; 14652; 58226; 16193; 16176; 58869; 14191; 20750; 244049; 74205; 66809; 16324; 16323; 230899; 68891; 20201; 20202; 70450	Sdc4; Mctp1; Tnfsf11; Glp1r; Cacna1h; Il6; Il1b; Pex5l; Fgr; Spp1; Mctp2; Acsl3; Krt20; Inhbb; Inhba; Nppa; Cd177; S100a8; S100a9; Unc13d	UP
GO:0051047	positive regulation of secretion	15/290	437/28891	4.08139e-05	0.00265355	0.00189238	225	20971; 21943; 14652; 58226; 16176; 58869; 14191; 20750; 74205; 16324; 230899; 68891; 20201; 20202; 70450	Sdc4; Tnfsf11; Glp1r; Cacna1h; Il1b; Pex5l; Fgr; Spp1; Acsl3; Inhbb; Nppa; Cd177; S100a8; S100a9; Unc13d	UP
GO:0051336	regulation of hydrolase activity	29/290	981/28891	2.44001e-07	3.23223e-05	2.30506e-05	841	75526; 20716; 12684; 17869; 12954; 50782; 12836; 16193; 50778; 20339; 192212; 19288; 15234; 70727; 17002; 230824; 21825; 20715; 278507; 20863; 20201; 20202; 19229; 16625; 238393; 20717; 628900; 433016; 76770	Eppin; Serpina3n; Cideb; Myc; Cryaa; Rgs11; Col7a1; Il6; Rgs1; Sele; Prom2; Ptx3; Hgf; Rasgef1a; Ltf; Grhl3; Thbs1; Serpina3g; Wfikkn2; Stfa3; S100a8; S100a9; Ptk2b; Serpina3c; Serpina3f; Serpina3m; Serpina3i; Cstdc4; Csta2	UP
GO:0051346	negative regulation of hydrolase activity	18/290	356/28891	2.57488e-08	6.20395e-06	4.42433e-06	324	75526; 20716; 12954; 12836; 16193; 19288; 15234; 17002; 21825; 20715; 278507; 20863; 16625; 238393; 20717; 628900; 433016; 76770	Eppin; Serpina3n; Cryaa; Col7a1; Il6; Ptx3; Hgf; Ltf; Thbs1; Serpina3g; Wfikkn2; Stfa3; Serpina3c; Serpina3f; Serpina3m; Serpina3i; Cstdc4; Csta2	UP
GO:0051403	stress-activated MAPK cascade	10/290	248/28891	0.000220988	0.0082579	0.0058891	100	54612; 21943; 16176; 15234; 330938; 17318; 230899; 269016; 19229; 100861647	Sfrp5; Tnfsf11; Il1b; Hgf; Dixdc1; Mid1; Nppa; Sh3rf2; Ptk2b; Ccl19-ps6	UP
GO:0052547	regulation of peptidase activity	21/290	457/28891	9.25714e-09	3.15977e-06	2.25338e-06	441	75526; 20716; 12684; 17869; 12954; 12836; 16193; 15234; 17002; 21825; 20715; 278507; 20863; 20201; 20202; 16625; 238393; 20717; 628900; 433016; 76770	Eppin; Serpina3n; Cideb; Myc; Cryaa; Col7a1; Il6; Hgf; Ltf; Thbs1; Serpina3g; Wfikkn2; Stfa3; S100a8; S100a9; Serpina3c; Serpina3f; Serpina3m; Serpina3i; Cstdc4; Csta2	UP
GO:0052548	regulation of endopeptidase activity	15/290	360/28891	4.20564e-06	0.000374485	0.000267063	225	20716; 12684; 17869; 12954; 16193; 15234; 17002; 21825; 20715; 20201; 20202; 16625; 238393; 20717; 628900	Serpina3n; Cideb; Myc; Cryaa; Il6; Hgf; Ltf; Thbs1; Serpina3g; S100a8; S100a9; Serpina3c; Serpina3f; Serpina3m; Serpina3i	UP
GO:0060251	regulation of glial cell proliferation	5/290	56/28891	0.000247422	0.00891864	0.00636031	25	56711; 18208; 17869; 16193; 16176	Plag1; Ntn1; Myc; Il6; Il1b	UP
GO:0060252	positive regulation of glial cell proliferation	5/290	30/28891	1.14208e-05	0.000917246	0.000654132	25	56711; 18208; 17869; 16193; 16176	Plag1; Ntn1; Myc; Il6; Il1b	UP
GO:0060279	positive regulation of ovulation	2/290	2/28891	0.000100412	0.00495527	0.00353384	4	16324; 16323	Inhbb; Inhba	UP
GO:0060326	cell chemotaxis	19/290	331/28891	1.31732e-09	6.30007e-07	4.49288e-07	361	16803; 21943; 11501; 12765; 16176; 22329; 15234; 20750; 20311; 20210; 21825; 58217; 14289; 20201; 20202; 20310; 19229; 56838; 100861647	Lbp; Tnfsf11; Adam8; Cxcr2; Il1b; Vcam1; Hgf; Spp1; Cxcl5; Saa3; Thbs1; Trem1; Fpr2; S100a8; S100a9; Cxcl2; Ptk2b; Ccl28; Ccl19-ps6	UP
GO:0060627	regulation of vesicle-mediated transport	21/290	618/28891	1.39491e-06	0.000139355	9.93806e-05	441	16803; 20971; 16416; 78771; 58226; 12266; 19329; 20339; 192212; 16176; 19288; 14191; 74205; 50877; 230899; 246746; 68891; 14289; 70450; 100038947; 381484	Lbp; Sdc4; Itgb3; Mctp1; Cacna1h; C3; Rab17; Sele; Prom2; Il1b; Ptx3; Fgr; Acsl3; Neu3; Nppa; Cd300lf; Cd177; Fpr2; Unc13d; Sirpb1c; Gm5150	UP
GO:0061134	peptidase regulator activity	15/291	268/28407	1.33765e-07	2.47131e-05	1.78119e-05	225	75526; 20716; 12266; 12836; 17002; 21825; 20715; 278507; 20863; 16625; 238393; 20717; 628900; 433016; 76770	Eppin; Serpina3n; C3; Col7a1; Ltf; Thbs1; Serpina3g; Wfikkn2; Stfa3; Serpina3c; Serpina3f; Serpina3m; Serpina3i; Cstdc4; Csta2	UP
GO:0061135	endopeptidase regulator activity	15/291	217/28407	8.16495e-09	2.0113e-06	1.44964e-06	225	75526; 20716; 12266; 12836; 17002; 21825; 20715; 278507; 20863; 16625; 238393; 20717; 628900; 433016; 76770	Eppin; Serpina3n; C3; Col7a1; Ltf; Thbs1; Serpina3g; Wfikkn2; Stfa3; Serpina3c; Serpina3f; Serpina3m; Serpina3i; Cstdc4; Csta2	UP
GO:0061756	leukocyte adhesion to vascular endothelial cell	5/290	54/28891	0.00020822	0.00812254	0.00579257	25	16193; 20344; 20339; 22329; 56838	Il6; Selp; Sele; Vcam1; Ccl28	UP
GO:0065005	protein-lipid complex assembly	4/290	26/28891	0.000124888	0.00587978	0.00419315	16	11303; 12684; 17777; 74205	Abca1; Cideb; Mttp; Acsl3	UP
GO:0070302	regulation of stress-activated protein kinase signaling cascade	10/290	210/28891	5.6456e-05	0.00325696	0.00232269	100	54612; 21943; 16176; 15234; 330938; 17318; 230899; 269016; 19229; 100861647	Sfrp5; Tnfsf11; Il1b; Hgf; Dixdc1; Mid1; Nppa; Sh3rf2; Ptk2b; Ccl19-ps6	UP
GO:0070486	leukocyte aggregation	5/290	19/28891	1.02012e-06	0.000109958	7.84162e-05	25	11501; 16176; 21825; 20201; 20202	Adam8; Il1b; Thbs1; S100a8; S100a9	UP
GO:0071133	alpha9-beta1 integrin-ADAM8 complex	2/288	2/28573	0.000101246	0.00547909	0.00442553	4	16416; 11501	Itgb3; Adam8	UP
GO:0071621	granulocyte chemotaxis	11/290	135/28891	1.28301e-07	2.10209e-05	1.4991e-05	121	16803; 12765; 16176; 20750; 20311; 21825; 58217; 20201; 20202; 20310; 100861647	Lbp; Cxcr2; Il1b; Spp1; Cxcl5; Thbs1; Trem1; S100a8; S100a9; Cxcl2; Ccl19-ps6	UP
GO:0071622	regulation of granulocyte chemotaxis	6/290	65/28891	4.88106e-05	0.00294012	0.00209674	36	16803; 12765; 16176; 21825; 58217; 100861647	Lbp; Cxcr2; Il1b; Thbs1; Trem1; Ccl19-ps6	UP
GO:0097529	myeloid leukocyte migration	17/290	253/28891	9.24393e-10	6.30007e-07	4.49288e-07	289	68279; 16803; 21943; 11501; 12765; 16176; 20750; 20311; 21825; 58217; 68891; 14289; 20201; 20202; 20310; 19229; 100861647	Mcoln2; Lbp; Tnfsf11; Adam8; Cxcr2; Il1b; Spp1; Cxcl5; Thbs1; Trem1; Cd177; Fpr2; S100a8; S100a9; Cxcl2; Ptk2b; Ccl19-ps6	UP
GO:0097530	granulocyte migration	14/290	167/28891	1.67956e-09	6.30007e-07	4.49288e-07	196	68279; 16803; 11501; 12765; 16176; 20750; 20311; 21825; 58217; 68891; 20201; 20202; 20310; 100861647	Mcoln2; Lbp; Adam8; Cxcr2; Il1b; Spp1; Cxcl5; Thbs1; Trem1; Cd177; S100a8; S100a9; Cxcl2; Ccl19-ps6	UP
GO:0098552	side of membrane	23/288	856/28573	2.21152e-05	0.00297818	0.00240551	529	18106; 11303; 16416; 11829; 16193; 12765; 50778; 20344; 20339; 22329; 14191; 56619; 17474; 76509; 50877; 192188; 17967; 21825; 14702; 26436; 12984; 16158; 102639802	Cd244a; Abca1; Itgb3; Aqp4; Il6; Cxcr2; Rgs1; Selp; Sele; Vcam1; Fgr; Clec4e; Clec4d; Plet1; Neu3; Stab2; Ncam1; Thbs1; Gng2; Psg16; Csf2rb2; Il11ra2; Btnl12	UP
GO:0098609	cell-cell adhesion	30/290	908/28891	1.30959e-08	4.12621e-06	2.94259e-06	900	18106; 20971; 16416; 18208; 13723; 21943; 13078; 11829; 11501; 16193; 20344; 20339; 16176; 22329; 108078; 16008; 17967; 21825; 233765; 68891; 20863; 20201; 20202; 100038947; 56838; 381484; 433016; 76770; 12939; 14727	Cd244a; Sdc4; Itgb3; Ntn1; Emb; Tnfsf11; Cyp1b1; Aqp4; Adam8; Il6; Selp; Sele; Il1b; Vcam1; Olr1; Igfbp2; Ncam1; Thbs1; Plekha7; Cd177; Stfa3; S100a8; S100a9; Sirpb1c; Ccl28; Gm5150; Cstdc4; Csta2; Pcdha7; Lilrb4b	UP
GO:0098657	import into cell	30/290	935/28891	2.51413e-08	6.20395e-06	4.42433e-06	900	11303; 74051; 16803; 16416; 78771; 14573; 69354; 12266; 12765; 19329; 17167; 20339; 65969; 16819; 192212; 16176; 19288; 14191; 20497; 74205; 50877; 192188; 21825; 246746; 68891; 14289; 70450; 100038947; 381484; 14727	Abca1; Steap2; Lbp; Itgb3; Mctp1; Gdnf; Slc38a4; C3; Cxcr2; Rab17; Marco; Sele; Cubn; Lcn2; Prom2; Il1b; Ptx3; Fgr; Slc12a3; Acsl3; Neu3; Stab2; Thbs1; Cd300lf; Cd177; Fpr2; Unc13d; Sirpb1c; Gm5150; Lilrb4b	UP
GO:0140375	immune receptor activity	10/291	138/28407	1.70102e-06	0.000209509	0.000151003	100	16178; 12765; 230828; 14293; 14289; 12984; 16158; 100042555; 100038909; 14727	Il1r2; Cxcr2; Il22ra1; Fpr1; Fpr2; Csf2rb2; Il11ra2; Gm13305; Pira12; Lilrb4b	UP
GO:0140678	molecular function inhibitor activity	18/291	526/28407	9.56347e-06	0.000706741	0.000509381	324	75526; 18768; 20716; 12266; 12836; 17002; 21825; 20715; 278507; 20863; 269016; 16625; 238393; 20717; 628900; 433016; 76770; 14727	Eppin; Pkib; Serpina3n; C3; Col7a1; Ltf; Thbs1; Serpina3g; Wfikkn2; Stfa3; Sh3rf2; Serpina3c; Serpina3f; Serpina3m; Serpina3i; Cstdc4; Csta2; Lilrb4b	UP
GO:1902624	positive regulation of neutrophil migration	5/290	49/28891	0.000130786	0.00603658	0.00430497	25	16803; 11501; 12765; 16176; 100861647	Lbp; Adam8; Cxcr2; Il1b; Ccl19-ps6	UP
GO:1903037	regulation of leukocyte cell-cell adhesion	14/290	407/28891	7.18669e-05	0.00392489	0.00279903	196	18106; 20971; 21943; 11501; 16193; 20344; 20339; 16176; 22329; 16008; 100038947; 56838; 381484; 14727	Cd244a; Sdc4; Tnfsf11; Adam8; Il6; Selp; Sele; Il1b; Vcam1; Igfbp2; Sirpb1c; Ccl28; Gm5150; Lilrb4b	UP
GO:1903039	positive regulation of leukocyte cell-cell adhesion	12/290	303/28891	6.28416e-05	0.00357499	0.00254949	144	18106; 21943; 11501; 16193; 20344; 20339; 16176; 22329; 16008; 100038947; 381484; 14727	Cd244a; Tnfsf11; Adam8; Il6; Selp; Sele; Il1b; Vcam1; Igfbp2; Sirpb1c; Gm5150; Lilrb4b	UP
GO:1904407	positive regulation of nitric oxide metabolic process	5/290	53/28891	0.00019049	0.00757521	0.00540224	25	17394; 16193; 16176; 19288; 19229	Mmp8; Il6; Il1b; Ptx3; Ptk2b	UP
GO:1990266	neutrophil migration	13/290	138/28891	1.54743e-09	6.30007e-07	4.49288e-07	169	68279; 16803; 11501; 12765; 16176; 20750; 20311; 58217; 68891; 20201; 20202; 20310; 100861647	Mcoln2; Lbp; Adam8; Cxcr2; Il1b; Spp1; Cxcl5; Trem1; Cd177; S100a8; S100a9; Cxcl2; Ccl19-ps6	UP
GO:2000147	positive regulation of cell motility	24/290	630/28891	2.93023e-08	6.66791e-06	4.7552e-06	576	22402; 16803; 16416; 18208; 17869; 13078; 11501; 12765; 20344; 20339; 16819; 16176; 15234; 14191; 20346; 76509; 21825; 71653; 58217; 105732; 14289; 269016; 19229; 100861647	Ccn4; Lbp; Itgb3; Ntn1; Myc; Cyp1b1; Adam8; Cxcr2; Selp; Sele; Lcn2; Il1b; Hgf; Fgr; Sema3a; Plet1; Thbs1; Shtn1; Trem1; Fam83h; Fpr2; Sh3rf2; Ptk2b; Ccl19-ps6	UP
GO:2000241	regulation of reproductive process	11/290	225/28891	1.89233e-05	0.00135982	0.000969754	121	16416; 58226; 20346; 665270; 16324; 16323; 17381; 27356; 213389; 12659; 22635	Itgb3; Cacna1h; Sema3a; Plb1; Inhbb; Inhba; Mmp12; Insl6; Prdm9; Ovgp1; Zan	UP
GO:2000379	positive regulation of reactive oxygen species metabolic process	7/290	85/28891	2.41569e-05	0.00164911	0.00117606	49	16365; 13078; 16819; 21825; 68891; 14289; 19229	Acod1; Cyp1b1; Lcn2; Thbs1; Cd177; Fpr2; Ptk2b	UP
GO:0001764	neuron migration	8/213	206/28891	0.000154152	0.00721569	0.00533015	64	11899; 17242; 13489; 74762; 12767; 18213; 20315; 19283	Astn1; Mdk; Drd2; Mdga1; Cxcr4; Ntrk3; Cxcl12; Ptprz1	DOWN
GO:0002396	MHC protein complex assembly	3/213	16/28891	0.00020613	0.0079461	0.00586969	9	14960; 14969; 14961	H2-Aa; H2-Eb1; H2-Ab1	DOWN
GO:0002399	MHC class II protein complex assembly	3/213	12/28891	8.27634e-05	0.00471751	0.00348478	9	14960; 14969; 14961	H2-Aa; H2-Eb1; H2-Ab1	DOWN
GO:0002495	antigen processing and presentation of peptide antigen via MHC class II	4/213	25/28891	3.21752e-05	0.0023638	0.00174611	16	16149; 14960; 14969; 14961	Cd74; H2-Aa; H2-Eb1; H2-Ab1	DOWN
GO:0002501	peptide antigen assembly with MHC protein complex	3/213	16/28891	0.00020613	0.0079461	0.00586969	9	14960; 14969; 14961	H2-Aa; H2-Eb1; H2-Ab1	DOWN
GO:0002503	peptide antigen assembly with MHC class II protein complex	3/213	12/28891	8.27634e-05	0.00471751	0.00348478	9	14960; 14969; 14961	H2-Aa; H2-Eb1; H2-Ab1	DOWN
GO:0002504	antigen processing and presentation of peptide or polysaccharide antigen via MHC class II	4/213	27/28891	4.41254e-05	0.0031038	0.00229274	16	16149; 14960; 14969; 14961	Cd74; H2-Aa; H2-Eb1; H2-Ab1	DOWN
GO:0003012	muscle system process	13/213	446/28891	2.99618e-05	0.00225122	0.00166295	169	74116; 13489; 330953; 12767; 76854; 74492; 16508; 17901; 21955; 22290; 11464; 66240; 102637511	Pi16; Drd2; Hcn4; Cxcr4; Gper1; Kbtbd13; Kcnd2; Myl1; Tnnt1; Uty; Actc1; Kcne5; Strit1	DOWN
GO:0003013	circulatory system process	15/213	574/28891	2.61116e-05	0.00210548	0.0015553	225	13166; 18126; 21391; 207728; 13489; 330953; 30878; 12767; 76854; 16508; 17901; 22290; 11464; 66240; 102637511	Dbh; Nos2; Tbxas1; Pde2a; Drd2; Hcn4; Apln; Cxcr4; Gper1; Kcnd2; Myl1; Uty; Actc1; Kcne5; Strit1	DOWN
GO:0003015	heart process	10/213	252/28891	1.94017e-05	0.00178172	0.00131614	100	13489; 330953; 30878; 12767; 16508; 17901; 22290; 11464; 66240; 102637511	Drd2; Hcn4; Apln; Cxcr4; Kcnd2; Myl1; Uty; Actc1; Kcne5; Strit1	DOWN
GO:0005198	structural molecule activity	16/213	688/28407	6.89904e-05	0.00207598	0.00138641	256	66211; 22370; 216616; 67840; 22145; 53857; 243912; 246228; 76293; 50709; 665700; 69386; 17901; 22152; 22153; 12335	Rpl3l; Vtn; Efemp1; Mrpl57; Tuba4a; Tuba8; Hspb6; Vwa1; Mfap4; H1f4; Hmcn2; H4c8; Myl1; Tubb3; Tubb4a; Capn3	DOWN
GO:0005216	monoatomic ion channel activity	13/213	437/28407	2.88514e-05	0.00127331	0.000850356	169	14405; 15166; 15165; 14397; 244886; 330953; 16495; 170706; 16508; 241794; 241528; 54378; 66240	Gabrg1; Hcn2; Hcn1; Gabra4; Tmem266; Hcn4; Kcna7; Tmem37; Kcnd2; Kcng1; Lrrc55; Cacng6; Kcne5	DOWN
GO:0005221	intracellular cyclic nucleotide activated monoatomic cation channel activity	3/213	11/28407	6.56079e-05	0.00206821	0.00138122	9	15166; 15165; 330953	Hcn2; Hcn1; Hcn4	DOWN
GO:0005222	intracellular cAMP-activated cation channel activity	3/213	9/28407	3.37731e-05	0.00139736	0.000933203	9	15166; 15165; 330953	Hcn2; Hcn1; Hcn4	DOWN
GO:0005244	voltage-gated monoatomic ion channel activity	10/213	197/28407	2.58774e-06	0.000285513	0.000190675	100	15166; 15165; 330953; 16495; 170706; 16508; 241794; 241528; 54378; 66240	Hcn2; Hcn1; Hcn4; Kcna7; Tmem37; Kcnd2; Kcng1; Lrrc55; Cacng6; Kcne5	DOWN
GO:0005249	voltage-gated potassium channel activity	8/213	97/28407	7.14458e-07	0.000118243	7.89665e-05	64	15166; 15165; 330953; 16495; 16508; 241794; 241528; 66240	Hcn2; Hcn1; Hcn4; Kcna7; Kcnd2; Kcng1; Lrrc55; Kcne5	DOWN
GO:0005261	monoatomic cation channel activity	10/213	322/28407	0.000171825	0.00437494	0.00292173	100	15166; 15165; 330953; 16495; 170706; 16508; 241794; 241528; 54378; 66240	Hcn2; Hcn1; Hcn4; Kcna7; Tmem37; Kcnd2; Kcng1; Lrrc55; Cacng6; Kcne5	DOWN
GO:0005267	potassium channel activity	8/213	122/28407	4.05618e-06	0.000335649	0.000224157	64	15166; 15165; 330953; 16495; 16508; 241794; 241528; 66240	Hcn2; Hcn1; Hcn4; Kcna7; Kcnd2; Kcng1; Lrrc55; Kcne5	DOWN
GO:0005509	calcium ion binding	15/213	633/28407	9.48383e-05	0.00272969	0.00182298	225	216616; 21922; 98363; 11647; 57816; 69352; 72832; 50709; 665700; 70445; 230971; 17901; 22153; 12335; 18546	Efemp1; Clec3b; Efhd1; Alpl; Tesc; Necab1; Crtac1; H1f4; Hmcn2; Cd248; Megf6; Myl1; Tubb4a; Capn3; Pcp4	DOWN
GO:0006636	unsaturated fatty acid biosynthetic process	4/213	43/28891	0.000282941	0.0099668	0.00736237	16	11684; 16149; 66469; 21391	Alox12; Cd74; Prxl2b; Tbxas1	DOWN
GO:0006813	potassium ion transport	12/213	249/28891	3.7135e-07	6.82047e-05	5.0382e-05	144	15166; 15165; 24012; 331004; 13489; 330953; 16495; 103988; 16508; 241794; 241528; 66240	Hcn2; Hcn1; Rgs7; Slc9a9; Drd2; Hcn4; Kcna7; Gck; Kcnd2; Kcng1; Lrrc55; Kcne5	DOWN
GO:0006816	calcium ion transport	14/213	469/28891	1.1335e-05	0.00124911	0.000922707	196	66109; 12504; 12482; 13489; 103988; 23796; 12767; 170706; 76854; 20315; 232801; 54378; 12335; 102637511	Tspan13; Cd4; Ms4a1; Drd2; Gck; Aplnr; Cxcr4; Tmem37; Gper1; Cxcl12; Lilra5; Cacng6; Capn3; Strit1	DOWN
GO:0006935	chemotaxis	12/213	462/28891	0.000178654	0.00747634	0.00552269	144	56221; 16985; 16149; 17242; 20348; 270190; 65079; 12767; 319476; 321019; 18213; 20315	Ccl24; Lsp1; Cd74; Mdk; Sema3c; Ephb1; Rtn4r; Cxcr4; Lrtm1; Gpr183; Ntrk3; Cxcl12	DOWN
GO:0006936	muscle contraction	12/213	324/28891	5.75527e-06	0.000704701	0.000520555	144	13489; 330953; 12767; 76854; 74492; 16508; 17901; 21955; 22290; 11464; 66240; 102637511	Drd2; Hcn4; Cxcr4; Gper1; Kbtbd13; Kcnd2; Myl1; Tnnt1; Uty; Actc1; Kcne5; Strit1	DOWN
GO:0006941	striated muscle contraction	9/213	178/28891	7.46206e-06	0.000850674	0.000628384	81	330953; 12767; 74492; 17901; 21955; 22290; 11464; 66240; 102637511	Hcn4; Cxcr4; Kbtbd13; Myl1; Tnnt1; Uty; Actc1; Kcne5; Strit1	DOWN
GO:0007409	axonogenesis	14/213	501/28891	2.35326e-05	0.00194497	0.00143673	196	70083; 20348; 16765; 13489; 270190; 65079; 12767; 319476; 320563; 18213; 20315; 22152; 56839; 19283	Metrn; Sema3c; Stmn1; Drd2; Ephb1; Rtn4r; Cxcr4; Lrtm1; Islr2; Ntrk3; Cxcl12; Tubb3; Lgi1; Ptprz1	DOWN
GO:0007417	central nervous system development	20/213	993/28891	5.08165e-05	0.00342856	0.00253264	400	22370; 13190; 17242; 13555; 56710; 14397; 81896; 233878; 13489; 270190; 75533; 18109; 72832; 74762; 65079; 12767; 50914; 18213; 20315; 19283	Vtn; Dct; Mdk; E2f1; Brinp1; Gabra4; Ift122; Sez6l2; Drd2; Ephb1; Nme5; Mycn; Crtac1; Mdga1; Rtn4r; Cxcr4; Olig1; Ntrk3; Cxcl12; Ptprz1	DOWN
GO:0008015	blood circulation	15/213	541/28891	1.31414e-05	0.00131569	0.000971889	225	13166; 18126; 21391; 207728; 13489; 330953; 30878; 12767; 76854; 16508; 17901; 22290; 11464; 66240; 102637511	Dbh; Nos2; Tbxas1; Pde2a; Drd2; Hcn4; Apln; Cxcr4; Gper1; Kcnd2; Myl1; Uty; Actc1; Kcne5; Strit1	DOWN
GO:0008076	voltage-gated potassium channel complex	8/223	77/28573	1.60832e-07	7.97266e-06	5.9012e-06	64	15166; 15165; 330953; 16495; 16508; 241794; 241528; 66240	Hcn2; Hcn1; Hcn4; Kcna7; Kcnd2; Kcng1; Lrrc55; Kcne5	DOWN
GO:0008201	heparin binding	7/213	179/28407	0.000421949	0.00931101	0.0062182	49	22370; 21922; 17242; 18553; 65079; 319476; 17035	Vtn; Clec3b; Mdk; Pcsk6; Rtn4r; Lrtm1; Lxn	DOWN
GO:0008277	regulation of G protein-coupled receptor signaling pathway	7/213	138/28891	7.6829e-05	0.00453565	0.00335044	49	24012; 16765; 67865; 13489; 30878; 23796; 76854	Rgs7; Stmn1; Rgs10; Drd2; Apln; Aplnr; Gper1	DOWN
GO:0008324	monoatomic cation transmembrane transporter activity	14/213	576/28407	0.000124871	0.00344435	0.00230025	196	246049; 15166; 15165; 57738; 331004; 330953; 16495; 170706; 243328; 16508; 241794; 241528; 54378; 66240	Slc36a2; Hcn2; Hcn1; Slc15a2; Slc9a9; Hcn4; Kcna7; Tmem37; Slc29a4; Kcnd2; Kcng1; Lrrc55; Cacng6; Kcne5	DOWN
GO:0009897	external side of plasma membrane	20/223	543/28573	1.1884e-08	1.03094e-06	7.6308e-07	400	12518; 12522; 12524; 12504; 16149; 12482; 11899; 26434; 12483; 14276; 14960; 15985; 216864; 65079; 12767; 70445; 14969; 20315; 14961; 16019	Cd79a; Cd83; Cd86; Cd4; Cd74; Ms4a1; Astn1; Prnd; Cd22; Folr2; H2-Aa; Cd79b; Mgl2; Rtn4r; Cxcr4; Cd248; H2-Eb1; Cxcl12; H2-Ab1; Ighm	DOWN
GO:0010562	positive regulation of phosphorus metabolic process	19/213	877/28891	2.98404e-05	0.00225122	0.00166295	361	22370; 55984; 18126; 12524; 12504; 16149; 13489; 109270; 30878; 103988; 23796; 12767; 76854; 18213; 17171; 19283; 232801; 239126; 16019	Vtn; Camkk1; Nos2; Cd86; Cd4; Cd74; Drd2; Prr5; Apln; Gck; Aplnr; Cxcr4; Gper1; Ntrk3; Mas1; Ptprz1; Lilra5; C1qtnf9; Ighm	DOWN
GO:0010720	positive regulation of cell development	18/213	560/28891	2.10668e-07	4.09686e-05	3.02631e-05	324	70083; 12522; 13190; 12504; 16149; 17242; 13555; 17380; 57816; 13489; 14960; 12767; 320563; 76854; 18213; 20315; 19283; 574437	Metrn; Cd83; Dct; Cd4; Cd74; Mdk; E2f1; Mme; Tesc; Drd2; H2-Aa; Cxcr4; Islr2; Gper1; Ntrk3; Cxcl12; Ptprz1; Xlr3b	DOWN
GO:0010959	regulation of metal ion transport	18/213	461/28891	1.13319e-08	7.49263e-06	5.53472e-06	324	66109; 12504; 12482; 24012; 57816; 13489; 103988; 23796; 12767; 76854; 20315; 232801; 241794; 241528; 54378; 12335; 66240; 102637511	Tspan13; Cd4; Ms4a1; Rgs7; Tesc; Drd2; Gck; Aplnr; Cxcr4; Gper1; Cxcl12; Lilra5; Kcng1; Lrrc55; Cacng6; Capn3; Kcne5; Strit1	DOWN
GO:0015026	coreceptor activity	4/213	43/28407	0.000301564	0.00695339	0.0046437	16	12504; 12483; 209268; 69585	Cd4; Cd22; Igsf1; Hjv	DOWN
GO:0015075	monoatomic ion transmembrane transporter activity	18/213	705/28407	6.93086e-06	0.000382352	0.000255347	324	14405; 246049; 15166; 15165; 57738; 14397; 331004; 244886; 330953; 16495; 170706; 243328; 414089; 16508; 241794; 241528; 54378; 66240	Gabrg1; Slc36a2; Hcn2; Hcn1; Slc15a2; Gabra4; Slc9a9; Tmem266; Hcn4; Kcna7; Tmem37; Slc29a4; Gja6; Kcnd2; Kcng1; Lrrc55; Cacng6; Kcne5	DOWN
GO:0015079	potassium ion transmembrane transporter activity	9/213	160/28407	3.58432e-06	0.000335649	0.000224157	81	15166; 15165; 331004; 330953; 16495; 16508; 241794; 241528; 66240	Hcn2; Hcn1; Slc9a9; Hcn4; Kcna7; Kcnd2; Kcng1; Lrrc55; Kcne5	DOWN
GO:0015267	channel activity	15/213	501/28407	6.46073e-06	0.000382352	0.000255347	225	14405; 15166; 15165; 14397; 244886; 330953; 16495; 170706; 414089; 108052; 16508; 241794; 241528; 54378; 66240	Gabrg1; Hcn2; Hcn1; Gabra4; Tmem266; Hcn4; Kcna7; Tmem37; Gja6; Slc14a1; Kcnd2; Kcng1; Lrrc55; Cacng6; Kcne5	DOWN
GO:0015318	inorganic molecular entity transmembrane transporter activity	16/213	658/28407	4.08348e-05	0.0015599	0.00104175	256	14405; 246049; 15166; 15165; 57738; 14397; 331004; 330953; 16495; 170706; 108052; 16508; 241794; 241528; 54378; 66240	Gabrg1; Slc36a2; Hcn2; Hcn1; Slc15a2; Gabra4; Slc9a9; Hcn4; Kcna7; Tmem37; Slc14a1; Kcnd2; Kcng1; Lrrc55; Cacng6; Kcne5	DOWN
GO:0015844	monoamine transport	6/213	117/28891	0.000237125	0.00880825	0.00650656	36	13489; 103988; 243328; 20315; 434794; 18546	Drd2; Gck; Slc29a4; Cxcl12; Xlr4a; Pcp4	DOWN
GO:0015872	dopamine transport	5/213	65/28891	0.000119819	0.00618941	0.00457205	25	13489; 243328; 20315; 434794; 18546	Drd2; Slc29a4; Cxcl12; Xlr4a; Pcp4	DOWN
GO:0016048	detection of temperature stimulus	4/213	30/28891	6.77202e-05	0.00414598	0.00306259	16	270190; 12767; 17035; 20315	Ephb1; Cxcr4; Lxn; Cxcl12	DOWN
GO:0019233	sensory perception of pain	6/213	95/28891	7.53496e-05	0.0045292	0.00334567	36	17380; 270190; 12767; 17035; 16508; 20315	Mme; Ephb1; Cxcr4; Lxn; Kcnd2; Cxcl12	DOWN
GO:0019815	B cell receptor complex	3/223	8/28573	2.55181e-05	0.000469938	0.000347838	9	12518; 15985; 16019	Cd79a; Cd79b; Ighm	DOWN
GO:0019886	antigen processing and presentation of exogenous peptide antigen via MHC class II	4/213	21/28891	1.55789e-05	0.00147154	0.00108701	16	16149; 14960; 14969; 14961	Cd74; H2-Aa; H2-Eb1; H2-Ab1	DOWN
GO:0022803	passive transmembrane transporter activity	15/213	501/28407	6.46073e-06	0.000382352	0.000255347	225	14405; 15166; 15165; 14397; 244886; 330953; 16495; 170706; 414089; 108052; 16508; 241794; 241528; 54378; 66240	Gabrg1; Hcn2; Hcn1; Gabra4; Tmem266; Hcn4; Kcna7; Tmem37; Gja6; Slc14a1; Kcnd2; Kcng1; Lrrc55; Cacng6; Kcne5	DOWN
GO:0022832	voltage-gated channel activity	11/213	198/28407	3.31236e-07	0.000109639	7.32205e-05	121	15166; 15165; 244886; 330953; 16495; 170706; 16508; 241794; 241528; 54378; 66240	Hcn2; Hcn1; Tmem266; Hcn4; Kcna7; Tmem37; Kcnd2; Kcng1; Lrrc55; Cacng6; Kcne5	DOWN
GO:0022836	gated channel activity	13/213	320/28407	1.01021e-06	0.000133752	8.93237e-05	169	14405; 15166; 15165; 14397; 244886; 330953; 16495; 170706; 16508; 241794; 241528; 54378; 66240	Gabrg1; Hcn2; Hcn1; Gabra4; Tmem266; Hcn4; Kcna7; Tmem37; Kcnd2; Kcng1; Lrrc55; Cacng6; Kcne5	DOWN
GO:0022839	monoatomic ion gated channel activity	12/213	315/28407	5.12121e-06	0.000376694	0.000251568	144	14405; 15166; 15165; 14397; 330953; 16495; 170706; 16508; 241794; 241528; 54378; 66240	Gabrg1; Hcn2; Hcn1; Gabra4; Hcn4; Kcna7; Tmem37; Kcnd2; Kcng1; Lrrc55; Cacng6; Kcne5	DOWN
GO:0022843	voltage-gated monoatomic cation channel activity	8/213	143/28407	1.3087e-05	0.00066643	0.000445064	64	15166; 15165; 330953; 16495; 16508; 241794; 241528; 66240	Hcn2; Hcn1; Hcn4; Kcna7; Kcnd2; Kcng1; Lrrc55; Kcne5	DOWN
GO:0022890	inorganic cation transmembrane transporter activity	13/213	538/28407	0.000230327	0.00564729	0.00377144	169	246049; 15166; 15165; 57738; 331004; 330953; 16495; 170706; 16508; 241794; 241528; 54378; 66240	Slc36a2; Hcn2; Hcn1; Slc15a2; Slc9a9; Hcn4; Kcna7; Tmem37; Kcnd2; Kcng1; Lrrc55; Cacng6; Kcne5	DOWN
GO:0023023	MHC protein complex binding	5/213	23/28407	6.81659e-07	0.000118243	7.89665e-05	25	12504; 16149; 14960; 14969; 14961	Cd4; Cd74; H2-Aa; H2-Eb1; H2-Ab1	DOWN
GO:0023026	MHC class II protein complex binding	5/213	14/28407	4.2849e-08	2.8366e-05	1.89438e-05	25	12504; 16149; 14960; 14969; 14961	Cd4; Cd74; H2-Aa; H2-Eb1; H2-Ab1	DOWN
GO:0030001	metal ion transport	25/213	935/28891	3.08411e-08	9.26916e-06	6.84702e-06	625	15166; 66109; 15165; 12504; 12482; 24012; 57816; 331004; 13489; 330953; 16495; 103988; 23796; 12767; 170706; 76854; 16508; 20315; 232801; 241794; 241528; 54378; 12335; 66240; 102637511	Hcn2; Tspan13; Hcn1; Cd4; Ms4a1; Rgs7; Tesc; Slc9a9; Drd2; Hcn4; Kcna7; Gck; Aplnr; Cxcr4; Tmem37; Gper1; Kcnd2; Cxcl12; Lilra5; Kcng1; Lrrc55; Cacng6; Capn3; Kcne5; Strit1	DOWN
GO:0030016	myofibril	9/223	228/28573	8.17374e-05	0.00113451	0.000839744	81	68828; 16716; 74165; 74492; 17901; 21955; 78321; 11464; 12335	Sync; Ky; Fbxl22; Kbtbd13; Myl1; Tnnt1; Ankrd23; Actc1; Capn3	DOWN
GO:0030017	sarcomere	8/223	202/28573	0.00019865	0.00237694	0.00175936	64	68828; 16716; 74165; 74492; 21955; 78321; 11464; 12335	Sync; Ky; Fbxl22; Kbtbd13; Tnnt1; Ankrd23; Actc1; Capn3	DOWN
GO:0030098	lymphocyte differentiation	12/213	486/28891	0.000283388	0.0099668	0.00736237	144	12518; 12522; 12504; 16149; 12482; 17242; 16848; 14960; 15985; 321019; 14961; 16019	Cd79a; Cd83; Cd4; Cd74; Ms4a1; Mdk; Lfng; H2-Aa; Cd79b; Gpr183; H2-Ab1; Ighm	DOWN
GO:0030246	carbohydrate binding	9/213	283/28407	0.000304605	0.00695339	0.0046437	81	13166; 22370; 21922; 14133; 12483; 216864; 103988; 70445; 14969	Dbh; Vtn; Clec3b; Fcna; Cd22; Mgl2; Gck; Cd248; H2-Eb1	DOWN
GO:0030312	external encapsulating structure	17/223	523/28573	8.78936e-07	2.77264e-05	2.05225e-05	289	22370; 216616; 21922; 14133; 11647; 20348; 18553; 16979; 246228; 214425; 76293; 218763; 74488; 665700; 230971; 233332; 19283	Vtn; Efemp1; Clec3b; Fcna; Alpl; Sema3c; Pcsk6; Lrrn1; Vwa1; Cilp; Mfap4; Lrrc3b; Lrrc15; Hmcn2; Megf6; Adamts17; Ptprz1	DOWN
GO:0030424	axon	24/223	762/28573	8.11792e-09	1.03094e-06	7.6308e-07	576	13166; 15166; 18548; 15165; 20257; 17380; 12933; 207728; 67865; 13489; 330953; 270190; 20964; 72832; 65079; 12767; 76854; 665700; 18213; 22152; 22153; 56839; 19283; 18546	Dbh; Hcn2; Pcsk1; Hcn1; Stmn2; Mme; Crmp1; Pde2a; Rgs10; Drd2; Hcn4; Ephb1; Syn1; Crtac1; Rtn4r; Cxcr4; Gper1; Hmcn2; Ntrk3; Tubb3; Tubb4a; Lgi1; Ptprz1; Pcp4	DOWN
GO:0030425	dendrite	24/223	768/28573	9.43384e-09	1.03094e-06	7.6308e-07	576	13166; 14405; 12709; 15166; 18548; 15165; 24012; 17380; 56710; 12933; 14397; 207728; 67865; 13489; 244886; 330953; 270190; 20964; 65079; 76854; 16508; 22152; 56839; 19283	Dbh; Gabrg1; Ckb; Hcn2; Pcsk1; Hcn1; Rgs7; Mme; Brinp1; Crmp1; Gabra4; Pde2a; Rgs10; Drd2; Tmem266; Hcn4; Ephb1; Syn1; Rtn4r; Gper1; Kcnd2; Tubb3; Lgi1; Ptprz1	DOWN
GO:0030551	cyclic nucleotide binding	4/213	37/28407	0.00016716	0.00437494	0.00292173	16	15166; 15165; 207728; 330953	Hcn2; Hcn1; Pde2a; Hcn4	DOWN
GO:0030552	cAMP binding	4/213	22/28407	2.02187e-05	0.000956057	0.000638486	16	15166; 15165; 207728; 330953	Hcn2; Hcn1; Pde2a; Hcn4	DOWN
GO:0031012	extracellular matrix	17/223	521/28573	8.34039e-07	2.77264e-05	2.05225e-05	289	22370; 216616; 21922; 14133; 11647; 20348; 18553; 16979; 246228; 214425; 76293; 218763; 74488; 665700; 230971; 233332; 19283	Vtn; Efemp1; Clec3b; Fcna; Alpl; Sema3c; Pcsk6; Lrrn1; Vwa1; Cilp; Mfap4; Lrrc3b; Lrrc15; Hmcn2; Megf6; Adamts17; Ptprz1	DOWN
GO:0031099	regeneration	7/213	167/28891	0.00025076	0.00921127	0.00680426	49	22370; 17242; 27528; 65079; 18213; 20315; 12335	Vtn; Mdk; Nrep; Rtn4r; Ntrk3; Cxcl12; Capn3	DOWN
GO:0031115	negative regulation of microtubule polymerization	3/213	15/28891	0.000168395	0.00732517	0.00541102	9	20257; 16765; 22153	Stmn2; Stmn1; Tubb4a	DOWN
GO:0031252	cell leading edge	13/223	415/28573	2.57315e-05	0.000469938	0.000347838	169	14405; 67425; 15166; 15165; 213696; 20257; 14397; 57816; 99439; 12767; 76854; 22152; 19283	Gabrg1; Eps8l1; Hcn2; Hcn1; Duoxa1; Stmn2; Gabra4; Tesc; Duox1; Cxcr4; Gper1; Tubb3; Ptprz1	DOWN
GO:0031256	leading edge membrane	7/223	159/28573	0.000262519	0.00293851	0.00217503	49	14405; 67425; 15166; 15165; 14397; 76854; 19283	Gabrg1; Eps8l1; Hcn2; Hcn1; Gabra4; Gper1; Ptprz1	DOWN
GO:0031444	slow-twitch skeletal muscle fiber contraction	2/213	3/28891	0.000161513	0.00721569	0.00533015	4	21955; 102637511	Tnnt1; Strit1	DOWN
GO:0031674	I band	7/223	147/28573	0.000162161	0.00200964	0.0014875	49	68828; 16716; 74165; 74492; 78321; 11464; 12335	Sync; Ky; Fbxl22; Kbtbd13; Ankrd23; Actc1; Capn3	DOWN
GO:0032589	neuron projection membrane	5/223	71/28573	0.00023713	0.00274281	0.00203017	25	14405; 15166; 15165; 14397; 76854	Gabrg1; Hcn2; Hcn1; Gabra4; Gper1	DOWN
GO:0032590	dendrite membrane	5/223	50/28573	4.40685e-05	0.00066486	0.000492115	25	14405; 15166; 15165; 14397; 76854	Gabrg1; Hcn2; Hcn1; Gabra4; Gper1	DOWN
GO:0032989	cellular component morphogenesis	22/213	886/28891	7.59048e-07	0.000125471	9.26838e-05	484	70083; 18008; 17242; 20348; 16765; 13489; 270190; 22239; 65079; 12767; 319476; 320563; 18213; 20315; 22152; 21955; 56839; 78321; 11464; 19283; 574437; 12335	Metrn; Nes; Mdk; Sema3c; Stmn1; Drd2; Ephb1; Ugt8a; Rtn4r; Cxcr4; Lrtm1; Islr2; Ntrk3; Cxcl12; Tubb3; Tnnt1; Lgi1; Ankrd23; Actc1; Ptprz1; Xlr3b; Capn3	DOWN
GO:0032990	cell part morphogenesis	18/213	777/28891	2.0352e-05	0.00181848	0.00134329	324	70083; 18008; 17242; 20348; 16765; 13489; 270190; 22239; 65079; 12767; 319476; 320563; 18213; 20315; 22152; 56839; 19283; 574437	Metrn; Nes; Mdk; Sema3c; Stmn1; Drd2; Ephb1; Ugt8a; Rtn4r; Cxcr4; Lrtm1; Islr2; Ntrk3; Cxcl12; Tubb3; Lgi1; Ptprz1; Xlr3b	DOWN
GO:0034220	monoatomic ion transmembrane transport	25/213	909/28891	1.7832e-08	8.23165e-06	6.08063e-06	625	14405; 246049; 15166; 66109; 15165; 12504; 12482; 24012; 14397; 57816; 331004; 13489; 330953; 16495; 23796; 170706; 243328; 76854; 16508; 241794; 241528; 54378; 12335; 66240; 102637511	Gabrg1; Slc36a2; Hcn2; Tspan13; Hcn1; Cd4; Ms4a1; Rgs7; Gabra4; Tesc; Slc9a9; Drd2; Hcn4; Kcna7; Aplnr; Tmem37; Slc29a4; Gper1; Kcnd2; Kcng1; Lrrc55; Cacng6; Capn3; Kcne5; Strit1	DOWN
GO:0034702	monoatomic ion channel complex	11/223	301/28573	2.71246e-05	0.000470611	0.000348336	121	14405; 15166; 15165; 14397; 330953; 16495; 16508; 241794; 241528; 54378; 66240	Gabrg1; Hcn2; Hcn1; Gabra4; Hcn4; Kcna7; Kcnd2; Kcng1; Lrrc55; Cacng6; Kcne5	DOWN
GO:0034703	cation channel complex	9/223	194/28573	2.33267e-05	0.000469938	0.000347838	81	15166; 15165; 330953; 16495; 16508; 241794; 241528; 54378; 66240	Hcn2; Hcn1; Hcn4; Kcna7; Kcnd2; Kcng1; Lrrc55; Cacng6; Kcne5	DOWN
GO:0034705	potassium channel complex	8/223	91/28573	5.91556e-07	2.56587e-05	1.8992e-05	64	15166; 15165; 330953; 16495; 16508; 241794; 241528; 66240	Hcn2; Hcn1; Hcn4; Kcna7; Kcnd2; Kcng1; Lrrc55; Kcne5	DOWN
GO:0034762	regulation of transmembrane transport	22/213	635/28891	2.25667e-09	2.48685e-06	1.83701e-06	484	246049; 15166; 66109; 15165; 12504; 12482; 24012; 57816; 13489; 330953; 16495; 23796; 69183; 170706; 76854; 16508; 241794; 241528; 54378; 12335; 66240; 102637511	Slc36a2; Hcn2; Tspan13; Hcn1; Cd4; Ms4a1; Rgs7; Tesc; Drd2; Hcn4; Kcna7; Aplnr; C1qtnf2; Tmem37; Gper1; Kcnd2; Kcng1; Lrrc55; Cacng6; Capn3; Kcne5; Strit1	DOWN
GO:0034764	positive regulation of transmembrane transport	13/213	282/28891	2.00268e-07	4.09686e-05	3.02631e-05	169	246049; 15165; 12504; 12482; 24012; 57816; 23796; 69183; 76854; 241528; 12335; 66240; 102637511	Slc36a2; Hcn1; Cd4; Ms4a1; Rgs7; Tesc; Aplnr; C1qtnf2; Gper1; Lrrc55; Capn3; Kcne5; Strit1	DOWN
GO:0034765	regulation of monoatomic ion transmembrane transport	21/213	490/28891	1.18759e-10	1.96308e-07	1.45011e-07	441	246049; 15166; 66109; 15165; 12504; 12482; 24012; 57816; 13489; 330953; 16495; 23796; 170706; 76854; 16508; 241794; 241528; 54378; 12335; 66240; 102637511	Slc36a2; Hcn2; Tspan13; Hcn1; Cd4; Ms4a1; Rgs7; Tesc; Drd2; Hcn4; Kcna7; Aplnr; Tmem37; Gper1; Kcnd2; Kcng1; Lrrc55; Cacng6; Capn3; Kcne5; Strit1	DOWN
GO:0034767	positive regulation of monoatomic ion transmembrane transport	11/213	209/28891	4.81462e-07	8.37744e-05	6.18832e-05	121	15165; 12504; 12482; 24012; 57816; 23796; 76854; 241528; 12335; 66240; 102637511	Hcn1; Cd4; Ms4a1; Rgs7; Tesc; Aplnr; Gper1; Lrrc55; Capn3; Kcne5; Strit1	DOWN
GO:0035691	macrophage migration inhibitory factor signaling pathway	2/213	3/28891	0.000161513	0.00721569	0.00533015	4	16149; 12767	Cd74; Cxcr4	DOWN
GO:0040008	regulation of growth	15/213	691/28891	0.00020483	0.0079461	0.00586969	225	14431; 67866; 74116; 72269; 20348; 13489; 109270; 65079; 12767; 320563; 18213; 20315; 56839; 14239; 12335	Gamt; Wfdc1; Pi16; Cda; Sema3c; Drd2; Prr5; Rtn4r; Cxcr4; Islr2; Ntrk3; Cxcl12; Lgi1; Foxs1; Capn3	DOWN
GO:0042063	gliogenesis	11/213	397/28891	0.000191071	0.00777998	0.00574698	121	70083; 22370; 216616; 17242; 13555; 18109; 12767; 50914; 321019; 18213; 19283	Metrn; Vtn; Efemp1; Mdk; E2f1; Mycn; Cxcr4; Olig1; Gpr183; Ntrk3; Ptprz1	DOWN
GO:0042113	B cell activation	10/213	320/28891	0.000142717	0.00712218	0.00526108	100	12518; 12524; 16149; 12482; 16848; 12483; 15985; 321019; 14961; 16019	Cd79a; Cd86; Cd74; Ms4a1; Lfng; Cd22; Cd79b; Gpr183; H2-Ab1; Ighm	DOWN
GO:0042327	positive regulation of phosphorylation	17/213	795/28891	9.26628e-05	0.00510572	0.00377154	289	22370; 55984; 12524; 12504; 16149; 13489; 109270; 30878; 103988; 23796; 12767; 76854; 18213; 19283; 232801; 239126; 16019	Vtn; Camkk1; Cd86; Cd4; Cd74; Drd2; Prr5; Apln; Gck; Aplnr; Cxcr4; Gper1; Ntrk3; Ptprz1; Lilra5; C1qtnf9; Ighm	DOWN
GO:0042330	taxis	12/213	464/28891	0.000185883	0.00768161	0.00567432	144	56221; 16985; 16149; 17242; 20348; 270190; 65079; 12767; 319476; 321019; 18213; 20315	Ccl24; Lsp1; Cd74; Mdk; Sema3c; Ephb1; Rtn4r; Cxcr4; Lrtm1; Gpr183; Ntrk3; Cxcl12	DOWN
GO:0042609	CD4 receptor binding	3/213	11/28407	6.56079e-05	0.00206821	0.00138122	9	16149; 12483; 14969	Cd74; Cd22; H2-Eb1	DOWN
GO:0042611	MHC protein complex	4/223	42/28573	0.000320337	0.00347366	0.00257113	16	16149; 14960; 14969; 14961	Cd74; H2-Aa; H2-Eb1; H2-Ab1	DOWN
GO:0042613	MHC class II protein complex	4/223	13/28573	2.44357e-06	6.05657e-05	4.48294e-05	16	16149; 14960; 14969; 14961	Cd74; H2-Aa; H2-Eb1; H2-Ab1	DOWN
GO:0043025	neuronal cell body	21/223	764/28573	6.85861e-07	2.64438e-05	1.95731e-05	441	13166; 12709; 15166; 18548; 15165; 20257; 17380; 56710; 12933; 12483; 233878; 67865; 13489; 330953; 65079; 76854; 665700; 16508; 22152; 22153; 19283	Dbh; Ckb; Hcn2; Pcsk1; Hcn1; Stmn2; Mme; Brinp1; Crmp1; Cd22; Sez6l2; Rgs10; Drd2; Hcn4; Rtn4r; Gper1; Hmcn2; Kcnd2; Tubb3; Tubb4a; Ptprz1	DOWN
GO:0043266	regulation of potassium ion transport	6/213	116/28891	0.000226338	0.008519	0.00629289	36	24012; 13489; 103988; 241794; 241528; 66240	Rgs7; Drd2; Gck; Kcng1; Lrrc55; Kcne5	DOWN
GO:0043269	regulation of monoatomic ion transport	26/213	634/28891	1.70065e-12	5.62236e-09	4.15317e-09	676	246049; 15166; 66109; 15165; 12504; 12482; 24012; 57816; 12354; 13489; 330953; 16495; 103988; 23796; 12767; 170706; 76854; 16508; 20315; 232801; 241794; 241528; 54378; 12335; 66240; 102637511	Slc36a2; Hcn2; Tspan13; Hcn1; Cd4; Ms4a1; Rgs7; Tesc; Car7; Drd2; Hcn4; Kcna7; Gck; Aplnr; Cxcr4; Tmem37; Gper1; Kcnd2; Cxcl12; Lilra5; Kcng1; Lrrc55; Cacng6; Capn3; Kcne5; Strit1	DOWN
GO:0043270	positive regulation of monoatomic ion transport	14/213	277/28891	2.14055e-08	8.23165e-06	6.08063e-06	196	15165; 12504; 12482; 24012; 57816; 23796; 12767; 76854; 20315; 232801; 241528; 12335; 66240; 102637511	Hcn1; Cd4; Ms4a1; Rgs7; Tesc; Aplnr; Cxcr4; Gper1; Cxcl12; Lilra5; Lrrc55; Capn3; Kcne5; Strit1	DOWN
GO:0043292	contractile fiber	9/223	241/28573	0.000124496	0.00165135	0.0012223	81	68828; 16716; 74165; 74492; 17901; 21955; 78321; 11464; 12335	Sync; Ky; Fbxl22; Kbtbd13; Myl1; Tnnt1; Ankrd23; Actc1; Capn3	DOWN
GO:0043410	positive regulation of MAPK cascade	13/213	541/28891	0.000206704	0.0079461	0.00586969	169	56221; 12504; 16149; 76829; 13489; 12767; 69183; 321019; 76854; 18213; 20315; 232801; 16019	Ccl24; Cd4; Cd74; Dok5; Drd2; Cxcr4; C1qtnf2; Gpr183; Gper1; Ntrk3; Cxcl12; Lilra5; Ighm	DOWN
GO:0043855	cyclic nucleotide-gated monoatomic ion channel activity	3/213	11/28407	6.56079e-05	0.00206821	0.00138122	9	15166; 15165; 330953	Hcn2; Hcn1; Hcn4	DOWN
GO:0044297	cell body	22/223	858/28573	1.16467e-06	3.36783e-05	2.4928e-05	484	13166; 12709; 15166; 18548; 15165; 20257; 17380; 56710; 12933; 12483; 233878; 67865; 13489; 330953; 20964; 65079; 76854; 665700; 16508; 22152; 22153; 19283	Dbh; Ckb; Hcn2; Pcsk1; Hcn1; Stmn2; Mme; Brinp1; Crmp1; Cd22; Sez6l2; Rgs10; Drd2; Hcn4; Syn1; Rtn4r; Gper1; Hmcn2; Kcnd2; Tubb3; Tubb4a; Ptprz1	DOWN
GO:0044306	neuron projection terminus	8/223	224/28573	0.000398128	0.00418638	0.00309867	64	13166; 18548; 15165; 17380; 67865; 13489; 330953; 76854	Dbh; Pcsk1; Hcn1; Mme; Rgs10; Drd2; Hcn4; Gper1	DOWN
GO:0045211	postsynaptic membrane	10/223	352/28573	0.00047885	0.00488709	0.00361732	100	14405; 15165; 24012; 14397; 13489; 74513; 76854; 18213; 16508; 19283	Gabrg1; Hcn1; Rgs7; Gabra4; Drd2; Neto2; Gper1; Ntrk3; Kcnd2; Ptprz1	DOWN
GO:0045744	negative regulation of G protein-coupled receptor signaling pathway	5/213	63/28891	0.000103185	0.00550211	0.00406435	25	24012; 16765; 13489; 30878; 23796	Rgs7; Stmn1; Drd2; Apln; Aplnr	DOWN
GO:0045937	positive regulation of phosphate metabolic process	19/213	877/28891	2.98404e-05	0.00225122	0.00166295	361	22370; 55984; 18126; 12524; 12504; 16149; 13489; 109270; 30878; 103988; 23796; 12767; 76854; 18213; 17171; 19283; 232801; 239126; 16019	Vtn; Camkk1; Nos2; Cd86; Cd4; Cd74; Drd2; Prr5; Apln; Gck; Aplnr; Cxcr4; Gper1; Ntrk3; Mas1; Ptprz1; Lilra5; C1qtnf9; Ighm	DOWN
GO:0046649	lymphocyte activation	18/213	920/28891	0.000174286	0.00738703	0.00545672	324	12518; 12522; 12524; 12504; 16149; 12482; 17242; 16848; 12483; 270190; 14960; 15985; 12767; 321019; 14969; 20315; 14961; 16019	Cd79a; Cd83; Cd86; Cd4; Cd74; Ms4a1; Mdk; Lfng; Cd22; Ephb1; H2-Aa; Cd79b; Cxcr4; Gpr183; H2-Eb1; Cxcl12; H2-Ab1; Ighm	DOWN
GO:0048638	regulation of developmental growth	11/213	405/28891	0.000226761	0.008519	0.00629289	121	14431; 74116; 20348; 13489; 65079; 12767; 320563; 18213; 20315; 14239; 12335	Gamt; Pi16; Sema3c; Drd2; Rtn4r; Cxcr4; Islr2; Ntrk3; Cxcl12; Foxs1; Capn3	DOWN
GO:0048667	cell morphogenesis involved in neuron differentiation	15/213	677/28891	0.000164379	0.00724583	0.00535241	225	70083; 20348; 16765; 13489; 270190; 65079; 12767; 319476; 320563; 18213; 20315; 22152; 56839; 19283; 574437	Metrn; Sema3c; Stmn1; Drd2; Ephb1; Rtn4r; Cxcr4; Lrtm1; Islr2; Ntrk3; Cxcl12; Tubb3; Lgi1; Ptprz1; Xlr3b	DOWN
GO:0048812	neuron projection morphogenesis	16/213	731/28891	0.000114506	0.00600884	0.00443866	256	70083; 20348; 16765; 13489; 270190; 22239; 65079; 12767; 319476; 320563; 18213; 20315; 22152; 56839; 19283; 574437	Metrn; Sema3c; Stmn1; Drd2; Ephb1; Ugt8a; Rtn4r; Cxcr4; Lrtm1; Islr2; Ntrk3; Cxcl12; Tubb3; Lgi1; Ptprz1; Xlr3b	DOWN
GO:0048858	cell projection morphogenesis	18/213	753/28891	1.34258e-05	0.00131569	0.000971889	324	70083; 18008; 17242; 20348; 16765; 13489; 270190; 22239; 65079; 12767; 319476; 320563; 18213; 20315; 22152; 56839; 19283; 574437	Metrn; Nes; Mdk; Sema3c; Stmn1; Drd2; Ephb1; Ugt8a; Rtn4r; Cxcr4; Lrtm1; Islr2; Ntrk3; Cxcl12; Tubb3; Lgi1; Ptprz1; Xlr3b	DOWN
GO:0050767	regulation of neurogenesis	17/213	494/28891	1.78855e-07	3.94197e-05	2.91189e-05	289	70083; 13190; 17242; 13555; 17380; 56710; 20348; 13489; 18109; 65079; 12767; 320563; 76854; 18213; 20315; 19283; 574437	Metrn; Dct; Mdk; E2f1; Mme; Brinp1; Sema3c; Drd2; Mycn; Rtn4r; Cxcr4; Islr2; Gper1; Ntrk3; Cxcl12; Ptprz1; Xlr3b	DOWN
GO:0050769	positive regulation of neurogenesis	13/213	329/28891	1.14311e-06	0.000171779	0.000126891	169	70083; 13190; 17242; 13555; 17380; 13489; 12767; 320563; 76854; 18213; 20315; 19283; 574437	Metrn; Dct; Mdk; E2f1; Mme; Drd2; Cxcr4; Islr2; Gper1; Ntrk3; Cxcl12; Ptprz1; Xlr3b	DOWN
GO:0050853	B cell receptor signaling pathway	5/213	55/28891	5.35676e-05	0.00343958	0.00254078	25	12518; 12482; 12483; 15985; 16019	Cd79a; Ms4a1; Cd22; Cd79b; Ighm	DOWN
GO:0050867	positive regulation of cell activation	12/213	454/28891	0.000152091	0.00721569	0.00533015	144	12522; 12524; 12504; 16149; 17242; 14960; 321019; 14969; 232801; 14961; 16019; 12335	Cd83; Cd86; Cd4; Cd74; Mdk; H2-Aa; Gpr183; H2-Eb1; Lilra5; H2-Ab1; Ighm; Capn3	DOWN
GO:0050951	sensory perception of temperature stimulus	4/213	35/28891	0.000125707	0.00639366	0.00472292	16	270190; 12767; 17035; 20315	Ephb1; Cxcr4; Lxn; Cxcl12	DOWN
GO:0050961	detection of temperature stimulus involved in sensory perception	4/213	27/28891	4.41254e-05	0.0031038	0.00229274	16	270190; 12767; 17035; 20315	Ephb1; Cxcr4; Lxn; Cxcl12	DOWN
GO:0050965	detection of temperature stimulus involved in sensory perception of pain	4/213	23/28891	2.27845e-05	0.00193142	0.00142672	16	270190; 12767; 17035; 20315	Ephb1; Cxcr4; Lxn; Cxcl12	DOWN
GO:0051591	response to cAMP	5/213	62/28891	9.55647e-05	0.00517929	0.00382588	25	15166; 15165; 207728; 330953; 99439	Hcn2; Hcn1; Pde2a; Hcn4; Duox1	DOWN
GO:0051924	regulation of calcium ion transport	12/213	296/28891	2.28315e-06	0.000314505	0.000232321	144	66109; 12504; 12482; 13489; 23796; 12767; 76854; 20315; 232801; 54378; 12335; 102637511	Tspan13; Cd4; Ms4a1; Drd2; Aplnr; Cxcr4; Gper1; Cxcl12; Lilra5; Cacng6; Capn3; Strit1	DOWN
GO:0051928	positive regulation of calcium ion transport	9/213	151/28891	1.94055e-06	0.000278932	0.000206044	81	12504; 12482; 23796; 12767; 76854; 20315; 232801; 12335; 102637511	Cd4; Ms4a1; Aplnr; Cxcr4; Gper1; Cxcl12; Lilra5; Capn3; Strit1	DOWN
GO:0051937	catecholamine transport	6/213	97/28891	8.46329e-05	0.00474231	0.00350309	36	13489; 103988; 243328; 20315; 434794; 18546	Drd2; Gck; Slc29a4; Cxcl12; Xlr4a; Pcp4	DOWN
GO:0051960	regulation of nervous system development	21/213	595/28891	3.85496e-09	3.18612e-06	2.35355e-06	441	70083; 13190; 17242; 13555; 17380; 56710; 20348; 13489; 270190; 16979; 18109; 74762; 65079; 12767; 319476; 320563; 76854; 18213; 20315; 19283; 574437	Metrn; Dct; Mdk; E2f1; Mme; Brinp1; Sema3c; Drd2; Ephb1; Lrrn1; Mycn; Mdga1; Rtn4r; Cxcr4; Lrtm1; Islr2; Gper1; Ntrk3; Cxcl12; Ptprz1; Xlr3b	DOWN
GO:0051962	positive regulation of nervous system development	16/213	391/28891	3.99267e-08	1.09998e-05	8.12543e-06	256	70083; 13190; 17242; 13555; 17380; 13489; 270190; 16979; 12767; 319476; 320563; 76854; 18213; 20315; 19283; 574437	Metrn; Dct; Mdk; E2f1; Mme; Drd2; Ephb1; Lrrn1; Cxcr4; Lrtm1; Islr2; Gper1; Ntrk3; Cxcl12; Ptprz1; Xlr3b	DOWN
GO:0060047	heart contraction	10/213	239/28891	1.22865e-05	0.00131029	0.0009679	100	13489; 330953; 30878; 12767; 16508; 17901; 22290; 11464; 66240; 102637511	Drd2; Hcn4; Apln; Cxcr4; Kcnd2; Myl1; Uty; Actc1; Kcne5; Strit1	DOWN
GO:0060048	cardiac muscle contraction	7/213	134/28891	6.38019e-05	0.0039798	0.00293983	49	330953; 12767; 17901; 22290; 11464; 66240; 102637511	Hcn4; Cxcr4; Myl1; Uty; Actc1; Kcne5; Strit1	DOWN
GO:0060183	apelin receptor signaling pathway	2/213	3/28891	0.000161513	0.00721569	0.00533015	4	30878; 23796	Apln; Aplnr	DOWN
GO:0060284	regulation of cell development	22/213	984/28891	4.16482e-06	0.000545918	0.000403264	484	70083; 12522; 13190; 12504; 16149; 17242; 13555; 17380; 56710; 20348; 57816; 13489; 14960; 18109; 65079; 12767; 320563; 76854; 18213; 20315; 19283; 574437	Metrn; Cd83; Dct; Cd4; Cd74; Mdk; E2f1; Mme; Brinp1; Sema3c; Tesc; Drd2; H2-Aa; Mycn; Rtn4r; Cxcr4; Islr2; Gper1; Ntrk3; Cxcl12; Ptprz1; Xlr3b	DOWN
GO:0061351	neural precursor cell proliferation	8/213	225/28891	0.000280534	0.0099668	0.00736237	64	18008; 13190; 17242; 13489; 270190; 12767; 18213; 19283	Nes; Dct; Mdk; Drd2; Ephb1; Cxcr4; Ntrk3; Ptprz1	DOWN
GO:0061564	axon development	17/213	563/28891	1.09439e-06	0.000171779	0.000126891	289	70083; 20348; 16765; 13489; 270190; 72832; 27528; 65079; 12767; 319476; 50914; 320563; 18213; 20315; 22152; 56839; 19283	Metrn; Sema3c; Stmn1; Drd2; Ephb1; Crtac1; Nrep; Rtn4r; Cxcr4; Lrtm1; Olig1; Islr2; Ntrk3; Cxcl12; Tubb3; Lgi1; Ptprz1	DOWN
GO:0062023	collagen-containing extracellular matrix	13/223	396/28573	1.57829e-05	0.000342292	0.000253358	169	22370; 216616; 14133; 20348; 18553; 246228; 214425; 76293; 74488; 665700; 230971; 233332; 19283	Vtn; Efemp1; Fcna; Sema3c; Pcsk6; Vwa1; Cilp; Mfap4; Lrrc15; Hmcn2; Megf6; Adamts17; Ptprz1	DOWN
GO:0062149	detection of stimulus involved in sensory perception of pain	4/213	38/28891	0.000174179	0.00738703	0.00545672	16	270190; 12767; 17035; 20315	Ephb1; Cxcr4; Lxn; Cxcl12	DOWN
GO:0070305	response to cGMP	3/213	10/28891	4.56387e-05	0.00314337	0.00232197	9	15166; 207728; 330953	Hcn2; Pde2a; Hcn4	DOWN
GO:0071320	cellular response to cAMP	4/213	39/28891	0.00019297	0.00777998	0.00574698	16	15166; 15165; 207728; 330953	Hcn2; Hcn1; Pde2a; Hcn4	DOWN
GO:0071321	cellular response to cGMP	3/213	7/28891	1.3531e-05	0.00131569	0.000971889	9	15166; 207728; 330953	Hcn2; Pde2a; Hcn4	DOWN
GO:0071805	potassium ion transmembrane transport	10/213	212/28891	4.29337e-06	0.000545918	0.000403264	100	15166; 15165; 24012; 331004; 330953; 16495; 16508; 241794; 241528; 66240	Hcn2; Hcn1; Rgs7; Slc9a9; Hcn4; Kcna7; Kcnd2; Kcng1; Lrrc55; Kcne5	DOWN
GO:0097447	dendritic tree	24/223	771/28573	1.0164e-08	1.03094e-06	7.6308e-07	576	13166; 14405; 12709; 15166; 18548; 15165; 24012; 17380; 56710; 12933; 14397; 207728; 67865; 13489; 244886; 330953; 270190; 20964; 65079; 76854; 16508; 22152; 56839; 19283	Dbh; Gabrg1; Ckb; Hcn2; Pcsk1; Hcn1; Rgs7; Mme; Brinp1; Crmp1; Gabra4; Pde2a; Rgs10; Drd2; Tmem266; Hcn4; Ephb1; Syn1; Rtn4r; Gper1; Kcnd2; Tubb3; Lgi1; Ptprz1	DOWN
GO:0098552	side of membrane	24/223	856/28573	7.26198e-08	4.19984e-06	3.10864e-06	576	12518; 12522; 12524; 12504; 16149; 12482; 11899; 26434; 11647; 12483; 11870; 14276; 14960; 69585; 15985; 216864; 74762; 65079; 12767; 70445; 14969; 20315; 14961; 16019	Cd79a; Cd83; Cd86; Cd4; Cd74; Ms4a1; Astn1; Prnd; Alpl; Cd22; Art1; Folr2; H2-Aa; Hjv; Cd79b; Mgl2; Mdga1; Rtn4r; Cxcr4; Cd248; H2-Eb1; Cxcl12; H2-Ab1; Ighm	DOWN
GO:0098655	monoatomic cation transmembrane transport	23/213	792/28891	2.58296e-08	8.53927e-06	6.30786e-06	529	246049; 15166; 66109; 15165; 12504; 12482; 24012; 57816; 331004; 13489; 330953; 16495; 23796; 170706; 243328; 76854; 16508; 241794; 241528; 54378; 12335; 66240; 102637511	Slc36a2; Hcn2; Tspan13; Hcn1; Cd4; Ms4a1; Rgs7; Tesc; Slc9a9; Drd2; Hcn4; Kcna7; Aplnr; Tmem37; Slc29a4; Gper1; Kcnd2; Kcng1; Lrrc55; Cacng6; Capn3; Kcne5; Strit1	DOWN
GO:0098660	inorganic ion transmembrane transport	24/213	852/28891	2.24092e-08	8.23165e-06	6.08063e-06	576	14405; 246049; 15166; 66109; 15165; 12504; 12482; 24012; 14397; 57816; 331004; 13489; 330953; 16495; 23796; 170706; 76854; 16508; 241794; 241528; 54378; 12335; 66240; 102637511	Gabrg1; Slc36a2; Hcn2; Tspan13; Hcn1; Cd4; Ms4a1; Rgs7; Gabra4; Tesc; Slc9a9; Drd2; Hcn4; Kcna7; Aplnr; Tmem37; Gper1; Kcnd2; Kcng1; Lrrc55; Cacng6; Capn3; Kcne5; Strit1	DOWN
GO:0098662	inorganic cation transmembrane transport	22/213	782/28891	9.18038e-08	2.16788e-05	1.60139e-05	484	246049; 15166; 66109; 15165; 12504; 12482; 24012; 57816; 331004; 13489; 330953; 16495; 23796; 170706; 76854; 16508; 241794; 241528; 54378; 12335; 66240; 102637511	Slc36a2; Hcn2; Tspan13; Hcn1; Cd4; Ms4a1; Rgs7; Tesc; Slc9a9; Drd2; Hcn4; Kcna7; Aplnr; Tmem37; Gper1; Kcnd2; Kcng1; Lrrc55; Cacng6; Capn3; Kcne5; Strit1	DOWN
GO:0098797	plasma membrane protein complex	21/223	608/28573	1.53445e-08	1.06491e-06	7.88223e-07	441	12518; 15166; 15165; 16149; 13489; 330953; 99439; 14960; 16495; 69585; 15985; 414089; 14969; 16508; 14961; 241794; 241528; 100125263; 16019; 54378; 66240	Cd79a; Hcn2; Hcn1; Cd74; Drd2; Hcn4; Duox1; H2-Aa; Kcna7; Hjv; Cd79b; Gja6; H2-Eb1; Kcnd2; H2-Ab1; Kcng1; Lrrc55; Trbc2; Ighm; Cacng6; Kcne5	DOWN
GO:0098855	HCN channel complex	3/223	4/28573	1.8654e-06	4.97919e-05	3.68549e-05	9	15166; 15165; 330953	Hcn2; Hcn1; Hcn4	DOWN
GO:0099081	supramolecular polymer	21/223	983/28573	3.23147e-05	0.000509691	0.000377262	441	68828; 18008; 22145; 16765; 53857; 13417; 16716; 103988; 76293; 74165; 76854; 74492; 68922; 17901; 22152; 22153; 21955; 78321; 11464; 12335; 18546	Sync; Nes; Tuba4a; Stmn1; Tuba8; Dnah8; Ky; Gck; Mfap4; Fbxl22; Gper1; Kbtbd13; Dnai1; Myl1; Tubb3; Tubb4a; Tnnt1; Ankrd23; Actc1; Capn3; Pcp4	DOWN
GO:0099512	supramolecular fiber	21/223	976/28573	2.91354e-05	0.000481427	0.000356342	441	68828; 18008; 22145; 16765; 53857; 13417; 16716; 103988; 76293; 74165; 76854; 74492; 68922; 17901; 22152; 22153; 21955; 78321; 11464; 12335; 18546	Sync; Nes; Tuba4a; Stmn1; Tuba8; Dnah8; Ky; Gck; Mfap4; Fbxl22; Gper1; Kbtbd13; Dnai1; Myl1; Tubb3; Tubb4a; Tnnt1; Ankrd23; Actc1; Capn3; Pcp4	DOWN
GO:0120039	plasma membrane bounded cell projection morphogenesis	16/213	746/28891	0.000144339	0.00712218	0.00526108	256	70083; 20348; 16765; 13489; 270190; 22239; 65079; 12767; 319476; 320563; 18213; 20315; 22152; 56839; 19283; 574437	Metrn; Sema3c; Stmn1; Drd2; Ephb1; Ugt8a; Rtn4r; Cxcr4; Lrtm1; Islr2; Ntrk3; Cxcl12; Tubb3; Lgi1; Ptprz1; Xlr3b	DOWN
GO:0140651	futile creatine cycle	2/213	2/28891	5.4101e-05	0.00343958	0.00254078	4	12709; 11647	Ckb; Alpl	DOWN
GO:0150034	distal axon	14/223	397/28573	3.27849e-06	7.58423e-05	5.61369e-05	196	13166; 18548; 15165; 20257; 12933; 67865; 13489; 330953; 72832; 65079; 12767; 76854; 22152; 19283	Dbh; Pcsk1; Hcn1; Stmn2; Crmp1; Rgs10; Drd2; Hcn4; Crtac1; Rtn4r; Cxcr4; Gper1; Tubb3; Ptprz1	DOWN
GO:1901702	salt transmembrane transporter activity	15/213	589/28407	4.24141e-05	0.0015599	0.00104175	225	14405; 15166; 214663; 15165; 14397; 331004; 330953; 16495; 170706; 108052; 16508; 241794; 241528; 54378; 66240	Gabrg1; Hcn2; Slc25a29; Hcn1; Gabra4; Slc9a9; Hcn4; Kcna7; Tmem37; Slc14a1; Kcnd2; Kcng1; Lrrc55; Cacng6; Kcne5	DOWN
GO:1902495	transmembrane transporter complex	12/223	396/28573	7.23142e-05	0.00104554	0.000773889	144	14405; 15166; 15165; 14397; 330953; 16495; 16508; 17722; 241794; 241528; 54378; 66240	Gabrg1; Hcn2; Hcn1; Gabra4; Hcn4; Kcna7; Kcnd2; ND6; Kcng1; Lrrc55; Cacng6; Kcne5	DOWN
GO:1903034	regulation of response to wounding	9/213	174/28891	6.20784e-06	0.000732968	0.000541436	81	11684; 22370; 67866; 17242; 99439; 65079; 12767; 18213; 27973	Alox12; Vtn; Wfdc1; Mdk; Duox1; Rtn4r; Cxcr4; Ntrk3; Vkorc1	DOWN
GO:1903169	regulation of calcium ion transmembrane transport	9/213	203/28891	2.13284e-05	0.00185557	0.00137069	81	66109; 12504; 12482; 13489; 23796; 76854; 54378; 12335; 102637511	Tspan13; Cd4; Ms4a1; Drd2; Aplnr; Gper1; Cacng6; Capn3; Strit1	DOWN
GO:1904062	regulation of monoatomic cation transmembrane transport	16/213	367/28891	1.65746e-08	8.23165e-06	6.08063e-06	256	246049; 66109; 15165; 12504; 12482; 24012; 57816; 13489; 23796; 76854; 241794; 241528; 54378; 12335; 66240; 102637511	Slc36a2; Tspan13; Hcn1; Cd4; Ms4a1; Rgs7; Tesc; Drd2; Aplnr; Gper1; Kcng1; Lrrc55; Cacng6; Capn3; Kcne5; Strit1	DOWN
GO:1904064	positive regulation of cation transmembrane transport	11/213	176/28891	8.53567e-08	2.16788e-05	1.60139e-05	121	15165; 12504; 12482; 24012; 57816; 23796; 76854; 241528; 12335; 66240; 102637511	Hcn1; Cd4; Ms4a1; Rgs7; Tesc; Aplnr; Gper1; Lrrc55; Capn3; Kcne5; Strit1	DOWN
GO:1904427	positive regulation of calcium ion transmembrane transport	6/213	109/28891	0.000161197	0.00721569	0.00533015	36	12504; 12482; 23796; 76854; 12335; 102637511	Cd4; Ms4a1; Aplnr; Gper1; Capn3; Strit1	DOWN
GO:1990351	transporter complex	12/223	421/28573	0.000128491	0.00165135	0.0012223	144	14405; 15166; 15165; 14397; 330953; 16495; 16508; 17722; 241794; 241528; 54378; 66240	Gabrg1; Hcn2; Hcn1; Gabra4; Hcn4; Kcna7; Kcnd2; ND6; Kcng1; Lrrc55; Cacng6; Kcne5	DOWN
GO:2000147	positive regulation of cell motility	14/213	630/28891	0.000263353	0.00956754	0.00706743	196	11684; 56221; 22370; 16149; 17242; 20348; 99439; 109270; 12767; 74488; 76854; 18213; 20315; 19283	Alox12; Ccl24; Vtn; Cd74; Mdk; Sema3c; Duox1; Prr5; Cxcr4; Lrrc15; Gper1; Ntrk3; Cxcl12; Ptprz1	DOWN
GO:2000446	regulation of macrophage migration inhibitory factor signaling pathway	2/213	3/28891	0.000161513	0.00721569	0.00533015	4	16149; 12767	Cd74; Cxcr4	DOWN
GO:2000448	positive regulation of macrophage migration inhibitory factor signaling pathway	2/213	2/28891	5.4101e-05	0.00343958	0.00254078	4	16149; 12767	Cd74; Cxcr4	DOWN

## Sheet: Table S4E liver
Table S4E. GO enrichment analysis of DEGs between C57 XYH GFP+ liver and male C57BL/6 liver
ID	Description	GeneRatio	BgRatio	pvalue	p.adjust	qvalue	Count	GeneIDs	GeneSymbols	Direction
GO:0000165	MAPK cascade	45/431	822/28891	7.30904e-14	2.64901e-11	1.71845e-11	2025	73608; 12491; 26415; 12505; 215748; 70008; 20303; 73914; 12311; 21926; 12768; 20353; 20297; 21934; 11910; 16181; 16176; 16175; 242083; 24088; 384009; 13856; 109648; 319520; 11502; 13617; 17318; 20293; 20306; 20296; 15894; 18218; 14745; 140577; 56089; 319239; 11555; 14289; 107221; 16847; 76089; 14728; 378425; 17948; 14727	Marveld3; Cd36; Mapk13; Cd44; Cnksr3; Ace2; Ccl4; Irak3; Calcr; Tnf; Ccr1; Sema4c; Ccl20; Tnfrsf11a; Atf3; Il1rn; Il1b; Il1a; Ppm1l; Tlr2; Glipr2; Epo; Npy; Dusp4; Adam9; Ednra; Mid1; Ccl12; Ccl7; Ccl2; Icam1; Dusp8; Lpar1; Ankrd6; Ramp3; Npsr1; Adrb2; Fpr2; Ffar4; Lepr; Rapgef2; Lilrb4a; Nlrp12; Naip2; Lilrb4b	UP
GO:0000302	response to reactive oxygen species	11/431	195/28891	0.000179978	0.00248154	0.00160981	121	12491; 26415; 15368; 21929; 14281; 13078; 16819; 11502; 13617; 11808; 114774	Cd36; Mapk13; Hmox1; Tnfaip3; Fos; Cyp1b1; Lcn2; Adam9; Ednra; Apoa4; Pawr	UP
GO:0001503	ossification	17/431	484/28891	0.00107915	0.00990371	0.00642468	289	12164; 71584; 12311; 21926; 68713; 12768; 21934; 14191; 21814; 19225; 140494; 72007; 268396; 11555; 237928; 107221; 14734	Bmp8b; Gdpd2; Calcr; Tnf; Ifitm1; Ccr1; Tnfrsf11a; Fgr; Tgfbr3; Ptgs2; Atp6v0a4; Fndc3b; Sh3pxd2b; Adrb2; Phospho1; Ffar4; Gpc3	UP
GO:0001525	angiogenesis	29/431	561/28891	8.59313e-09	6.6063e-07	4.2856e-07	841	16414; 15507; 15368; 13058; 16153; 27279; 246707; 13078; 21926; 16176; 16175; 13638; 13856; 50501; 18704; 13617; 19225; 19274; 20293; 20296; 18787; 18313; 209743; 243862; 11555; 223780; 16847; 11727; 353326	Itgb2; Hspb1; Hmox1; Cybb; Il10; Tnfrsf12a; Emilin2; Cyp1b1; Tnf; Il1b; Il1a; Efna3; Epo; Prok2; Pik3c2a; Ednra; Ptgs2; Ptprm; Ccl12; Ccl2; Serpine1; Or10j5; Minar1; Psg22; Adrb2; Adm2; Lepr; Ang; Rtl1	UP
GO:0001540	amyloid-beta binding	9/431	71/28407	1.27115e-06	0.000101268	7.06936e-05	81	16414; 12491; 232370; 20288; 17167; 24088; 11555; 14289; 18733	Itgb2; Cd36; Clstn3; Msr1; Marco; Tlr2; Adrb2; Fpr2; Pirb	UP
GO:0001558	regulation of cell growth	18/431	459/28891	0.000212789	0.00284129	0.00184319	324	11479; 20359; 12505; 70129; 232370; 22431; 27281; 27279; 20353; 22401; 20346; 68567; 50790; 268663; 209743; 269878; 20564; 110058	Acvr1b; Sema6b; Cd44; Slc44a4; Clstn3; Wt1; Plaat1; Tnfrsf12a; Sema4c; Zmat3; Sema3a; Cgref1; Acsl4; Cdhr2; Minar1; Megf8; Slit3; Syt17	UP
GO:0001568	blood vessel development	38/431	782/28891	2.25907e-10	2.79574e-08	1.81364e-08	1444	16414; 15507; 15368; 13058; 22431; 16153; 27279; 246707; 13078; 21926; 18552; 16176; 16175; 13638; 21814; 13856; 50501; 20928; 18704; 13617; 19225; 19274; 20293; 20296; 18787; 18313; 209743; 243862; 269878; 11555; 12702; 223780; 14734; 16847; 76089; 11727; 353326; 381524	Itgb2; Hspb1; Hmox1; Cybb; Wt1; Il10; Tnfrsf12a; Emilin2; Cyp1b1; Tnf; Pcsk5; Il1b; Il1a; Efna3; Tgfbr3; Epo; Prok2; Abcc9; Pik3c2a; Ednra; Ptgs2; Ptprm; Ccl12; Ccl2; Serpine1; Or10j5; Minar1; Psg22; Megf8; Adrb2; Socs3; Adm2; Gpc3; Lepr; Rapgef2; Ang; Rtl1; Mexis	UP
GO:0001659	temperature homeostasis	15/431	195/28891	2.71633e-07	1.13906e-05	7.38927e-06	225	12491; 232370; 21926; 21934; 16819; 16181; 16176; 16175; 19225; 319765; 70673; 11555; 64292; 107221; 16847	Cd36; Clstn3; Tnf; Tnfrsf11a; Lcn2; Il1rn; Il1b; Il1a; Ptgs2; Igf2bp2; Prdm16; Adrb2; Ptges; Ffar4; Lepr	UP
GO:0001660	fever generation	7/431	14/28891	4.91268e-10	5.53932e-08	3.59344e-08	49	21926; 21934; 16181; 16176; 16175; 19225; 64292	Tnf; Tnfrsf11a; Il1rn; Il1b; Il1a; Ptgs2; Ptges	UP
GO:0001664	G protein-coupled receptor binding	16/431	335/28407	6.11855e-05	0.00208905	0.00145833	256	12121; 20303; 20297; 17167; 330122; 109648; 50501; 20293; 20306; 20296; 11555; 20209; 20310; 76089; 20208; 56838	Bicd1; Ccl4; Ccl20; Marco; Cxcl3; Npy; Prok2; Ccl12; Ccl7; Ccl2; Adrb2; Saa2; Cxcl2; Rapgef2; Saa1; Ccl28	UP
GO:0001666	response to hypoxia	13/431	233/28891	5.33635e-05	0.000892256	0.000578819	169	15368; 13058; 18126; 13856; 18791; 13617; 12282; 112407; 67749; 11555; 11727; 110876; 110893	Hmox1; Cybb; Nos2; Epo; Plat; Ednra; Hyou1; Egln3; Mgarp; Adrb2; Ang; Scn2a; Slc8a3	UP
GO:0001667	ameboidal-type cell migration	26/431	471/28891	1.37847e-08	9.99196e-07	6.48193e-07	676	16414; 11479; 21857; 20359; 16400; 73608; 15507; 15368; 11541; 13078; 21926; 12512; 20353; 16819; 241639; 384009; 20346; 21814; 18704; 11502; 13617; 19225; 19274; 18787; 72007; 269878	Itgb2; Acvr1b; Timp1; Sema6b; Itga3; Marveld3; Hspb1; Hmox1; Adora2b; Cyp1b1; Tnf; Cd63; Sema4c; Lcn2; Fermt1; Glipr2; Sema3a; Tgfbr3; Pik3c2a; Adam9; Ednra; Ptgs2; Ptprm; Serpine1; Fndc3b; Megf8	UP
GO:0001773	myeloid dendritic cell activation	5/431	39/28891	0.000273701	0.00337077	0.00218667	25	18106; 16153; 17474; 24108; 18733	Cd244a; Il10; Clec4d; Ubd; Pirb	UP
GO:0001781	neutrophil apoptotic process	3/431	12/28891	0.000656198	0.00669293	0.0043418	9	12505; 26570; 16409	Cd44; Slc7a11; Itgam	UP
GO:0001816	cytokine production	53/431	940/28891	1.05201e-16	1.12434e-13	7.29379e-14	2809	16822; 12491; 18106; 26415; 15507; 15368; 18987; 64297; 13058; 60533; 16153; 11541; 20303; 21929; 73914; 18126; 11847; 16365; 54483; 13078; 21926; 18552; 240518; 16178; 20297; 18173; 13136; 98365; 241639; 16176; 16175; 24088; 14191; 56619; 20928; 19225; 216799; 20296; 114774; 16324; 18787; 58217; 21897; 243862; 326623; 12475; 107221; 14251; 12560; 14728; 667034; 378425; 14727	Lcp2; Cd36; Cd244a; Mapk13; Hspb1; Hmox1; Pou2f2; Gprc5b; Cybb; Cd274; Il10; Adora2b; Ccl4; Tnfaip3; Irak3; Nos2; Arg2; Acod1; Mefv; Cyp1b1; Tnf; Pcsk5; Peli3; Il1r2; Ccl20; Slc11a1; Cd55; Slamf9; Fermt1; Il1b; Il1a; Tlr2; Fgr; Clec4e; Abcc9; Ptgs2; Nlrp3; Ccl2; Pawr; Inhbb; Serpine1; Trem1; Tlr1; Psg22; Tnfsf15; Cd14; Ffar4; Flot1; Cdh3; Lilrb4a; Pnp2; Nlrp12; Lilrb4b	UP
GO:0001817	regulation of cytokine production	47/431	861/28891	2.17008e-14	1.1011e-11	7.14298e-12	2209	12491; 18106; 26415; 15507; 15368; 18987; 64297; 13058; 60533; 16153; 11541; 20303; 21929; 73914; 18126; 11847; 16365; 54483; 13078; 21926; 240518; 16178; 20297; 18173; 13136; 241639; 16176; 16175; 24088; 14191; 56619; 19225; 216799; 20296; 16324; 18787; 21897; 243862; 326623; 12475; 107221; 14251; 12560; 14728; 667034; 378425; 14727	Cd36; Cd244a; Mapk13; Hspb1; Hmox1; Pou2f2; Gprc5b; Cybb; Cd274; Il10; Adora2b; Ccl4; Tnfaip3; Irak3; Nos2; Arg2; Acod1; Mefv; Cyp1b1; Tnf; Peli3; Il1r2; Ccl20; Slc11a1; Cd55; Fermt1; Il1b; Il1a; Tlr2; Fgr; Clec4e; Ptgs2; Nlrp3; Ccl2; Inhbb; Serpine1; Tlr1; Psg22; Tnfsf15; Cd14; Ffar4; Flot1; Cdh3; Lilrb4a; Pnp2; Nlrp12; Lilrb4b	UP
GO:0001818	negative regulation of cytokine production	20/431	314/28891	6.6761e-08	3.35391e-06	2.17573e-06	400	15368; 60533; 16153; 21929; 73914; 11847; 16365; 54483; 21926; 240518; 16178; 18173; 24088; 216799; 16324; 107221; 12560; 14728; 378425; 14727	Hmox1; Cd274; Il10; Tnfaip3; Irak3; Arg2; Acod1; Mefv; Tnf; Peli3; Il1r2; Slc11a1; Tlr2; Nlrp3; Inhbb; Ffar4; Cdh3; Lilrb4a; Nlrp12; Lilrb4b	UP
GO:0001819	positive regulation of cytokine production	35/431	546/28891	6.01337e-13	1.60589e-10	1.04176e-10	1225	12491; 18106; 26415; 15507; 18987; 64297; 13058; 60533; 16153; 11541; 20303; 73914; 18126; 54483; 13078; 21926; 20297; 18173; 13136; 241639; 16176; 16175; 24088; 14191; 56619; 19225; 216799; 20296; 18787; 21897; 243862; 326623; 12475; 14251; 667034	Cd36; Cd244a; Mapk13; Hspb1; Pou2f2; Gprc5b; Cybb; Cd274; Il10; Adora2b; Ccl4; Irak3; Nos2; Mefv; Cyp1b1; Tnf; Ccl20; Slc11a1; Cd55; Fermt1; Il1b; Il1a; Tlr2; Fgr; Clec4e; Ptgs2; Nlrp3; Ccl2; Serpine1; Tlr1; Psg22; Tnfsf15; Cd14; Flot1; Pnp2	UP
GO:0001933	negative regulation of protein phosphorylation	15/431	342/28891	0.000217735	0.00289434	0.0018776	225	15507; 215748; 21929; 73914; 67742; 20730; 16176; 78388; 108837; 12702; 260299; 14728; 378425; 110893; 14727	Hspb1; Cnksr3; Tnfaip3; Irak3; Samsn1; Spink1; Il1b; Mvp; Ibtk; Socs3; Cadm4; Lilrb4a; Nlrp12; Slc8a3; Lilrb4b	UP
GO:0001934	positive regulation of protein phosphorylation	23/431	738/28891	0.000806549	0.00794646	0.00515499	529	12491; 12505; 64297; 21828; 12311; 21926; 18173; 21934; 16181; 16176; 13856; 11502; 13617; 19225; 15894; 56089; 21897; 11555; 14289; 16847; 14251; 76089; 11727	Cd36; Cd44; Gprc5b; Thbs4; Calcr; Tnf; Slc11a1; Tnfrsf11a; Il1rn; Il1b; Epo; Adam9; Ednra; Ptgs2; Icam1; Ramp3; Tlr1; Adrb2; Fpr2; Lepr; Flot1; Rapgef2; Ang	UP
GO:0001944	vasculature development	38/431	817/28891	7.71383e-10	7.828e-08	5.07814e-08	1444	16414; 15507; 15368; 13058; 22431; 16153; 27279; 246707; 13078; 21926; 18552; 16176; 16175; 13638; 21814; 13856; 50501; 20928; 18704; 13617; 19225; 19274; 20293; 20296; 18787; 18313; 209743; 243862; 269878; 11555; 12702; 223780; 14734; 16847; 76089; 11727; 353326; 381524	Itgb2; Hspb1; Hmox1; Cybb; Wt1; Il10; Tnfrsf12a; Emilin2; Cyp1b1; Tnf; Pcsk5; Il1b; Il1a; Efna3; Tgfbr3; Epo; Prok2; Abcc9; Pik3c2a; Ednra; Ptgs2; Ptprm; Ccl12; Ccl2; Serpine1; Or10j5; Minar1; Psg22; Megf8; Adrb2; Socs3; Adm2; Gpc3; Lepr; Rapgef2; Ang; Rtl1; Mexis	UP
GO:0001960	negative regulation of cytokine-mediated signaling pathway	6/431	76/28891	0.000965061	0.00913567	0.00592645	36	73914; 240518; 16178; 16181; 20564; 17948	Irak3; Peli3; Il1r2; Il1rn; Slit3; Naip2	UP
GO:0002020	protease binding	12/431	195/28407	4.70559e-05	0.00180168	0.00125773	144	21857; 16400; 21929; 21933; 21926; 16819; 232345; 11674; 18787; 100043022; 14251; 76770	Timp1; Itga3; Tnfaip3; Tnfrsf10b; Tnf; Lcn2; A2m; Aldoa; Serpine1; Adrm1b; Flot1; Csta2	UP
GO:0002218	activation of innate immune response	18/431	281/28891	2.78905e-07	1.15997e-05	7.5249e-06	324	12491; 21929; 73914; 16365; 54483; 21926; 65221; 240518; 24088; 19695; 56619; 216799; 414084; 21897; 237868; 12475; 14251; 382551	Cd36; Tnfaip3; Irak3; Acod1; Mefv; Tnf; Slc15a3; Peli3; Tlr2; Reg3g; Clec4e; Nlrp3; Tnip3; Tlr1; Sarm1; Cd14; Flot1; Cd300ld3	UP
GO:0002221	pattern recognition receptor signaling pathway	18/431	233/28891	1.63549e-08	1.11887e-06	7.25827e-07	324	12491; 21929; 73914; 16365; 54483; 21926; 65221; 240518; 24088; 19695; 56619; 216799; 414084; 21897; 237868; 12475; 14251; 382551	Cd36; Tnfaip3; Irak3; Acod1; Mefv; Tnf; Slc15a3; Peli3; Tlr2; Reg3g; Clec4e; Nlrp3; Tnip3; Tlr1; Sarm1; Cd14; Flot1; Cd300ld3	UP
GO:0002224	toll-like receptor signaling pathway	7/431	68/28891	6.93451e-05	0.00110647	0.000717782	49	12491; 73914; 24088; 19695; 414084; 21897; 237868	Cd36; Irak3; Tlr2; Reg3g; Tnip3; Tlr1; Sarm1	UP
GO:0002237	response to molecule of bacterial origin	29/431	421/28891	1.09466e-11	1.98367e-09	1.28684e-09	841	12491; 11303; 60533; 16153; 20568; 21929; 73914; 18126; 16365; 21926; 107765; 18173; 21934; 13136; 16176; 16175; 24088; 330122; 11502; 13617; 19225; 216799; 20296; 18787; 414084; 21897; 12475; 20310; 14728	Cd36; Abca1; Cd274; Il10; Slpi; Tnfaip3; Irak3; Nos2; Acod1; Tnf; Ankrd1; Slc11a1; Tnfrsf11a; Cd55; Il1b; Il1a; Tlr2; Cxcl3; Adam9; Ednra; Ptgs2; Nlrp3; Ccl2; Serpine1; Tnip3; Tlr1; Cd14; Cxcl2; Lilrb4a	UP
GO:0002246	wound healing involved in inflammatory response	4/431	11/28891	1.4835e-05	0.000318953	0.000206909	16	21857; 12505; 15368; 16175	Timp1; Cd44; Hmox1; Il1a	UP
GO:0002250	adaptive immune response	25/431	636/28891	1.27621e-05	0.000284012	0.000184243	625	18106; 13733; 12505; 18987; 60533; 21929; 11847; 67742; 21926; 18173; 21934; 13136; 64435; 16176; 12986; 17474; 216799; 15894; 52118; 58217; 18733; 14728; 12984; 14727; 140474	Cd244a; Adgre1; Cd44; Pou2f2; Cd274; Tnfaip3; Arg2; Samsn1; Tnf; Slc11a1; Tnfrsf11a; Cd55; Fcamr; Il1b; Csf3r; Clec4d; Nlrp3; Icam1; Pvr; Trem1; Pirb; Lilrb4a; Csf2rb2; Lilrb4b; Muc4	UP
GO:0002252	immune effector process	36/431	866/28891	3.92058e-08	2.28655e-06	1.48332e-06	1296	16414; 12491; 18106; 15368; 18987; 64297; 16153; 11541; 21929; 73914; 21926; 18173; 13136; 98365; 16176; 24088; 12986; 14191; 232345; 56619; 17474; 16409; 16408; 216799; 20296; 15894; 52118; 58217; 243862; 18733; 14728; 12984; 14940; 80782; 14727; 140474	Itgb2; Cd36; Cd244a; Hmox1; Pou2f2; Gprc5b; Il10; Adora2b; Tnfaip3; Irak3; Tnf; Slc11a1; Cd55; Slamf9; Il1b; Tlr2; Csf3r; Fgr; A2m; Clec4e; Clec4d; Itgam; Itgal; Nlrp3; Ccl2; Icam1; Pvr; Trem1; Psg22; Pirb; Lilrb4a; Csf2rb2; Gzmc; Klrb1b; Lilrb4b; Muc4	UP
GO:0002253	activation of immune response	27/431	539/28891	5.38854e-08	2.9719e-06	1.92791e-06	729	16822; 12491; 21929; 73914; 16365; 54483; 21926; 65221; 240518; 13136; 16176; 24088; 19695; 232345; 56619; 216799; 114774; 414084; 21897; 237868; 12475; 14289; 14251; 14728; 382551; 12047; 14727	Lcp2; Cd36; Tnfaip3; Irak3; Acod1; Mefv; Tnf; Slc15a3; Peli3; Cd55; Il1b; Tlr2; Reg3g; A2m; Clec4e; Nlrp3; Pawr; Tnip3; Tlr1; Sarm1; Cd14; Fpr2; Flot1; Lilrb4a; Cd300ld3; Bcl2a1d; Lilrb4b	UP
GO:0002263	cell activation involved in immune response	16/431	337/28891	5.39383e-05	0.000894389	0.000580204	256	16414; 18106; 15368; 16153; 11541; 21929; 21926; 18173; 14191; 56619; 17474; 16409; 16408; 216799; 15894; 14728	Itgb2; Cd244a; Hmox1; Il10; Adora2b; Tnfaip3; Tnf; Slc11a1; Fgr; Clec4e; Clec4d; Itgam; Itgal; Nlrp3; Icam1; Lilrb4a	UP
GO:0002274	myeloid leukocyte activation	19/431	280/28891	5.27243e-08	2.93981e-06	1.9071e-06	361	16414; 16822; 18106; 15368; 16153; 11541; 21926; 18173; 24088; 14191; 109648; 17474; 16409; 11502; 24108; 21897; 18733; 14728; 14727	Itgb2; Lcp2; Cd244a; Hmox1; Il10; Adora2b; Tnf; Slc11a1; Tlr2; Fgr; Npy; Clec4d; Itgam; Adam9; Ubd; Tlr1; Pirb; Lilrb4a; Lilrb4b	UP
GO:0002366	leukocyte activation involved in immune response	16/431	333/28891	4.68219e-05	0.000791914	0.000513726	256	16414; 18106; 15368; 16153; 11541; 21929; 21926; 18173; 14191; 56619; 17474; 16409; 16408; 216799; 15894; 14728	Itgb2; Cd244a; Hmox1; Il10; Adora2b; Tnfaip3; Tnf; Slc11a1; Fgr; Clec4e; Clec4d; Itgam; Itgal; Nlrp3; Icam1; Lilrb4a	UP
GO:0002367	cytokine production involved in immune response	16/431	178/28891	1.22058e-08	9.10768e-07	5.90829e-07	256	12491; 15368; 64297; 16153; 73914; 21926; 18173; 13136; 98365; 16176; 24088; 216799; 58217; 243862; 14728; 14727	Cd36; Hmox1; Gprc5b; Il10; Irak3; Tnf; Slc11a1; Cd55; Slamf9; Il1b; Tlr2; Nlrp3; Trem1; Psg22; Lilrb4a; Lilrb4b	UP
GO:0002369	T cell cytokine production	6/431	49/28891	8.65313e-05	0.00132247	0.000857906	36	18173; 13136; 16176; 216799; 14728; 14727	Slc11a1; Cd55; Il1b; Nlrp3; Lilrb4a; Lilrb4b	UP
GO:0002440	production of molecular mediator of immune response	20/431	425/28891	7.38645e-06	0.000179325	0.000116331	400	12491; 18106; 15368; 18987; 64297; 16153; 17393; 21929; 73914; 21926; 18173; 13136; 98365; 16176; 24088; 216799; 58217; 243862; 14728; 14727	Cd36; Cd244a; Hmox1; Pou2f2; Gprc5b; Il10; Mmp7; Tnfaip3; Irak3; Tnf; Slc11a1; Cd55; Slamf9; Il1b; Tlr2; Nlrp3; Trem1; Psg22; Lilrb4a; Lilrb4b	UP
GO:0002443	leukocyte mediated immunity	25/431	608/28891	5.93467e-06	0.00014689	9.529e-05	625	16414; 15368; 18987; 11541; 21926; 18173; 13136; 98365; 16176; 24088; 12986; 14191; 16409; 216799; 20296; 15894; 52118; 58217; 18733; 14728; 12984; 14940; 80782; 14727; 140474	Itgb2; Hmox1; Pou2f2; Adora2b; Tnf; Slc11a1; Cd55; Slamf9; Il1b; Tlr2; Csf3r; Fgr; Itgam; Nlrp3; Ccl2; Icam1; Pvr; Trem1; Pirb; Lilrb4a; Csf2rb2; Gzmc; Klrb1b; Lilrb4b; Muc4	UP
GO:0002456	T cell mediated immunity	9/431	165/28891	0.000871263	0.00840454	0.00545215	81	18173; 13136; 16176; 216799; 15894; 52118; 14728; 14727; 140474	Slc11a1; Cd55; Il1b; Nlrp3; Icam1; Pvr; Lilrb4a; Lilrb4b; Muc4	UP
GO:0002507	tolerance induction	6/431	55/28891	0.00016638	0.00232565	0.00150868	36	60533; 21929; 73914; 16365; 14728; 14727	Cd274; Tnfaip3; Irak3; Acod1; Lilrb4a; Lilrb4b	UP
GO:0002521	leukocyte differentiation	28/431	703/28891	3.00785e-06	8.26531e-05	5.36183e-05	784	15507; 12505; 18987; 16153; 21929; 14281; 12311; 21926; 12768; 21934; 98365; 16176; 16175; 24088; 21942; 56619; 17474; 16409; 216799; 24108; 70673; 70080; 14734; 16847; 18733; 14728; 12047; 14727	Hspb1; Cd44; Pou2f2; Il10; Tnfaip3; Fos; Calcr; Tnf; Ccr1; Tnfrsf11a; Slamf9; Il1b; Il1a; Tlr2; Tnfrsf9; Clec4e; Clec4d; Itgam; Nlrp3; Ubd; Prdm16; Igsf23; Gpc3; Lepr; Pirb; Lilrb4a; Bcl2a1d; Lilrb4b	UP
GO:0002526	acute inflammatory response	16/431	139/28891	3.23634e-10	3.90981e-08	2.53635e-08	256	20716; 21926; 21934; 16181; 16176; 16175; 109648; 19695; 19225; 216799; 15894; 20210; 64292; 20209; 18406; 20208	Serpina3n; Tnf; Tnfrsf11a; Il1rn; Il1b; Il1a; Npy; Reg3g; Ptgs2; Nlrp3; Icam1; Saa3; Ptges; Saa2; Orm2; Saa1	UP
GO:0002534	cytokine production involved in inflammatory response	6/431	70/28891	0.000623766	0.0065813	0.00426939	36	18126; 54483; 21926; 16178; 14728; 14727	Nos2; Mefv; Tnf; Il1r2; Lilrb4a; Lilrb4b	UP
GO:0002544	chronic inflammatory response	4/431	23/28891	0.000345414	0.00410452	0.00266266	16	16153; 11541; 21929; 21926	Il10; Adora2b; Tnfaip3; Tnf	UP
GO:0002548	monocyte chemotaxis	9/431	65/28891	5.14263e-07	1.91866e-05	1.24466e-05	81	20303; 27226; 12768; 20297; 20293; 20306; 20296; 18787; 14289	Ccl4; Pla2g7; Ccr1; Ccl20; Ccl12; Ccl7; Ccl2; Serpine1; Fpr2	UP
GO:0002573	myeloid leukocyte differentiation	14/431	272/28891	6.66212e-05	0.00106973	0.000693952	196	14281; 12311; 21926; 12768; 21934; 24088; 16409; 24108; 70673; 70080; 14734; 18733; 14728; 14727	Fos; Calcr; Tnf; Ccr1; Tnfrsf11a; Tlr2; Itgam; Ubd; Prdm16; Igsf23; Gpc3; Pirb; Lilrb4a; Lilrb4b	UP
GO:0002643	regulation of tolerance induction	4/431	20/28891	0.000195802	0.00266353	0.00172787	16	60533; 73914; 14728; 14727	Cd274; Irak3; Lilrb4a; Lilrb4b	UP
GO:0002645	positive regulation of tolerance induction	4/431	11/28891	1.4835e-05	0.000318953	0.000206909	16	60533; 73914; 14728; 14727	Cd274; Irak3; Lilrb4a; Lilrb4b	UP
GO:0002673	regulation of acute inflammatory response	7/431	82/28891	0.000227461	0.00290133	0.00188213	49	21926; 21934; 16176; 109648; 19225; 216799; 64292	Tnf; Tnfrsf11a; Il1b; Npy; Ptgs2; Nlrp3; Ptges	UP
GO:0002676	regulation of chronic inflammatory response	4/431	11/28891	1.4835e-05	0.000318953	0.000206909	16	16153; 11541; 21929; 21926	Il10; Adora2b; Tnfaip3; Tnf	UP
GO:0002683	negative regulation of immune system process	26/431	565/28891	4.87519e-07	1.84602e-05	1.19754e-05	676	15507; 12505; 15368; 60533; 16153; 21929; 73914; 11847; 16365; 54483; 67742; 21926; 12768; 13136; 14191; 109648; 232345; 114774; 70673; 237868; 18733; 14728; 56838; 80782; 14727; 140474	Hspb1; Cd44; Hmox1; Cd274; Il10; Tnfaip3; Irak3; Arg2; Acod1; Mefv; Samsn1; Tnf; Ccr1; Cd55; Fgr; Npy; A2m; Pawr; Prdm16; Sarm1; Pirb; Lilrb4a; Ccl28; Klrb1b; Lilrb4b; Muc4	UP
GO:0002685	regulation of leukocyte migration	19/431	249/28891	7.98997e-09	6.33139e-07	4.10726e-07	361	21828; 27226; 12768; 20297; 20339; 16176; 16175; 24088; 12527; 13617; 20293; 20306; 20296; 114774; 15894; 18787; 58217; 14289; 56838	Thbs4; Pla2g7; Ccr1; Ccl20; Sele; Il1b; Il1a; Tlr2; Cd9; Ednra; Ccl12; Ccl7; Ccl2; Pawr; Icam1; Serpine1; Trem1; Fpr2; Ccl28	UP
GO:0002687	positive regulation of leukocyte migration	17/431	176/28891	1.41883e-09	1.26301e-07	8.19331e-08	289	21828; 27226; 12768; 20297; 20339; 16176; 16175; 24088; 13617; 20293; 20306; 20296; 114774; 15894; 18787; 58217; 14289	Thbs4; Pla2g7; Ccr1; Ccl20; Sele; Il1b; Il1a; Tlr2; Ednra; Ccl12; Ccl7; Ccl2; Pawr; Icam1; Serpine1; Trem1; Fpr2	UP
GO:0002688	regulation of leukocyte chemotaxis	10/431	137/28891	4.18731e-05	0.00073517	0.000476916	100	21828; 27226; 12768; 16176; 13617; 20306; 20296; 18787; 58217; 14289	Thbs4; Pla2g7; Ccr1; Il1b; Ednra; Ccl7; Ccl2; Serpine1; Trem1; Fpr2	UP
GO:0002690	positive regulation of leukocyte chemotaxis	10/431	111/28891	6.63327e-06	0.000162595	0.000105478	100	21828; 27226; 12768; 16176; 13617; 20306; 20296; 18787; 58217; 14289	Thbs4; Pla2g7; Ccr1; Il1b; Ednra; Ccl7; Ccl2; Serpine1; Trem1; Fpr2	UP
GO:0002691	regulation of cellular extravasation	5/431	47/28891	0.000661361	0.00669809	0.00434515	25	20339; 20296; 114774; 15894; 56838	Sele; Ccl2; Pawr; Icam1; Ccl28	UP
GO:0002694	regulation of leukocyte activation	29/431	669/28891	3.65831e-07	1.43894e-05	9.33459e-06	841	16414; 18106; 15507; 12505; 15368; 60533; 16153; 11541; 21929; 11847; 67742; 21926; 13136; 16176; 16175; 14191; 21942; 13856; 17474; 16409; 16408; 216799; 20296; 114774; 14728; 100038947; 381484; 668101; 14727	Itgb2; Cd244a; Hspb1; Cd44; Hmox1; Cd274; Il10; Adora2b; Tnfaip3; Arg2; Samsn1; Tnf; Cd55; Il1b; Il1a; Fgr; Tnfrsf9; Epo; Clec4d; Itgam; Itgal; Nlrp3; Ccl2; Pawr; Lilrb4a; Sirpb1c; Gm5150; Sirpb1b; Lilrb4b	UP
GO:0002695	negative regulation of leukocyte activation	12/431	206/28891	6.81161e-05	0.00109029	0.000707285	144	15507; 12505; 15368; 60533; 16153; 21929; 11847; 67742; 14191; 114774; 14728; 14727	Hspb1; Cd44; Hmox1; Cd274; Il10; Tnfaip3; Arg2; Samsn1; Fgr; Pawr; Lilrb4a; Lilrb4b	UP
GO:0002696	positive regulation of leukocyte activation	21/431	432/28891	2.64636e-06	7.41859e-05	4.81255e-05	441	16414; 18106; 60533; 16153; 11541; 21926; 13136; 16176; 16175; 14191; 13856; 17474; 16409; 16408; 216799; 20296; 14728; 100038947; 381484; 668101; 14727	Itgb2; Cd244a; Cd274; Il10; Adora2b; Tnf; Cd55; Il1b; Il1a; Fgr; Epo; Clec4d; Itgam; Itgal; Nlrp3; Ccl2; Lilrb4a; Sirpb1c; Gm5150; Sirpb1b; Lilrb4b	UP
GO:0002697	regulation of immune effector process	24/431	473/28891	2.3694e-07	1.01091e-05	6.55795e-06	576	16414; 12491; 18106; 15368; 64297; 16153; 11541; 21929; 73914; 21926; 13136; 16176; 24088; 14191; 232345; 16409; 216799; 20296; 52118; 243862; 14728; 80782; 14727; 140474	Itgb2; Cd36; Cd244a; Hmox1; Gprc5b; Il10; Adora2b; Tnfaip3; Irak3; Tnf; Cd55; Il1b; Tlr2; Fgr; A2m; Itgam; Nlrp3; Ccl2; Pvr; Psg22; Lilrb4a; Klrb1b; Lilrb4b; Muc4	UP
GO:0002698	negative regulation of immune effector process	11/431	170/28891	5.30567e-05	0.000891424	0.00057828	121	15368; 16153; 21929; 73914; 21926; 13136; 232345; 14728; 80782; 14727; 140474	Hmox1; Il10; Tnfaip3; Irak3; Tnf; Cd55; A2m; Lilrb4a; Klrb1b; Lilrb4b; Muc4	UP
GO:0002699	positive regulation of immune effector process	18/431	326/28891	2.37172e-06	6.76072e-05	4.38578e-05	324	16414; 12491; 18106; 15368; 64297; 16153; 11541; 21926; 13136; 16176; 24088; 14191; 16409; 216799; 20296; 52118; 243862; 14728	Itgb2; Cd36; Cd244a; Hmox1; Gprc5b; Il10; Adora2b; Tnf; Cd55; Il1b; Tlr2; Fgr; Itgam; Nlrp3; Ccl2; Pvr; Psg22; Lilrb4a	UP
GO:0002700	regulation of production of molecular mediator of immune response	15/431	236/28891	3.01356e-06	8.26531e-05	5.36183e-05	225	12491; 18106; 15368; 64297; 16153; 21929; 73914; 21926; 13136; 16176; 24088; 216799; 243862; 14728; 14727	Cd36; Cd244a; Hmox1; Gprc5b; Il10; Tnfaip3; Irak3; Tnf; Cd55; Il1b; Tlr2; Nlrp3; Psg22; Lilrb4a; Lilrb4b	UP
GO:0002701	negative regulation of production of molecular mediator of immune response	6/431	48/28891	7.68953e-05	0.00120422	0.000781194	36	15368; 16153; 73914; 21926; 14728; 14727	Hmox1; Il10; Irak3; Tnf; Lilrb4a; Lilrb4b	UP
GO:0002703	regulation of leukocyte mediated immunity	16/431	314/28891	2.31113e-05	0.000445882	0.00028925	256	16414; 15368; 11541; 21926; 13136; 16176; 24088; 14191; 16409; 216799; 20296; 52118; 14728; 80782; 14727; 140474	Itgb2; Hmox1; Adora2b; Tnf; Cd55; Il1b; Tlr2; Fgr; Itgam; Nlrp3; Ccl2; Pvr; Lilrb4a; Klrb1b; Lilrb4b; Muc4	UP
GO:0002718	regulation of cytokine production involved in immune response	13/431	155/28891	6.36107e-07	2.22594e-05	1.444e-05	169	12491; 15368; 64297; 16153; 73914; 21926; 13136; 16176; 24088; 216799; 243862; 14728; 14727	Cd36; Hmox1; Gprc5b; Il10; Irak3; Tnf; Cd55; Il1b; Tlr2; Nlrp3; Psg22; Lilrb4a; Lilrb4b	UP
GO:0002719	negative regulation of cytokine production involved in immune response	6/431	35/28891	1.19782e-05	0.000270123	0.000175233	36	15368; 16153; 73914; 21926; 14728; 14727	Hmox1; Il10; Irak3; Tnf; Lilrb4a; Lilrb4b	UP
GO:0002724	regulation of T cell cytokine production	5/431	37/28891	0.000212345	0.00284129	0.00184319	25	13136; 16176; 216799; 14728; 14727	Cd55; Il1b; Nlrp3; Lilrb4a; Lilrb4b	UP
GO:0002752	cell surface pattern recognition receptor signaling pathway	6/431	70/28891	0.000623766	0.0065813	0.00426939	36	21929; 16365; 24088; 414084; 21897; 12475	Tnfaip3; Acod1; Tlr2; Tnip3; Tlr1; Cd14	UP
GO:0002753	cytosolic pattern recognition receptor signaling pathway	9/431	150/28891	0.00043892	0.00502727	0.00326126	81	12491; 21929; 54483; 21926; 65221; 240518; 216799; 14251; 382551	Cd36; Tnfaip3; Mefv; Tnf; Slc15a3; Peli3; Nlrp3; Flot1; Cd300ld3	UP
GO:0002757	immune response-activating signaling pathway	24/431	440/28891	6.26422e-08	3.21057e-06	2.08275e-06	576	16822; 12491; 21929; 73914; 16365; 54483; 21926; 65221; 240518; 24088; 19695; 56619; 216799; 114774; 414084; 21897; 237868; 12475; 14289; 14251; 14728; 382551; 12047; 14727	Lcp2; Cd36; Tnfaip3; Irak3; Acod1; Mefv; Tnf; Slc15a3; Peli3; Tlr2; Reg3g; Clec4e; Nlrp3; Pawr; Tnip3; Tlr1; Sarm1; Cd14; Fpr2; Flot1; Lilrb4a; Cd300ld3; Bcl2a1d; Lilrb4b	UP
GO:0002758	innate immune response-activating signaling pathway	18/431	244/28891	3.33251e-08	2.013e-06	1.30586e-06	324	12491; 21929; 73914; 16365; 54483; 21926; 65221; 240518; 24088; 19695; 56619; 216799; 414084; 21897; 237868; 12475; 14251; 382551	Cd36; Tnfaip3; Irak3; Acod1; Mefv; Tnf; Slc15a3; Peli3; Tlr2; Reg3g; Clec4e; Nlrp3; Tnip3; Tlr1; Sarm1; Cd14; Flot1; Cd300ld3	UP
GO:0002764	immune response-regulating signaling pathway	25/431	450/28891	2.32048e-08	1.47176e-06	9.54754e-07	625	16822; 12491; 21929; 73914; 16365; 54483; 21926; 65221; 240518; 24088; 19695; 56619; 17474; 216799; 114774; 414084; 21897; 237868; 12475; 14289; 14251; 14728; 382551; 12047; 14727	Lcp2; Cd36; Tnfaip3; Irak3; Acod1; Mefv; Tnf; Slc15a3; Peli3; Tlr2; Reg3g; Clec4e; Clec4d; Nlrp3; Pawr; Tnip3; Tlr1; Sarm1; Cd14; Fpr2; Flot1; Lilrb4a; Cd300ld3; Bcl2a1d; Lilrb4b	UP
GO:0002768	immune response-regulating cell surface receptor signaling pathway	14/431	294/28891	0.000151239	0.00214354	0.00139055	196	16822; 21929; 16365; 24088; 56619; 17474; 114774; 414084; 21897; 12475; 14289; 14728; 12047; 14727	Lcp2; Tnfaip3; Acod1; Tlr2; Clec4e; Clec4d; Pawr; Tnip3; Tlr1; Cd14; Fpr2; Lilrb4a; Bcl2a1d; Lilrb4b	UP
GO:0002774	Fc receptor mediated inhibitory signaling pathway	2/431	3/28891	0.000659532	0.00669293	0.0043418	4	14728; 14727	Lilrb4a; Lilrb4b	UP
GO:0002819	regulation of adaptive immune response	13/431	252/28891	0.000117735	0.00174165	0.00112984	169	12505; 60533; 21929; 67742; 21926; 18173; 13136; 16176; 216799; 52118; 14728; 14727; 140474	Cd44; Cd274; Tnfaip3; Samsn1; Tnf; Slc11a1; Cd55; Il1b; Nlrp3; Pvr; Lilrb4a; Lilrb4b; Muc4	UP
GO:0002822	regulation of adaptive immune response based on somatic recombination of immune receptors built from immunoglobulin superfamily domains	11/431	236/28891	0.000899572	0.00861641	0.00558959	121	60533; 21929; 21926; 18173; 13136; 16176; 216799; 52118; 14728; 14727; 140474	Cd274; Tnfaip3; Tnf; Slc11a1; Cd55; Il1b; Nlrp3; Pvr; Lilrb4a; Lilrb4b; Muc4	UP
GO:0002831	regulation of response to biotic stimulus	32/431	573/28891	2.10849e-10	2.67462e-08	1.73506e-08	1024	12491; 60533; 21929; 73914; 11847; 16365; 54483; 246707; 21926; 65221; 240518; 12768; 13136; 16176; 24088; 22249; 14191; 19695; 232345; 56619; 216799; 52118; 414084; 21897; 237868; 12475; 57775; 14289; 14251; 382551; 80782; 140474	Cd36; Cd274; Tnfaip3; Irak3; Arg2; Acod1; Mefv; Emilin2; Tnf; Slc15a3; Peli3; Ccr1; Cd55; Il1b; Tlr2; Unc13b; Fgr; Reg3g; A2m; Clec4e; Nlrp3; Pvr; Tnip3; Tlr1; Sarm1; Cd14; Usp29; Fpr2; Flot1; Cd300ld3; Klrb1b; Muc4	UP
GO:0002833	positive regulation of response to biotic stimulus	24/431	413/28891	1.8987e-08	1.25117e-06	8.11653e-07	576	12491; 60533; 21929; 73914; 16365; 54483; 246707; 21926; 65221; 240518; 24088; 22249; 19695; 56619; 216799; 52118; 414084; 21897; 237868; 12475; 57775; 14289; 14251; 382551	Cd36; Cd274; Tnfaip3; Irak3; Acod1; Mefv; Emilin2; Tnf; Slc15a3; Peli3; Tlr2; Unc13b; Reg3g; Clec4e; Nlrp3; Pvr; Tnip3; Tlr1; Sarm1; Cd14; Usp29; Fpr2; Flot1; Cd300ld3	UP
GO:0002874	regulation of chronic inflammatory response to antigenic stimulus	2/431	3/28891	0.000659532	0.00669293	0.0043418	4	16153; 21926	Il10; Tnf	UP
GO:0003013	circulatory system process	22/431	574/28891	6.10628e-05	0.000996246	0.00064628	484	12491; 15937; 12287; 15368; 70008; 11541; 20303; 18126; 17250; 21926; 20346; 21814; 109648; 20928; 13617; 19225; 19274; 15894; 56089; 11555; 140781; 223780	Cd36; Ier3; Cacna1b; Hmox1; Ace2; Adora2b; Ccl4; Nos2; Abcc1; Tnf; Sema3a; Tgfbr3; Npy; Abcc9; Ednra; Ptgs2; Ptprm; Icam1; Ramp3; Adrb2; Myh7; Adm2	UP
GO:0003774	cytoskeletal motor activity	9/431	110/28407	4.71152e-05	0.00180168	0.00125773	81	110083; 16564; 17922; 13426; 77505; 56087; 244281; 330355; 140781	Dnah12; Kif21a; Myo7b; Dync1i1; Dnhd1; Dnah10; Myo16; Dnah6; Myh7	UP
GO:0004857	enzyme inhibitor activity	22/431	410/28407	3.90478e-07	4.14775e-05	2.89548e-05	484	21857; 15507; 232370; 20568; 20716; 20730; 12836; 13136; 232345; 331535; 108837; 18787; 232400; 12702; 14734; 14728; 100034251; 13025; 20717; 628900; 76770; 14727	Timp1; Hspb1; Clstn3; Slpi; Serpina3n; Spink1; Col7a1; Cd55; A2m; Serpina7; Ibtk; Serpine1; A2ml1; Socs3; Gpc3; Lilrb4a; Wfdc17; Ctla2b; Serpina3m; Serpina3i; Csta2; Lilrb4b	UP
GO:0004866	endopeptidase inhibitor activity	14/431	198/28407	2.253e-06	0.000165682	0.00011566	196	21857; 20568; 20716; 20730; 12836; 232345; 331535; 18787; 232400; 100034251; 13025; 20717; 628900; 76770	Timp1; Slpi; Serpina3n; Spink1; Col7a1; A2m; Serpina7; Serpine1; A2ml1; Wfdc17; Ctla2b; Serpina3m; Serpina3i; Csta2	UP
GO:0004867	serine-type endopeptidase inhibitor activity	11/431	129/28407	4.62207e-06	0.000276168	0.000192789	121	20568; 20716; 20730; 12836; 232345; 331535; 18787; 232400; 100034251; 20717; 628900	Slpi; Serpina3n; Spink1; Col7a1; A2m; Serpina7; Serpine1; A2ml1; Wfdc17; Serpina3m; Serpina3i	UP
GO:0005125	cytokine activity	18/431	236/28407	2.56882e-08	1.2279e-05	8.57176e-06	324	21857; 12164; 16153; 20303; 21926; 20297; 16181; 16176; 16175; 330122; 13856; 20293; 20306; 20296; 16324; 326623; 20310; 56838	Timp1; Bmp8b; Il10; Ccl4; Tnf; Ccl20; Il1rn; Il1b; Il1a; Cxcl3; Epo; Ccl12; Ccl7; Ccl2; Inhbb; Tnfsf15; Cxcl2; Ccl28	UP
GO:0005126	cytokine receptor binding	18/431	323/28407	2.62876e-06	0.000179507	0.000125311	324	12505; 16153; 20303; 18414; 21926; 20297; 16181; 16176; 21814; 330122; 13856; 20293; 20306; 20296; 326623; 260299; 20310; 56838	Cd44; Il10; Ccl4; Osmr; Tnf; Ccl20; Il1rn; Il1b; Tgfbr3; Cxcl3; Epo; Ccl12; Ccl7; Ccl2; Tnfsf15; Cadm4; Cxcl2; Ccl28	UP
GO:0005178	integrin binding	11/431	153/28407	2.34252e-05	0.00106933	0.000746484	121	16414; 16400; 21828; 241639; 16176; 12527; 16409; 16408; 11502; 15894; 14728	Itgb2; Itga3; Thbs4; Fermt1; Il1b; Cd9; Itgam; Itgal; Adam9; Icam1; Lilrb4a	UP
GO:0005539	glycosaminoglycan binding	14/431	243/28407	2.33923e-05	0.00106933	0.000746484	196	12505; 17393; 21828; 12815; 22240; 24088; 21814; 19695; 16409; 20306; 20296; 20564; 11727; 20208	Cd44; Mmp7; Thbs4; Col11a2; Dpysl3; Tlr2; Tgfbr3; Reg3g; Itgam; Ccl7; Ccl2; Slit3; Ang; Saa1	UP
GO:0005858	axonemal dynein complex	4/426	27/28573	0.000651536	0.00939217	0.00671029	16	110083; 77505; 56087; 330355	Dnah12; Dnhd1; Dnah10; Dnah6	UP
GO:0005881	cytoplasmic microtubule	9/426	114/28573	5.45548e-05	0.00150708	0.00107674	81	12121; 28146; 20818; 217310; 17318; 103768; 74393; 20209; 20208	Bicd1; Serp1; Srprb; Hid1; Mid1; Tubg2; Map10; Saa2; Saa1	UP
GO:0005901	caveola	7/426	97/28573	0.000632654	0.00939217	0.00671029	49	12491; 15162; 15368; 20339; 19225; 11555; 14251	Cd36; Hck; Hmox1; Sele; Ptgs2; Adrb2; Flot1	UP
GO:0006509	membrane protein ectodomain proteolysis	7/431	45/28891	4.35799e-06	0.000110562	7.17233e-05	49	21857; 16153; 17393; 21926; 16176; 11502; 545622	Timp1; Il10; Mmp7; Tnf; Il1b; Adam9; Ptpn3	UP
GO:0006801	superoxide metabolic process	8/431	70/28891	9.67055e-06	0.000224057	0.000145349	64	16414; 12491; 13058; 18126; 16409; 11808; 268396; 14289	Itgb2; Cd36; Cybb; Nos2; Itgam; Apoa4; Sh3pxd2b; Fpr2	UP
GO:0006809	nitric oxide biosynthetic process	10/431	87/28891	7.07359e-07	2.38866e-05	1.54956e-05	100	16414; 12491; 16153; 18126; 13078; 21926; 16176; 24088; 19225; 15894	Itgb2; Cd36; Il10; Nos2; Cyp1b1; Tnf; Il1b; Tlr2; Ptgs2; Icam1	UP
GO:0006814	sodium ion transport	13/431	262/28891	0.000172959	0.00239127	0.00155125	169	215748; 102857; 237831; 20273; 230612; 75750; 13617; 74053; 171209; 545622; 11555; 110876; 110893	Cnksr3; Slc6a8; Slc13a5; Scn8a; Slc5a9; Slc10a6; Ednra; Grip1; Asic3; Ptpn3; Adrb2; Scn2a; Slc8a3	UP
GO:0006816	calcium ion transport	19/431	469/28891	9.40808e-05	0.00141233	0.000916197	361	12287; 50527; 12311; 20730; 12768; 13856; 13617; 14697; 19225; 114774; 108837; 269437; 15894; 18787; 24115; 56089; 319239; 11555; 110893	Cacna1b; Ero1a; Calcr; Spink1; Ccr1; Epo; Ednra; Gnb5; Ptgs2; Pawr; Ibtk; Plch1; Icam1; Serpine1; Best1; Ramp3; Npsr1; Adrb2; Slc8a3	UP
GO:0006869	lipid transport	18/431	445/28891	0.000145661	0.00207608	0.00134678	324	12491; 11303; 18126; 17250; 20288; 21934; 20652; 16176; 16175; 66350; 75750; 71720; 14311; 50790; 11808; 19225; 64292; 381524	Cd36; Abca1; Nos2; Abcc1; Msr1; Tnfrsf11a; Soat1; Il1b; Il1a; Pla2g12a; Slc10a6; Osbpl3; Cidec; Acsl4; Apoa4; Ptgs2; Ptges; Mexis	UP
GO:0006887	exocytosis	15/431	395/28891	0.00096906	0.00913942	0.00592888	225	16414; 15162; 12287; 15368; 20965; 74051; 11541; 12768; 22249; 14191; 109648; 18704; 16409; 171180; 110058	Itgb2; Hck; Cacna1b; Hmox1; Syn2; Steap2; Adora2b; Ccr1; Unc13b; Fgr; Npy; Pik3c2a; Itgam; Syt12; Syt17	UP
GO:0006897	endocytosis	41/431	712/28891	1.97005e-13	6.2266e-11	4.03929e-11	1681	16414; 12491; 15162; 12121; 12505; 11303; 74051; 68732; 21926; 13660; 225870; 20288; 12512; 18173; 17167; 20339; 16176; 24088; 14191; 12527; 83382; 18704; 16409; 16408; 50877; 20296; 18787; 14745; 56089; 11555; 12475; 14289; 66251; 14734; 16847; 14251; 14728; 100038947; 381484; 668101; 14727	Itgb2; Cd36; Hck; Bicd1; Cd44; Abca1; Steap2; Carmil1; Tnf; Ehd1; Rin1; Msr1; Cd63; Slc11a1; Marco; Sele; Il1b; Tlr2; Fgr; Cd9; Siglece; Pik3c2a; Itgam; Itgal; Neu3; Ccl2; Serpine1; Lpar1; Ramp3; Adrb2; Cd14; Fpr2; Arfgap3; Gpc3; Lepr; Flot1; Lilrb4a; Sirpb1c; Gm5150; Sirpb1b; Lilrb4b	UP
GO:0006898	receptor-mediated endocytosis	19/431	272/28891	3.32637e-08	2.013e-06	1.30586e-06	361	16414; 12491; 12121; 12505; 20288; 12512; 17167; 20339; 12527; 16409; 50877; 18787; 14745; 56089; 11555; 12475; 14251; 14728; 14727	Itgb2; Cd36; Bicd1; Cd44; Msr1; Cd63; Marco; Sele; Cd9; Itgam; Neu3; Serpine1; Lpar1; Ramp3; Adrb2; Cd14; Flot1; Lilrb4a; Lilrb4b	UP
GO:0006909	phagocytosis	20/431	242/28891	8.06319e-10	8.02208e-08	5.20404e-08	400	16414; 12491; 15162; 11303; 21926; 20288; 18173; 17167; 16176; 24088; 14191; 83382; 16409; 16408; 20296; 14289; 16847; 100038947; 381484; 668101	Itgb2; Cd36; Hck; Abca1; Tnf; Msr1; Slc11a1; Marco; Il1b; Tlr2; Fgr; Siglece; Itgam; Itgal; Ccl2; Fpr2; Lepr; Sirpb1c; Gm5150; Sirpb1b	UP
GO:0006911	phagocytosis, engulfment	7/431	65/28891	5.17456e-05	0.000872283	0.000565863	49	16414; 12491; 11303; 20288; 17167; 83382; 16409	Itgb2; Cd36; Abca1; Msr1; Marco; Siglece; Itgam	UP
GO:0006935	chemotaxis	32/431	462/28891	7.8305e-13	1.9866e-10	1.28874e-10	1024	16414; 20359; 15507; 20303; 21828; 17250; 27226; 12768; 20353; 20297; 98365; 16176; 12986; 20346; 330122; 50501; 16409; 13617; 20293; 20306; 20296; 18787; 18313; 14745; 20210; 58217; 269878; 12642; 14289; 20564; 20310; 56838	Itgb2; Sema6b; Hspb1; Ccl4; Thbs4; Abcc1; Pla2g7; Ccr1; Sema4c; Ccl20; Slamf9; Il1b; Csf3r; Sema3a; Cxcl3; Prok2; Itgam; Ednra; Ccl12; Ccl7; Ccl2; Serpine1; Or10j5; Lpar1; Saa3; Trem1; Megf8; Ch25h; Fpr2; Slit3; Cxcl2; Ccl28	UP
GO:0006937	regulation of muscle contraction	9/431	167/28891	0.00094875	0.00906584	0.00588114	81	70008; 11541; 11847; 50501; 19225; 114774; 11555; 140781; 110893	Ace2; Adora2b; Arg2; Prok2; Ptgs2; Pawr; Adrb2; Myh7; Slc8a3	UP
GO:0006953	acute-phase response	13/431	44/28891	5.16795e-14	2.38383e-11	1.54643e-11	169	20716; 21926; 21934; 16181; 16176; 16175; 19695; 19225; 20210; 64292; 20209; 18406; 20208	Serpina3n; Tnf; Tnfrsf11a; Il1rn; Il1b; Il1a; Reg3g; Ptgs2; Saa3; Ptges; Saa2; Orm2; Saa1	UP
GO:0006954	inflammatory response	59/431	846/28891	5.29411e-23	2.68623e-19	1.7426e-19	3481	16414; 21857; 12491; 15162; 15937; 12505; 15368; 64297; 13058; 16153; 11541; 20303; 21929; 432530; 18126; 20716; 27052; 16365; 54483; 17250; 27226; 21926; 12768; 16178; 20297; 18173; 21934; 16181; 16176; 16175; 24088; 330122; 109648; 19695; 83382; 16409; 19225; 216799; 20293; 20306; 20296; 15894; 18787; 20210; 78801; 21897; 64292; 12475; 14289; 12702; 107221; 20209; 20310; 18406; 14728; 20208; 37…	Itgb2; Timp1; Cd36; Hck; Ier3; Cd44; Hmox1; Gprc5b; Cybb; Il10; Adora2b; Ccl4; Tnfaip3; Adcy1; Nos2; Serpina3n; Aoah; Acod1; Mefv; Abcc1; Pla2g7; Tnf; Ccr1; Il1r2; Ccl20; Slc11a1; Tnfrsf11a; Il1rn; Il1b; Il1a; Tlr2; Cxcl3; Npy; Reg3g; Siglece; Itgam; Ptgs2; Nlrp3; Ccl12; Ccl7; Ccl2; Icam1; Serpine1; Saa3; Ak7; Tlr1; Ptges; Cd14; Fpr2; Socs3; Ffar4; Saa2; Cxcl2; Orm2; Lilrb4a; Saa1; Nlrp12; Naip2;…	UP
GO:0006959	humoral immune response	15/431	337/28891	0.000185826	0.00254846	0.00165322	225	20568; 17393; 16365; 21926; 20297; 13136; 16176; 330122; 109648; 19695; 232345; 20310; 100034251; 11727; 56838	Slpi; Mmp7; Acod1; Tnf; Ccl20; Cd55; Il1b; Cxcl3; Npy; Reg3g; A2m; Cxcl2; Wfdc17; Ang; Ccl28	UP
GO:0006979	response to oxidative stress	17/431	389/28891	8.81932e-05	0.0013398	0.000869146	289	12491; 26415; 15507; 15368; 21929; 14281; 50527; 17250; 13078; 16819; 26570; 11502; 13617; 11808; 19225; 114774; 17309	Cd36; Mapk13; Hspb1; Hmox1; Tnfaip3; Fos; Ero1a; Abcc1; Cyp1b1; Lcn2; Slc7a11; Adam9; Ednra; Apoa4; Ptgs2; Pawr; Mgat3	UP
GO:0007043	cell-cell junction assembly	10/431	168/28891	0.000228149	0.00290133	0.00188213	100	73608; 11853; 70008; 53321; 21926; 16176; 14086; 12527; 71908; 12560	Marveld3; Rhoc; Ace2; Cntnap1; Tnf; Il1b; Fscn1; Cd9; Cldn23; Cdh3	UP
GO:0007159	leukocyte cell-cell adhesion	25/431	447/28891	2.03579e-08	1.32431e-06	8.59097e-07	625	16414; 18106; 15507; 12505; 60533; 11847; 21926; 13136; 20339; 16176; 16175; 13856; 16409; 16408; 11808; 216799; 20296; 114774; 15894; 14728; 100038947; 56838; 381484; 668101; 14727	Itgb2; Cd244a; Hspb1; Cd44; Cd274; Arg2; Tnf; Cd55; Sele; Il1b; Il1a; Epo; Itgam; Itgal; Apoa4; Nlrp3; Ccl2; Pawr; Icam1; Lilrb4a; Sirpb1c; Ccl28; Gm5150; Sirpb1b; Lilrb4b	UP
GO:0007160	cell-matrix adhesion	13/431	235/28891	5.82329e-05	0.000956225	0.000620317	169	16414; 16400; 12491; 18552; 12512; 241639; 16409; 16408; 11502; 18787; 58217; 56838; 140474	Itgb2; Itga3; Cd36; Pcsk5; Cd63; Fermt1; Itgam; Itgal; Adam9; Serpine1; Trem1; Ccl28; Muc4	UP
GO:0007162	negative regulation of cell adhesion	15/431	315/28891	8.87118e-05	0.00134365	0.000871648	225	15507; 12505; 60533; 16153; 21929; 11847; 13078; 16181; 12527; 114774; 18787; 14728; 56838; 14727; 140474	Hspb1; Cd44; Cd274; Il10; Tnfaip3; Arg2; Cyp1b1; Il1rn; Cd9; Pawr; Serpine1; Lilrb4a; Ccl28; Lilrb4b; Muc4	UP
GO:0007167	enzyme-linked receptor protein signaling pathway	36/431	988/28891	9.35916e-07	2.98669e-05	1.93751e-05	1296	11479; 16400; 12164; 16822; 15162; 15507; 216148; 16006; 14281; 14313; 21926; 12512; 241639; 16176; 242083; 13638; 14191; 21814; 78388; 18791; 11502; 50877; 20296; 16324; 70673; 69640; 14917; 269878; 386655; 12702; 260299; 11576; 14734; 12560; 76089; 170676	Acvr1b; Itga3; Bmp8b; Lcp2; Hck; Hspb1; Shc2; Igfbp1; Fos; Fst; Tnf; Cd63; Fermt1; Il1b; Ppm1l; Efna3; Fgr; Tgfbr3; Mvp; Plat; Adam9; Neu3; Ccl2; Inhbb; Prdm16; Fam83g; Gucy2c; Megf8; Eid2; Socs3; Cadm4; Afp; Gpc3; Cdh3; Rapgef2; Peg10	UP
GO:0007178	transmembrane receptor protein serine/threonine kinase signaling pathway	18/431	405/28891	4.43657e-05	0.000763219	0.000495111	324	11479; 16400; 12164; 14281; 14313; 241639; 242083; 21814; 11502; 20296; 16324; 70673; 69640; 269878; 386655; 11576; 14734; 170676	Acvr1b; Itga3; Bmp8b; Fos; Fst; Fermt1; Ppm1l; Tgfbr3; Adam9; Ccl2; Inhbb; Prdm16; Fam83g; Megf8; Eid2; Afp; Gpc3; Peg10	UP
GO:0007179	transforming growth factor beta receptor signaling pathway	10/431	205/28891	0.00108133	0.00990371	0.00642468	100	16400; 12164; 14281; 241639; 21814; 11502; 20296; 70673; 386655; 170676	Itga3; Bmp8b; Fos; Fermt1; Tgfbr3; Adam9; Ccl2; Prdm16; Eid2; Peg10	UP
GO:0007181	transforming growth factor beta receptor complex assembly	2/431	3/28891	0.000659532	0.00669293	0.0043418	4	21814; 386655	Tgfbr3; Eid2	UP
GO:0007188	adenylate cyclase-modulating G protein-coupled receptor signaling pathway	15/431	242/28891	4.09682e-06	0.000104986	6.81061e-05	225	13733; 11303; 11541; 432530; 210044; 12311; 237175; 13617; 14745; 215798; 56089; 11555; 14289; 223780; 76089	Adgre1; Abca1; Adora2b; Adcy1; Adcy2; Calcr; Adgrg2; Ednra; Lpar1; Adgrg6; Ramp3; Adrb2; Fpr2; Adm2; Rapgef2	UP
GO:0007189	adenylate cyclase-activating G protein-coupled receptor signaling pathway	13/431	159/28891	8.50829e-07	2.78523e-05	1.80682e-05	169	13733; 11303; 11541; 432530; 210044; 12311; 237175; 14745; 215798; 56089; 11555; 223780; 76089	Adgre1; Abca1; Adora2b; Adcy1; Adcy2; Calcr; Adgrg2; Lpar1; Adgrg6; Ramp3; Adrb2; Adm2; Rapgef2	UP
GO:0007204	positive regulation of cytosolic calcium ion concentration	14/431	202/28891	2.34876e-06	6.7331e-05	4.36786e-05	196	12491; 12311; 12768; 13136; 16176; 330122; 13856; 13617; 320360; 14289; 107221; 20310; 56838; 110893	Cd36; Calcr; Ccr1; Cd55; Il1b; Cxcl3; Epo; Ednra; Ric3; Fpr2; Ffar4; Cxcl2; Ccl28; Slc8a3	UP
GO:0007229	integrin-mediated signaling pathway	9/431	101/28891	2.09448e-05	0.000411915	0.000267215	81	16414; 21857; 16400; 18552; 12512; 241639; 14191; 16409; 16408	Itgb2; Timp1; Itga3; Pcsk5; Cd63; Fermt1; Fgr; Itgam; Itgal	UP
GO:0007249	canonical NF-kappaB signal transduction	18/431	258/28891	7.79282e-08	3.802e-06	2.46641e-06	324	12491; 15507; 64297; 21929; 21926; 16176; 16175; 24088; 17474; 232941; 13617; 24108; 20210; 414084; 326623; 14728; 378425; 14727	Cd36; Hspb1; Gprc5b; Tnfaip3; Tnf; Il1b; Il1a; Tlr2; Clec4d; Ppm1n; Ednra; Ubd; Saa3; Tnip3; Tnfsf15; Lilrb4a; Nlrp12; Lilrb4b	UP
GO:0007338	single fertilization	9/431	169/28891	0.00103174	0.00960557	0.00623128	81	22431; 20730; 22249; 12527; 11674; 18791; 11497; 12659; 22635	Wt1; Spink1; Unc13b; Cd9; Aldoa; Plat; Adam3; Ovgp1; Zan	UP
GO:0007517	muscle organ development	20/431	382/28891	1.49107e-06	4.47673e-05	2.90412e-05	400	22431; 53321; 65256; 14281; 20273; 107765; 11910; 28146; 21814; 13856; 13617; 12023; 18313; 17133; 11555; 386655; 140781; 12180; 14251; 353326	Wt1; Cntnap1; Asb2; Fos; Scn8a; Ankrd1; Atf3; Serp1; Tgfbr3; Epo; Ednra; Barx2; Or10j5; Maff; Adrb2; Eid2; Myh7; Smyd1; Flot1; Rtl1	UP
GO:0007519	skeletal muscle tissue development	11/431	215/28891	0.000415692	0.00478281	0.00310268	121	53321; 65256; 14281; 107765; 11910; 12023; 17133; 11555; 12180; 14251; 353326	Cntnap1; Asb2; Fos; Ankrd1; Atf3; Barx2; Maff; Adrb2; Smyd1; Flot1; Rtl1	UP
GO:0007565	female pregnancy	10/431	179/28891	0.000378794	0.00440826	0.00285971	100	11479; 21857; 16365; 18552; 20860; 13856; 232345; 50790; 19225; 243862	Acvr1b; Timp1; Acod1; Pcsk5; Sult1e1; Epo; A2m; Acsl4; Ptgs2; Psg22	UP
GO:0007610	behavior	27/431	810/28891	9.93676e-05	0.00148729	0.000964827	729	16400; 12287; 232370; 64297; 70008; 432530; 21828; 20273; 225870; 16819; 16181; 16176; 26570; 24088; 109648; 387285; 19225; 207686; 239102; 319239; 242523; 11555; 223780; 16847; 18733; 110876; 110893	Itga3; Cacna1b; Clstn3; Gprc5b; Ace2; Adcy1; Thbs4; Scn8a; Rin1; Lcn2; Il1rn; Il1b; Slc7a11; Tlr2; Npy; Hcrtr2; Ptgs2; Cfap69; Zfhx2; Npsr1; Dmrta1; Adrb2; Adm2; Lepr; Pirb; Scn2a; Slc8a3	UP
GO:0007611	learning or memory	14/431	331/28891	0.000502229	0.00557617	0.00361734	196	16400; 232370; 432530; 225870; 16819; 16181; 16176; 26570; 24088; 19225; 11555; 18733; 110876; 110893	Itga3; Clstn3; Adcy1; Rin1; Lcn2; Il1rn; Il1b; Slc7a11; Tlr2; Ptgs2; Adrb2; Pirb; Scn2a; Slc8a3	UP
GO:0007613	memory	9/431	164/28891	0.000834495	0.00815843	0.0052925	81	16400; 432530; 225870; 16819; 16181; 16176; 19225; 110876; 110893	Itga3; Adcy1; Rin1; Lcn2; Il1rn; Il1b; Ptgs2; Scn2a; Slc8a3	UP
GO:0008009	chemokine activity	8/431	47/28407	4.93045e-07	4.71351e-05	3.29042e-05	64	20303; 20297; 330122; 20293; 20306; 20296; 20310; 56838	Ccl4; Ccl20; Cxcl3; Ccl12; Ccl7; Ccl2; Cxcl2; Ccl28	UP
GO:0008015	blood circulation	19/431	541/28891	0.000562639	0.00605135	0.0039256	361	15937; 12287; 15368; 70008; 11541; 20303; 18126; 21926; 20346; 21814; 109648; 20928; 13617; 19225; 19274; 15894; 11555; 140781; 223780	Ier3; Cacna1b; Hmox1; Ace2; Adora2b; Ccl4; Nos2; Tnf; Sema3a; Tgfbr3; Npy; Abcc9; Ednra; Ptgs2; Ptprm; Icam1; Adrb2; Myh7; Adm2	UP
GO:0008037	cell recognition	9/431	160/28891	0.000699815	0.00704536	0.00457043	81	12491; 20346; 12527; 11674; 11497; 269878; 229715; 12659; 22635	Cd36; Sema3a; Cd9; Aldoa; Adam3; Megf8; Amigo1; Ovgp1; Zan	UP
GO:0008063	Toll signaling pathway	3/431	11/28891	0.000497646	0.00553741	0.0035922	9	73914; 240518; 378425	Irak3; Peli3; Nlrp12	UP
GO:0008202	steroid metabolic process	14/431	358/28891	0.00107257	0.00987699	0.00640735	196	11303; 11541; 13078; 21926; 20652; 241452; 16175; 20860; 11808; 12642; 11576; 16847; 20208; 102635496	Abca1; Adora2b; Cyp1b1; Tnf; Soat1; Dhrs9; Il1a; Sult1e1; Apoa4; Ch25h; Afp; Lepr; Saa1; Malrd1	UP
GO:0008217	regulation of blood pressure	12/431	221/28891	0.000132642	0.00191745	0.00124388	144	15937; 12287; 15368; 70008; 18126; 21926; 109648; 20928; 13617; 19225; 11555; 223780	Ier3; Cacna1b; Hmox1; Ace2; Nos2; Tnf; Npy; Abcc9; Ednra; Ptgs2; Adrb2; Adm2	UP
GO:0008285	negative regulation of cell population proliferation	46/431	938/28891	1.83115e-12	3.98481e-10	2.585e-10	2116	20359; 16400; 73608; 12505; 15368; 70008; 22431; 60533; 16153; 11541; 21929; 11847; 12228; 13078; 21926; 22240; 68713; 20353; 241639; 16176; 16175; 24088; 20346; 21942; 21814; 21753; 12527; 19225; 19274; 240690; 20293; 114774; 67749; 14745; 380711; 244281; 209743; 64292; 269295; 14734; 20564; 76089; 14728; 11727; 170942; 14727	Sema6b; Itga3; Marveld3; Cd44; Hmox1; Ace2; Wt1; Cd274; Il10; Adora2b; Tnfaip3; Arg2; Btg3; Cyp1b1; Tnf; Dpysl3; Ifitm1; Sema4c; Fermt1; Il1b; Il1a; Tlr2; Sema3a; Tnfrsf9; Tgfbr3; Tes; Cd9; Ptgs2; Ptprm; St18; Ccl12; Pawr; Mgarp; Lpar1; Rap1gap2; Myo16; Minar1; Ptges; Rtn4rl2; Gpc3; Slit3; Rapgef2; Lilrb4a; Ang; Erdr1x; Lilrb4b	UP
GO:0008569	minus-end-directed microtubule motor activity	4/431	20/28407	0.000208814	0.00604929	0.00422291	16	110083; 77505; 56087; 330355	Dnah12; Dnhd1; Dnah10; Dnah6	UP
GO:0008625	extrinsic apoptotic signaling pathway via death domain receptors	7/431	82/28891	0.000227461	0.00290133	0.00188213	49	15368; 21929; 21933; 21926; 11910; 15894; 18787	Hmox1; Tnfaip3; Tnfrsf10b; Tnf; Atf3; Icam1; Serpine1	UP
GO:0008627	intrinsic apoptotic signaling pathway in response to osmotic stress	3/431	9/28891	0.000259045	0.00321368	0.00208476	9	13856; 19225; 110876	Epo; Ptgs2; Scn2a	UP
GO:0009064	glutamine family amino acid metabolic process	6/431	69/28891	0.000577465	0.00619462	0.00401854	36	18126; 11847; 26570; 27053; 14583; 71275	Nos2; Arg2; Slc7a11; Asns; Gfpt1; Noxred1	UP
GO:0009306	protein secretion	19/431	434/28891	3.36176e-05	0.000618028	0.000400924	361	232370; 11303; 18126; 21926; 107765; 16181; 16176; 16175; 28146; 24088; 22249; 53627; 50790; 11502; 16324; 80885; 16847; 11727; 102635496	Clstn3; Abca1; Nos2; Tnf; Ankrd1; Il1rn; Il1b; Il1a; Serp1; Tlr2; Unc13b; Porcn; Acsl4; Adam9; Inhbb; Hcar2; Lepr; Ang; Malrd1	UP
GO:0009410	response to xenobiotic stimulus	16/431	346/28891	7.353e-05	0.00116591	0.000756343	256	13058; 17393; 20303; 18126; 14281; 17250; 13078; 107765; 16819; 16176; 20928; 331535; 13097; 19274; 18787; 667034	Cybb; Mmp7; Ccl4; Nos2; Fos; Abcc1; Cyp1b1; Ankrd1; Lcn2; Il1b; Abcc9; Serpina7; Cyp2c38; Ptprm; Serpine1; Pnp2	UP
GO:0009595	detection of biotic stimulus	5/431	41/28891	0.000347645	0.00411177	0.00266737	25	24088; 216799; 268663; 21897; 17948	Tlr2; Nlrp3; Cdhr2; Tlr1; Naip2	UP
GO:0009611	response to wounding	24/431	538/28891	2.30641e-06	6.64928e-05	4.31349e-05	576	21857; 12491; 12505; 15368; 16153; 21929; 27279; 246707; 21926; 18173; 241639; 16175; 19124; 26570; 19695; 12527; 18791; 13617; 20296; 18787; 237868; 269295; 260299; 14728	Timp1; Cd36; Cd44; Hmox1; Il10; Tnfaip3; Tnfrsf12a; Emilin2; Tnf; Slc11a1; Fermt1; Il1a; Procr; Slc7a11; Reg3g; Cd9; Plat; Ednra; Ccl2; Serpine1; Sarm1; Rtn4rl2; Cadm4; Lilrb4a	UP
GO:0009617	response to bacterium	51/431	961/28891	4.72434e-15	3.17658e-12	2.06069e-12	2601	12491; 15162; 11303; 60533; 16153; 20568; 17393; 21929; 73914; 18126; 20716; 11847; 16365; 246707; 21926; 107765; 240518; 18173; 21934; 13136; 98365; 16819; 16176; 16175; 24088; 22249; 14191; 330122; 109648; 19695; 56619; 17474; 11502; 13617; 19225; 216799; 20296; 18787; 20210; 58217; 414084; 21897; 12475; 14289; 14734; 20310; 14728; 100034251; 11727; 20208; 17948	Cd36; Hck; Abca1; Cd274; Il10; Slpi; Mmp7; Tnfaip3; Irak3; Nos2; Serpina3n; Arg2; Acod1; Emilin2; Tnf; Ankrd1; Peli3; Slc11a1; Tnfrsf11a; Cd55; Slamf9; Lcn2; Il1b; Il1a; Tlr2; Unc13b; Fgr; Cxcl3; Npy; Reg3g; Clec4e; Clec4d; Adam9; Ednra; Ptgs2; Nlrp3; Ccl2; Serpine1; Saa3; Trem1; Tnip3; Tlr1; Cd14; Fpr2; Gpc3; Cxcl2; Lilrb4a; Wfdc17; Ang; Saa1; Naip2	UP
GO:0009620	response to fungus	6/431	76/28891	0.000965061	0.00913567	0.00592645	36	24088; 109648; 56619; 17474; 269799; 11727	Tlr2; Npy; Clec4e; Clec4d; Clec4a1; Ang	UP
GO:0009636	response to toxic substance	9/431	136/28891	0.000212509	0.00284129	0.00184319	81	12491; 20273; 17250; 13078; 18173; 16819; 26570; 11808; 14917	Cd36; Scn8a; Abcc1; Cyp1b1; Slc11a1; Lcn2; Slc7a11; Apoa4; Gucy2c	UP
GO:0009725	response to hormone	30/431	804/28891	4.87642e-06	0.000123099	7.98563e-05	900	21857; 15368; 74051; 22431; 16153; 11541; 16006; 18126; 20716; 16365; 12311; 21926; 16181; 16176; 21814; 56041; 19695; 11502; 13617; 387285; 16324; 67749; 56089; 12702; 107221; 16847; 11727; 17948; 20717; 628900	Timp1; Hmox1; Steap2; Wt1; Il10; Adora2b; Igfbp1; Nos2; Serpina3n; Acod1; Calcr; Tnf; Il1rn; Il1b; Tgfbr3; Uso1; Reg3g; Adam9; Ednra; Hcrtr2; Inhbb; Mgarp; Ramp3; Socs3; Ffar4; Lepr; Ang; Naip2; Serpina3m; Serpina3i	UP
GO:0009895	negative regulation of catabolic process	16/431	349/28891	8.13242e-05	0.00126576	0.000821119	256	21857; 15937; 15368; 16153; 21929; 73914; 18126; 21926; 18173; 16176; 14311; 319765; 545622; 17309; 80885; 16847	Timp1; Ier3; Hmox1; Il10; Tnfaip3; Irak3; Nos2; Tnf; Slc11a1; Il1b; Cidec; Igf2bp2; Ptpn3; Mgat3; Hcar2; Lepr	UP
GO:0009897	external side of plasma membrane	37/426	543/28573	1.8989e-14	4.19657e-12	2.99826e-12	1369	16414; 16400; 12491; 18106; 13733; 12505; 11303; 60533; 18414; 16668; 21926; 12768; 21934; 13136; 98365; 20339; 24088; 12986; 21814; 56619; 17474; 12527; 83382; 16409; 16408; 11502; 50877; 15894; 269799; 269295; 12475; 16847; 18733; 14251; 14728; 12984; 80782	Itgb2; Itga3; Cd36; Cd244a; Adgre1; Cd44; Abca1; Cd274; Osmr; Krt18; Tnf; Ccr1; Tnfrsf11a; Cd55; Slamf9; Sele; Tlr2; Csf3r; Tgfbr3; Clec4e; Clec4d; Cd9; Siglece; Itgam; Itgal; Adam9; Neu3; Icam1; Clec4a1; Rtn4rl2; Cd14; Lepr; Pirb; Flot1; Lilrb4a; Csf2rb2; Klrb1b	UP
GO:0010324	membrane invagination	7/431	82/28891	0.000227461	0.00290133	0.00188213	49	16414; 12491; 11303; 20288; 17167; 83382; 16409	Itgb2; Cd36; Abca1; Msr1; Marco; Siglece; Itgam	UP
GO:0010466	negative regulation of peptidase activity	18/431	257/28891	7.34842e-08	3.61999e-06	2.34834e-06	324	21857; 12505; 20568; 20716; 21926; 20730; 12836; 232345; 331535; 19225; 18787; 232400; 14734; 17948; 20717; 628900; 76770; 12047	Timp1; Cd44; Slpi; Serpina3n; Tnf; Spink1; Col7a1; A2m; Serpina7; Ptgs2; Serpine1; A2ml1; Gpc3; Naip2; Serpina3m; Serpina3i; Csta2; Bcl2a1d	UP
GO:0010469	regulation of signaling receptor activity	13/431	139/28891	1.79957e-07	8.00967e-06	5.19599e-06	169	12121; 70008; 16153; 12311; 21926; 74053; 20296; 18787; 56089; 11555; 14728; 14727; 140474	Bicd1; Ace2; Il10; Calcr; Tnf; Grip1; Ccl2; Serpine1; Ramp3; Adrb2; Lilrb4a; Lilrb4b; Muc4	UP
GO:0010562	positive regulation of phosphorus metabolic process	29/431	877/28891	6.3474e-05	0.00102569	0.000665381	841	12491; 18106; 12505; 64297; 11541; 18126; 21828; 12311; 21926; 18173; 21934; 16181; 16176; 14191; 13856; 11502; 13617; 19225; 114774; 15894; 56089; 21897; 11555; 14289; 16847; 18733; 14251; 76089; 11727	Cd36; Cd244a; Cd44; Gprc5b; Adora2b; Nos2; Thbs4; Calcr; Tnf; Slc11a1; Tnfrsf11a; Il1rn; Il1b; Fgr; Epo; Adam9; Ednra; Ptgs2; Pawr; Icam1; Ramp3; Tlr1; Adrb2; Fpr2; Lepr; Pirb; Flot1; Rapgef2; Ang	UP
GO:0010563	negative regulation of phosphorus metabolic process	16/431	430/28891	0.000824365	0.00807496	0.00523834	256	15507; 215748; 21929; 73914; 67742; 21926; 20730; 16176; 78388; 108837; 12702; 260299; 14728; 378425; 110893; 14727	Hspb1; Cnksr3; Tnfaip3; Irak3; Samsn1; Tnf; Spink1; Il1b; Mvp; Ibtk; Socs3; Cadm4; Lilrb4a; Nlrp12; Slc8a3; Lilrb4b	UP
GO:0010573	vascular endothelial growth factor production	7/431	39/28891	1.59543e-06	4.7619e-05	3.08912e-05	49	11541; 13078; 21926; 16176; 16175; 19225; 20296	Adora2b; Cyp1b1; Tnf; Il1b; Il1a; Ptgs2; Ccl2	UP
GO:0010574	regulation of vascular endothelial growth factor production	6/431	35/28891	1.19782e-05	0.000270123	0.000175233	36	11541; 13078; 16176; 16175; 19225; 20296	Adora2b; Cyp1b1; Il1b; Il1a; Ptgs2; Ccl2	UP
GO:0010575	positive regulation of vascular endothelial growth factor production	5/431	27/28891	4.44542e-05	0.000763219	0.000495111	25	11541; 13078; 16176; 16175; 19225	Adora2b; Cyp1b1; Il1b; Il1a; Ptgs2	UP
GO:0010631	epithelial cell migration	19/431	328/28891	6.08556e-07	2.15931e-05	1.40078e-05	361	16414; 16400; 73608; 15507; 15368; 11541; 13078; 21926; 12512; 16819; 241639; 384009; 20346; 21814; 18704; 11502; 19225; 19274; 18787	Itgb2; Itga3; Marveld3; Hspb1; Hmox1; Adora2b; Cyp1b1; Tnf; Cd63; Lcn2; Fermt1; Glipr2; Sema3a; Tgfbr3; Pik3c2a; Adam9; Ptgs2; Ptprm; Serpine1	UP
GO:0010632	regulation of epithelial cell migration	16/431	250/28891	1.29342e-06	3.93337e-05	2.55163e-05	256	16400; 73608; 15507; 15368; 11541; 21926; 12512; 16819; 384009; 20346; 21814; 18704; 11502; 19225; 19274; 18787	Itga3; Marveld3; Hspb1; Hmox1; Adora2b; Tnf; Cd63; Lcn2; Glipr2; Sema3a; Tgfbr3; Pik3c2a; Adam9; Ptgs2; Ptprm; Serpine1	UP
GO:0010633	negative regulation of epithelial cell migration	6/431	75/28891	0.00090002	0.00861641	0.00558959	36	73608; 21926; 12512; 20346; 21814; 19274	Marveld3; Tnf; Cd63; Sema3a; Tgfbr3; Ptprm	UP
GO:0010634	positive regulation of epithelial cell migration	10/431	162/28891	0.000169831	0.00236086	0.00153152	100	16400; 15507; 15368; 11541; 16819; 384009; 18704; 11502; 19225; 18787	Itga3; Hspb1; Hmox1; Adora2b; Lcn2; Glipr2; Pik3c2a; Adam9; Ptgs2; Serpine1	UP
GO:0010739	positive regulation of protein kinase A signaling	3/431	14/28891	0.00106188	0.00979633	0.00635503	9	12311; 56089; 11555	Calcr; Ramp3; Adrb2	UP
GO:0010876	lipid localization	21/431	501/28891	2.48902e-05	0.000476576	0.000309162	441	12491; 232370; 11303; 18126; 17250; 21926; 13660; 20288; 21934; 20652; 16176; 16175; 66350; 75750; 71720; 14311; 50790; 11808; 19225; 64292; 381524	Cd36; Clstn3; Abca1; Nos2; Abcc1; Tnf; Ehd1; Msr1; Tnfrsf11a; Soat1; Il1b; Il1a; Pla2g12a; Slc10a6; Osbpl3; Cidec; Acsl4; Apoa4; Ptgs2; Ptges; Mexis	UP
GO:0010878	cholesterol storage	4/431	29/28891	0.000863296	0.00835947	0.00542291	16	12491; 13660; 20288; 20652	Cd36; Ehd1; Msr1; Soat1	UP
GO:0010886	positive regulation of cholesterol storage	3/431	7/28891	0.000110367	0.00164223	0.00106534	9	12491; 13660; 20288	Cd36; Ehd1; Msr1	UP
GO:0010934	macrophage cytokine production	7/431	52/28891	1.17444e-05	0.000267225	0.000173353	49	12491; 64297; 73914; 16176; 24088; 216799; 243862	Cd36; Gprc5b; Irak3; Il1b; Tlr2; Nlrp3; Psg22	UP
GO:0010935	regulation of macrophage cytokine production	5/431	45/28891	0.000539766	0.0058772	0.00381262	25	12491; 64297; 73914; 24088; 243862	Cd36; Gprc5b; Irak3; Tlr2; Psg22	UP
GO:0010951	negative regulation of endopeptidase activity	13/431	184/28891	4.35472e-06	0.000110562	7.17233e-05	169	21857; 12505; 20716; 21926; 20730; 232345; 331535; 19225; 18787; 17948; 20717; 628900; 12047	Timp1; Cd44; Serpina3n; Tnf; Spink1; A2m; Serpina7; Ptgs2; Serpine1; Naip2; Serpina3m; Serpina3i; Bcl2a1d	UP
GO:0010959	regulation of metal ion transport	23/431	461/28891	5.66685e-07	2.0836e-05	1.35166e-05	529	12287; 215748; 12311; 20730; 12512; 12768; 16819; 13856; 20928; 18704; 13617; 14697; 19225; 74053; 114774; 15894; 18787; 24115; 545622; 56089; 319239; 11555; 229715	Cacna1b; Cnksr3; Calcr; Spink1; Cd63; Ccr1; Lcn2; Epo; Abcc9; Pik3c2a; Ednra; Gnb5; Ptgs2; Grip1; Pawr; Icam1; Serpine1; Best1; Ptpn3; Ramp3; Npsr1; Adrb2; Amigo1	UP
GO:0010975	regulation of neuron projection development	22/431	583/28891	7.65592e-05	0.00120267	0.000780187	484	20359; 16400; 15507; 64297; 27279; 22240; 13660; 107765; 20353; 20346; 13856; 74053; 67749; 14745; 380711; 209743; 13803; 269878; 237868; 269295; 229715; 76089	Sema6b; Itga3; Hspb1; Gprc5b; Tnfrsf12a; Dpysl3; Ehd1; Ankrd1; Sema4c; Sema3a; Epo; Grip1; Mgarp; Lpar1; Rap1gap2; Minar1; Enc1; Megf8; Sarm1; Rtn4rl2; Amigo1; Rapgef2	UP
GO:0010977	negative regulation of neuron projection development	9/431	165/28891	0.000871263	0.00840454	0.00545215	81	20359; 22240; 20353; 20346; 67749; 14745; 380711; 209743; 269295	Sema6b; Dpysl3; Sema4c; Sema3a; Mgarp; Lpar1; Rap1gap2; Minar1; Rtn4rl2	UP
GO:0014070	response to organic cyclic compound	26/431	863/28891	0.000620982	0.0065813	0.00426939	676	12491; 12287; 16153; 73914; 18126; 210044; 16365; 12311; 13078; 21926; 16181; 16176; 26570; 20928; 11502; 11808; 14697; 16324; 67749; 20210; 56089; 11555; 20209; 14251; 76089; 110893	Cd36; Cacna1b; Il10; Irak3; Nos2; Adcy2; Acod1; Calcr; Cyp1b1; Tnf; Il1rn; Il1b; Slc7a11; Abcc9; Adam9; Apoa4; Gnb5; Inhbb; Mgarp; Saa3; Ramp3; Adrb2; Saa2; Flot1; Rapgef2; Slc8a3	UP
GO:0015711	organic anion transport	21/431	436/28891	3.05521e-06	8.26729e-05	5.36312e-05	441	12491; 70129; 70008; 102857; 237831; 18126; 11847; 17250; 21926; 80879; 18173; 21934; 16181; 16176; 16175; 26570; 66350; 75750; 50790; 19225; 64292	Cd36; Slc44a4; Ace2; Slc6a8; Slc13a5; Nos2; Arg2; Abcc1; Tnf; Slc16a3; Slc11a1; Tnfrsf11a; Il1rn; Il1b; Il1a; Slc7a11; Pla2g12a; Slc10a6; Acsl4; Ptgs2; Ptges	UP
GO:0015718	monocarboxylic acid transport	14/431	180/28891	5.93457e-07	2.12703e-05	1.37984e-05	196	12491; 102857; 18126; 17250; 21926; 80879; 21934; 16176; 16175; 66350; 75750; 50790; 19225; 64292	Cd36; Slc6a8; Nos2; Abcc1; Tnf; Slc16a3; Tnfrsf11a; Il1b; Il1a; Pla2g12a; Slc10a6; Acsl4; Ptgs2; Ptges	UP
GO:0015732	prostaglandin transport	7/431	30/28891	2.37089e-07	1.01091e-05	6.55795e-06	49	18126; 21934; 16176; 16175; 50790; 19225; 64292	Nos2; Tnfrsf11a; Il1b; Il1a; Acsl4; Ptgs2; Ptges	UP
GO:0015837	amine transport	8/431	133/28891	0.000889555	0.00856471	0.00555605	64	70008; 11541; 11847; 21926; 16181; 16176; 171180; 110058	Ace2; Adora2b; Arg2; Tnf; Il1rn; Il1b; Syt12; Syt17	UP
GO:0015849	organic acid transport	20/431	364/28891	7.07362e-07	2.38866e-05	1.54956e-05	400	12491; 70008; 102857; 237831; 18126; 11847; 17250; 21926; 80879; 18173; 21934; 16181; 16176; 16175; 26570; 66350; 75750; 50790; 19225; 64292	Cd36; Ace2; Slc6a8; Slc13a5; Nos2; Arg2; Abcc1; Tnf; Slc16a3; Slc11a1; Tnfrsf11a; Il1rn; Il1b; Il1a; Slc7a11; Pla2g12a; Slc10a6; Acsl4; Ptgs2; Ptges	UP
GO:0015908	fatty acid transport	10/431	113/28891	7.78232e-06	0.000187145	0.000121403	100	12491; 18126; 17250; 21934; 16176; 16175; 66350; 50790; 19225; 64292	Cd36; Nos2; Abcc1; Tnfrsf11a; Il1b; Il1a; Pla2g12a; Acsl4; Ptgs2; Ptges	UP
GO:0016042	lipid catabolic process	15/431	345/28891	0.000239069	0.00301751	0.0019575	225	232370; 216188; 27052; 27281; 27226; 13078; 21926; 16176; 66350; 20860; 14311; 11808; 50877; 269437; 80885	Clstn3; Aldh1l2; Aoah; Plaat1; Pla2g7; Cyp1b1; Tnf; Il1b; Pla2g12a; Sult1e1; Cidec; Apoa4; Neu3; Plch1; Hcar2	UP
GO:0016049	cell growth	19/431	556/28891	0.000779196	0.00771578	0.00500534	361	11479; 20359; 12505; 70129; 232370; 22431; 27281; 27279; 20353; 22401; 20346; 68567; 50790; 13617; 268663; 209743; 269878; 20564; 110058	Acvr1b; Sema6b; Cd44; Slc44a4; Clstn3; Wt1; Plaat1; Tnfrsf12a; Sema4c; Zmat3; Sema3a; Cgref1; Acsl4; Ednra; Cdhr2; Minar1; Megf8; Slit3; Syt17	UP
GO:0018108	peptidyl-tyrosine phosphorylation	17/431	322/28891	8.14504e-06	0.0001949	0.000126435	289	16414; 12491; 15162; 12505; 64297; 21828; 67742; 21926; 20730; 14191; 13856; 78388; 15894; 12702; 260299; 14728; 14727	Itgb2; Cd36; Hck; Cd44; Gprc5b; Thbs4; Samsn1; Tnf; Spink1; Fgr; Epo; Mvp; Icam1; Socs3; Cadm4; Lilrb4a; Lilrb4b	UP
GO:0018212	peptidyl-tyrosine modification	17/431	324/28891	8.8311e-06	0.000206493	0.000133955	289	16414; 12491; 15162; 12505; 64297; 21828; 67742; 21926; 20730; 14191; 13856; 78388; 15894; 12702; 260299; 14728; 14727	Itgb2; Cd36; Hck; Cd44; Gprc5b; Thbs4; Samsn1; Tnf; Spink1; Fgr; Epo; Mvp; Icam1; Socs3; Cadm4; Lilrb4a; Lilrb4b	UP
GO:0018401	peptidyl-proline hydroxylation to 4-hydroxy-L-proline	3/431	11/28891	0.000497646	0.00553741	0.0035922	9	18452; 50527; 112407	P4ha2; Ero1a; Egln3	UP
GO:0019221	cytokine-mediated signaling pathway	30/431	450/28891	1.08245e-11	1.98367e-09	1.28684e-09	900	20303; 73914; 18414; 16668; 21926; 240518; 68713; 12768; 16178; 20297; 21934; 16181; 16176; 16175; 12986; 330122; 13856; 240690; 20293; 20306; 20296; 57775; 20564; 16847; 20310; 18733; 14728; 12984; 17948; 14727	Ccl4; Irak3; Osmr; Krt18; Tnf; Peli3; Ifitm1; Ccr1; Il1r2; Ccl20; Tnfrsf11a; Il1rn; Il1b; Il1a; Csf3r; Cxcl3; Epo; St18; Ccl12; Ccl7; Ccl2; Usp29; Slit3; Lepr; Cxcl2; Pirb; Lilrb4a; Csf2rb2; Naip2; Lilrb4b	UP
GO:0019511	peptidyl-proline hydroxylation	3/431	14/28891	0.00106188	0.00979633	0.00635503	9	18452; 50527; 112407	P4ha2; Ero1a; Egln3	UP
GO:0019730	antimicrobial humoral response	11/431	221/28891	0.000523628	0.00577584	0.00374687	121	20568; 17393; 16365; 20297; 330122; 109648; 19695; 20310; 100034251; 11727; 56838	Slpi; Mmp7; Acod1; Ccl20; Cxcl3; Npy; Reg3g; Cxcl2; Wfdc17; Ang; Ccl28	UP
GO:0019915	lipid storage	8/431	101/28891	0.000138562	0.00198605	0.00128838	64	12491; 232370; 21926; 13660; 20288; 20652; 16176; 14311	Cd36; Clstn3; Tnf; Ehd1; Msr1; Soat1; Il1b; Cidec	UP
GO:0019932	second-messenger-mediated signaling	15/431	328/28891	0.0001385	0.00198605	0.00128838	225	12491; 11541; 18126; 210044; 21926; 20730; 12768; 20297; 16408; 14745; 215798; 14289; 107221; 76089; 241489	Cd36; Adora2b; Nos2; Adcy2; Tnf; Spink1; Ccr1; Ccl20; Itgal; Lpar1; Adgrg6; Fpr2; Ffar4; Rapgef2; Pde11a	UP
GO:0019933	cAMP-mediated signaling	7/431	71/28891	9.15518e-05	0.00137844	0.000894214	49	11541; 210044; 14745; 215798; 107221; 76089; 241489	Adora2b; Adcy2; Lpar1; Adgrg6; Ffar4; Rapgef2; Pde11a	UP
GO:0019935	cyclic-nucleotide-mediated signaling	9/431	102/28891	2.26729e-05	0.000440775	0.000285938	81	12491; 11541; 18126; 210044; 14745; 215798; 107221; 76089; 241489	Cd36; Adora2b; Nos2; Adcy2; Lpar1; Adgrg6; Ffar4; Rapgef2; Pde11a	UP
GO:0019955	cytokine binding	11/431	145/28407	1.4158e-05	0.000751946	0.000524921	121	12491; 12505; 18414; 12768; 16178; 21934; 16181; 12986; 21814; 232345; 16847	Cd36; Cd44; Osmr; Ccr1; Il1r2; Tnfrsf11a; Il1rn; Csf3r; Tgfbr3; A2m; Lepr	UP
GO:0019966	interleukin-1 binding	3/431	7/28407	0.000116016	0.00369705	0.00258085	9	16178; 16181; 232345	Il1r2; Il1rn; A2m	UP
GO:0022407	regulation of cell-cell adhesion	30/431	526/28891	4.79459e-10	5.52904e-08	3.58677e-08	900	16414; 18106; 15507; 12505; 60533; 16153; 21929; 11847; 246707; 21926; 13136; 20339; 16181; 16176; 16175; 13856; 12527; 16408; 216799; 20296; 114774; 15894; 14251; 14728; 100038947; 56838; 381484; 668101; 14727; 140474	Itgb2; Cd244a; Hspb1; Cd44; Cd274; Il10; Tnfaip3; Arg2; Emilin2; Tnf; Cd55; Sele; Il1rn; Il1b; Il1a; Epo; Cd9; Itgal; Nlrp3; Ccl2; Pawr; Icam1; Flot1; Lilrb4a; Sirpb1c; Ccl28; Gm5150; Sirpb1b; Lilrb4b; Muc4	UP
GO:0022408	negative regulation of cell-cell adhesion	13/431	209/28891	1.72058e-05	0.000359268	0.000233062	169	15507; 12505; 60533; 16153; 21929; 11847; 16181; 12527; 114774; 14728; 56838; 14727; 140474	Hspb1; Cd44; Cd274; Il10; Tnfaip3; Arg2; Il1rn; Cd9; Pawr; Lilrb4a; Ccl28; Lilrb4b; Muc4	UP
GO:0022409	positive regulation of cell-cell adhesion	22/431	354/28891	2.28071e-08	1.46485e-06	9.50271e-07	484	16414; 18106; 12505; 60533; 246707; 21926; 13136; 20339; 16176; 16175; 13856; 16408; 216799; 20296; 114774; 15894; 14251; 14728; 100038947; 381484; 668101; 14727	Itgb2; Cd244a; Cd44; Cd274; Emilin2; Tnf; Cd55; Sele; Il1b; Il1a; Epo; Itgal; Nlrp3; Ccl2; Pawr; Icam1; Flot1; Lilrb4a; Sirpb1c; Gm5150; Sirpb1b; Lilrb4b	UP
GO:0022603	regulation of anatomical structure morphogenesis	42/431	961/28891	6.18039e-10	6.78388e-08	4.4008e-08	1764	16414; 20359; 15162; 15507; 12505; 15368; 13058; 22431; 16153; 21929; 27279; 246707; 13078; 21926; 20353; 16819; 16176; 16175; 13638; 14191; 20346; 11674; 13617; 19274; 74053; 20306; 20296; 15894; 18787; 18313; 14745; 209743; 140577; 243862; 269878; 11555; 237868; 229715; 223780; 14734; 110058; 76089	Itgb2; Sema6b; Hck; Hspb1; Cd44; Hmox1; Cybb; Wt1; Il10; Tnfaip3; Tnfrsf12a; Emilin2; Cyp1b1; Tnf; Sema4c; Lcn2; Il1b; Il1a; Efna3; Fgr; Sema3a; Aldoa; Ednra; Ptprm; Grip1; Ccl7; Ccl2; Icam1; Serpine1; Or10j5; Lpar1; Minar1; Ankrd6; Psg22; Megf8; Adrb2; Sarm1; Amigo1; Adm2; Gpc3; Syt17; Rapgef2	UP
GO:0023061	signal release	24/431	612/28891	1.97405e-05	0.000395901	0.000256827	576	12287; 70129; 20965; 11303; 11541; 18126; 21926; 21934; 16181; 16176; 16175; 28146; 22249; 109648; 53627; 50790; 19225; 16324; 80885; 171180; 64292; 107221; 16847; 110058	Cacna1b; Slc44a4; Syn2; Abca1; Adora2b; Nos2; Tnf; Tnfrsf11a; Il1rn; Il1b; Il1a; Serp1; Unc13b; Npy; Porcn; Acsl4; Ptgs2; Inhbb; Hcar2; Syt12; Ptges; Ffar4; Lepr; Syt17	UP
GO:0030001	metal ion transport	40/431	935/28891	2.97092e-09	2.51241e-07	1.62984e-07	1600	12287; 16506; 215748; 74051; 20498; 102857; 237831; 50527; 20273; 12311; 20730; 12512; 12768; 18173; 16819; 230612; 75750; 13856; 20928; 18704; 13617; 14697; 19225; 338365; 74053; 114774; 108837; 269437; 15894; 18787; 24115; 171209; 545622; 56089; 319239; 11555; 229715; 240776; 110876; 110893	Cacna1b; Kcnd1; Cnksr3; Steap2; Slc12a4; Slc6a8; Slc13a5; Ero1a; Scn8a; Calcr; Spink1; Cd63; Ccr1; Slc11a1; Lcn2; Slc5a9; Slc10a6; Epo; Abcc9; Pik3c2a; Ednra; Gnb5; Ptgs2; Slc41a2; Grip1; Pawr; Ibtk; Plch1; Icam1; Serpine1; Best1; Asic3; Ptpn3; Ramp3; Npsr1; Adrb2; Amigo1; Kcnt2; Scn2a; Slc8a3	UP
GO:0030099	myeloid cell differentiation	18/431	480/28891	0.000363848	0.00427865	0.00277562	324	11479; 14281; 12311; 21926; 12768; 21934; 24088; 12986; 21814; 13856; 16409; 24108; 70673; 70080; 14734; 18733; 14728; 14727	Acvr1b; Fos; Calcr; Tnf; Ccr1; Tnfrsf11a; Tlr2; Csf3r; Tgfbr3; Epo; Itgam; Ubd; Prdm16; Igsf23; Gpc3; Pirb; Lilrb4a; Lilrb4b	UP
GO:0030100	regulation of endocytosis	22/431	344/28891	1.36449e-08	9.99196e-07	6.48193e-07	484	12491; 15162; 12121; 21926; 12512; 18173; 20339; 16176; 24088; 14191; 83382; 50877; 20296; 18787; 14745; 12475; 14289; 14734; 14251; 100038947; 381484; 668101	Cd36; Hck; Bicd1; Tnf; Cd63; Slc11a1; Sele; Il1b; Tlr2; Fgr; Siglece; Neu3; Ccl2; Serpine1; Lpar1; Cd14; Fpr2; Gpc3; Flot1; Sirpb1c; Gm5150; Sirpb1b	UP
GO:0030139	endocytic vesicle	14/426	214/28573	4.56448e-06	0.0004035	0.000288283	196	11303; 13058; 13660; 225870; 18173; 22249; 12986; 56619; 20296; 14745; 21897; 107221; 12332; 76089	Abca1; Cybb; Ehd1; Rin1; Slc11a1; Unc13b; Csf3r; Clec4e; Ccl2; Lpar1; Tlr1; Ffar4; Capg; Rapgef2	UP
GO:0030155	regulation of cell adhesion	41/431	841/28891	3.81394e-11	6.24256e-09	4.04964e-09	1681	16414; 16400; 12491; 18106; 15507; 12505; 60533; 16153; 21929; 11847; 68732; 246707; 13078; 21926; 18552; 12512; 13136; 20339; 16181; 241639; 16176; 16175; 13856; 109648; 12527; 16408; 11502; 216799; 20296; 114774; 15894; 18787; 58217; 14251; 14728; 100038947; 56838; 381484; 668101; 14727; 140474	Itgb2; Itga3; Cd36; Cd244a; Hspb1; Cd44; Cd274; Il10; Tnfaip3; Arg2; Carmil1; Emilin2; Cyp1b1; Tnf; Pcsk5; Cd63; Cd55; Sele; Il1rn; Fermt1; Il1b; Il1a; Epo; Npy; Cd9; Itgal; Adam9; Nlrp3; Ccl2; Pawr; Icam1; Serpine1; Trem1; Flot1; Lilrb4a; Sirpb1c; Ccl28; Gm5150; Sirpb1b; Lilrb4b; Muc4	UP
GO:0030162	regulation of proteolysis	31/431	773/28891	7.6318e-07	2.51453e-05	1.63121e-05	961	21857; 12505; 16153; 20568; 20716; 54483; 21926; 20730; 12836; 16178; 16176; 13638; 232345; 331535; 18791; 11502; 19225; 216799; 240690; 114774; 18787; 545622; 232400; 326623; 14734; 378425; 17948; 20717; 628900; 76770; 12047	Timp1; Cd44; Il10; Slpi; Serpina3n; Mefv; Tnf; Spink1; Col7a1; Il1r2; Il1b; Efna3; A2m; Serpina7; Plat; Adam9; Ptgs2; Nlrp3; St18; Pawr; Serpine1; Ptpn3; A2ml1; Tnfsf15; Gpc3; Nlrp12; Naip2; Serpina3m; Serpina3i; Csta2; Bcl2a1d	UP
GO:0030194	positive regulation of blood coagulation	4/431	26/28891	0.000562917	0.00605135	0.0039256	16	12491; 246707; 18791; 18787	Cd36; Emilin2; Plat; Serpine1	UP
GO:0030292	protein tyrosine kinase inhibitor activity	4/431	8/28407	3.48603e-06	0.000222176	0.000155098	16	108837; 12702; 14728; 14727	Ibtk; Socs3; Lilrb4a; Lilrb4b	UP
GO:0030293	transmembrane receptor protein tyrosine kinase inhibitor activity	2/431	2/28407	0.000229673	0.00627336	0.00437933	4	14728; 14727	Lilrb4a; Lilrb4b	UP
GO:0030308	negative regulation of cell growth	10/431	205/28891	0.00108133	0.00990371	0.00642468	100	11479; 20359; 22431; 20353; 22401; 20346; 68567; 268663; 209743; 20564	Acvr1b; Sema6b; Wt1; Sema4c; Zmat3; Sema3a; Cgref1; Cdhr2; Minar1; Slit3	UP
GO:0030316	osteoclast differentiation	10/431	138/28891	4.45535e-05	0.000763219	0.000495111	100	14281; 12311; 21926; 12768; 21934; 70080; 14734; 18733; 14728; 14727	Fos; Calcr; Tnf; Ccr1; Tnfrsf11a; Igsf23; Gpc3; Pirb; Lilrb4a; Lilrb4b	UP
GO:0030335	positive regulation of cell migration	42/431	602/28891	1.32954e-16	1.12434e-13	7.29379e-14	1764	11479; 20359; 16400; 11853; 15507; 15368; 60533; 11541; 17393; 68732; 21828; 17250; 27226; 13078; 18552; 12768; 20353; 20297; 20339; 16819; 241639; 16176; 16175; 24088; 384009; 14191; 20346; 18704; 11674; 11502; 13617; 19225; 20293; 20306; 20296; 114774; 15894; 18787; 14745; 58217; 14289; 76089	Acvr1b; Sema6b; Itga3; Rhoc; Hspb1; Hmox1; Cd274; Adora2b; Mmp7; Carmil1; Thbs4; Abcc1; Pla2g7; Cyp1b1; Pcsk5; Ccr1; Sema4c; Ccl20; Sele; Lcn2; Fermt1; Il1b; Il1a; Tlr2; Glipr2; Fgr; Sema3a; Pik3c2a; Aldoa; Adam9; Ednra; Ptgs2; Ccl12; Ccl7; Ccl2; Pawr; Icam1; Serpine1; Lpar1; Trem1; Fpr2; Rapgef2	UP
GO:0030336	negative regulation of cell migration	15/431	313/28891	8.26447e-05	0.00127847	0.000829364	225	21857; 73608; 246707; 13078; 21926; 22240; 12512; 68713; 16181; 20346; 21814; 19274; 18787; 56838; 170942	Timp1; Marveld3; Emilin2; Cyp1b1; Tnf; Dpysl3; Cd63; Ifitm1; Il1rn; Sema3a; Tgfbr3; Ptprm; Serpine1; Ccl28; Erdr1x	UP
GO:0030414	peptidase inhibitor activity	15/431	205/28407	6.36754e-07	5.53397e-05	3.86318e-05	225	21857; 20568; 20716; 20730; 12836; 232345; 331535; 18787; 232400; 14734; 100034251; 13025; 20717; 628900; 76770	Timp1; Slpi; Serpina3n; Spink1; Col7a1; A2m; Serpina7; Serpine1; A2ml1; Gpc3; Wfdc17; Ctla2b; Serpina3m; Serpina3i; Csta2	UP
GO:0030545	signaling receptor regulator activity	30/431	594/28407	1.1673e-08	1.11594e-05	7.79017e-06	900	21857; 20359; 12164; 16153; 20303; 21828; 14313; 57248; 21926; 20353; 20297; 16181; 16176; 16175; 20346; 330122; 13856; 109648; 19695; 20293; 20306; 20296; 16324; 20210; 326623; 223780; 20310; 14728; 56838; 14727	Timp1; Sema6b; Bmp8b; Il10; Ccl4; Thbs4; Fst; Ly6i; Tnf; Sema4c; Ccl20; Il1rn; Il1b; Il1a; Sema3a; Cxcl3; Epo; Npy; Reg3g; Ccl12; Ccl7; Ccl2; Inhbb; Saa3; Tnfsf15; Adm2; Cxcl2; Lilrb4a; Ccl28; Lilrb4b	UP
GO:0030546	signaling receptor activator activity	26/431	548/28407	3.74598e-07	4.14775e-05	2.89548e-05	676	21857; 20359; 12164; 16153; 20303; 21828; 21926; 20353; 20297; 16181; 16176; 16175; 20346; 330122; 13856; 109648; 19695; 20293; 20306; 20296; 16324; 20210; 326623; 223780; 20310; 56838	Timp1; Sema6b; Bmp8b; Il10; Ccl4; Thbs4; Tnf; Sema4c; Ccl20; Il1rn; Il1b; Il1a; Sema3a; Cxcl3; Epo; Npy; Reg3g; Ccl12; Ccl7; Ccl2; Inhbb; Saa3; Tnfsf15; Adm2; Cxcl2; Ccl28	UP
GO:0030547	signaling receptor inhibitor activity	5/431	35/28407	0.000175239	0.00540415	0.00377255	25	14313; 57248; 16181; 14728; 14727	Fst; Ly6i; Il1rn; Lilrb4a; Lilrb4b	UP
GO:0030593	neutrophil chemotaxis	14/431	110/28891	1.09638e-09	1.01146e-07	6.56152e-08	196	16414; 20303; 21828; 20297; 16176; 12986; 330122; 16409; 13617; 20293; 20306; 20296; 58217; 20310	Itgb2; Ccl4; Thbs4; Ccl20; Il1b; Csf3r; Cxcl3; Itgam; Ednra; Ccl12; Ccl7; Ccl2; Trem1; Cxcl2	UP
GO:0030595	leukocyte chemotaxis	20/431	240/28891	6.97057e-10	7.2896e-08	4.72887e-08	400	16414; 20303; 21828; 27226; 12768; 20297; 98365; 16176; 12986; 330122; 16409; 13617; 20293; 20306; 20296; 18787; 58217; 12642; 14289; 20310	Itgb2; Ccl4; Thbs4; Pla2g7; Ccr1; Ccl20; Slamf9; Il1b; Csf3r; Cxcl3; Itgam; Ednra; Ccl12; Ccl7; Ccl2; Serpine1; Trem1; Ch25h; Fpr2; Cxcl2	UP
GO:0031279	regulation of cyclase activity	6/431	57/28891	0.000203113	0.0027556	0.0017876	36	11541; 432530; 18126; 210044; 12311; 11555	Adora2b; Adcy1; Nos2; Adcy2; Calcr; Adrb2	UP
GO:0031281	positive regulation of cyclase activity	6/431	39/28891	2.28938e-05	0.00044337	0.000287621	36	11541; 432530; 18126; 210044; 12311; 11555	Adora2b; Adcy1; Nos2; Adcy2; Calcr; Adrb2	UP
GO:0031344	regulation of cell projection organization	28/431	795/28891	2.8547e-05	0.000534493	0.000346733	784	20359; 16400; 15507; 12505; 64297; 68732; 27279; 22240; 13660; 107765; 20353; 16819; 20346; 14086; 13856; 74053; 268663; 67749; 15894; 14745; 380711; 209743; 13803; 269878; 237868; 269295; 229715; 76089	Sema6b; Itga3; Hspb1; Cd44; Gprc5b; Carmil1; Tnfrsf12a; Dpysl3; Ehd1; Ankrd1; Sema4c; Lcn2; Sema3a; Fscn1; Epo; Grip1; Cdhr2; Mgarp; Icam1; Lpar1; Rap1gap2; Minar1; Enc1; Megf8; Sarm1; Rtn4rl2; Amigo1; Rapgef2	UP
GO:0031345	negative regulation of cell projection organization	11/431	221/28891	0.000523628	0.00577584	0.00374687	121	20359; 16400; 22240; 20353; 20346; 67749; 14745; 380711; 209743; 269295; 76089	Sema6b; Itga3; Dpysl3; Sema4c; Sema3a; Mgarp; Lpar1; Rap1gap2; Minar1; Rtn4rl2; Rapgef2	UP
GO:0031347	regulation of defense response	45/431	847/28891	2.08617e-13	6.2266e-11	4.03929e-11	2025	12491; 15937; 12505; 64297; 16153; 11541; 21929; 73914; 11847; 27052; 16365; 54483; 17250; 246707; 21926; 65221; 240518; 12768; 21934; 16176; 24088; 22249; 14191; 109648; 19695; 232345; 56619; 83382; 19225; 216799; 18787; 52118; 414084; 21897; 237868; 64292; 12475; 57775; 14289; 12702; 107221; 14251; 382551; 378425; 80782	Cd36; Ier3; Cd44; Gprc5b; Il10; Adora2b; Tnfaip3; Irak3; Arg2; Aoah; Acod1; Mefv; Abcc1; Emilin2; Tnf; Slc15a3; Peli3; Ccr1; Tnfrsf11a; Il1b; Tlr2; Unc13b; Fgr; Npy; Reg3g; A2m; Clec4e; Siglece; Ptgs2; Nlrp3; Serpine1; Pvr; Tnip3; Tlr1; Sarm1; Ptges; Cd14; Usp29; Fpr2; Socs3; Ffar4; Flot1; Cd300ld3; Nlrp12; Klrb1b	UP
GO:0031348	negative regulation of defense response	20/431	330/28891	1.4955e-07	6.89835e-06	4.47506e-06	400	15937; 12505; 16153; 21929; 73914; 11847; 27052; 16365; 54483; 12768; 109648; 19695; 232345; 83382; 216799; 14289; 12702; 107221; 378425; 80782	Ier3; Cd44; Il10; Tnfaip3; Irak3; Arg2; Aoah; Acod1; Mefv; Ccr1; Npy; Reg3g; A2m; Siglece; Nlrp3; Fpr2; Socs3; Ffar4; Nlrp12; Klrb1b	UP
GO:0031349	positive regulation of defense response	30/431	520/28891	3.65191e-10	4.30926e-08	2.79548e-08	900	12491; 64297; 11541; 21929; 73914; 16365; 54483; 17250; 246707; 21926; 65221; 240518; 21934; 16176; 24088; 22249; 19695; 56619; 19225; 216799; 18787; 52118; 414084; 21897; 237868; 12475; 57775; 14289; 14251; 382551	Cd36; Gprc5b; Adora2b; Tnfaip3; Irak3; Acod1; Mefv; Abcc1; Emilin2; Tnf; Slc15a3; Peli3; Tnfrsf11a; Il1b; Tlr2; Unc13b; Reg3g; Clec4e; Ptgs2; Nlrp3; Serpine1; Pvr; Tnip3; Tlr1; Sarm1; Cd14; Usp29; Fpr2; Flot1; Cd300ld3	UP
GO:0031400	negative regulation of protein modification process	18/431	473/28891	0.000305524	0.00369983	0.00240013	324	15507; 215748; 21929; 73914; 67742; 21926; 20730; 240518; 16176; 78388; 108837; 209743; 12702; 260299; 14728; 378425; 110893; 14727	Hspb1; Cnksr3; Tnfaip3; Irak3; Samsn1; Tnf; Spink1; Peli3; Il1b; Mvp; Ibtk; Minar1; Socs3; Cadm4; Lilrb4a; Nlrp12; Slc8a3; Lilrb4b	UP
GO:0031589	cell-substrate adhesion	17/431	368/28891	4.4674e-05	0.000763219	0.000495111	289	16414; 16400; 12491; 68732; 27279; 18552; 12512; 241639; 109648; 16409; 16408; 11502; 18787; 72007; 58217; 56838; 140474	Itgb2; Itga3; Cd36; Carmil1; Tnfrsf12a; Pcsk5; Cd63; Fermt1; Npy; Itgam; Itgal; Adam9; Serpine1; Fndc3b; Trem1; Ccl28; Muc4	UP
GO:0031620	regulation of fever generation	5/431	11/28891	3.09783e-07	1.26761e-05	8.2232e-06	25	21926; 21934; 16176; 19225; 64292	Tnf; Tnfrsf11a; Il1b; Ptgs2; Ptges	UP
GO:0031622	positive regulation of fever generation	4/431	9/28891	5.8003e-06	0.000144268	9.35889e-05	16	21926; 21934; 16176; 19225	Tnf; Tnfrsf11a; Il1b; Ptgs2	UP
GO:0031623	receptor internalization	10/431	150/28891	8.99992e-05	0.00135909	0.000881665	100	16414; 12491; 12512; 20339; 12527; 14745; 56089; 14251; 14728; 14727	Itgb2; Cd36; Cd63; Sele; Cd9; Lpar1; Ramp3; Flot1; Lilrb4a; Lilrb4b	UP
GO:0031649	heat generation	8/431	23/28891	9.2673e-10	9.04275e-08	5.86617e-08	64	21926; 21934; 16181; 16176; 16175; 19225; 11555; 64292	Tnf; Tnfrsf11a; Il1rn; Il1b; Il1a; Ptgs2; Adrb2; Ptges	UP
GO:0031650	regulation of heat generation	5/431	16/28891	2.75371e-06	7.63514e-05	4.95303e-05	25	21926; 21934; 16176; 19225; 64292	Tnf; Tnfrsf11a; Il1b; Ptgs2; Ptges	UP
GO:0031652	positive regulation of heat generation	4/431	13/28891	3.13895e-05	0.000581279	0.000377084	16	21926; 21934; 16176; 19225	Tnf; Tnfrsf11a; Il1b; Ptgs2	UP
GO:0031664	regulation of lipopolysaccharide-mediated signaling pathway	4/431	30/28891	0.000984474	0.00919931	0.00596773	16	21929; 16365; 13136; 12475	Tnfaip3; Acod1; Cd55; Cd14	UP
GO:0031727	CCR2 chemokine receptor binding	3/431	7/28407	0.000116016	0.00369705	0.00258085	9	20293; 20306; 20296	Ccl12; Ccl7; Ccl2	UP
GO:0032102	negative regulation of response to external stimulus	27/431	485/28891	6.04409e-09	4.86789e-07	3.15787e-07	729	20359; 15937; 12505; 16153; 21929; 73914; 11847; 27052; 16365; 54483; 21926; 12768; 20353; 20346; 109648; 19695; 232345; 12527; 83382; 18791; 216799; 18787; 14289; 12702; 107221; 378425; 80782	Sema6b; Ier3; Cd44; Il10; Tnfaip3; Irak3; Arg2; Aoah; Acod1; Mefv; Tnf; Ccr1; Sema4c; Sema3a; Npy; Reg3g; A2m; Cd9; Siglece; Plat; Nlrp3; Serpine1; Fpr2; Socs3; Ffar4; Nlrp12; Klrb1b	UP
GO:0032103	positive regulation of response to external stimulus	42/431	668/28891	5.0084e-15	3.17658e-12	2.06069e-12	1764	12491; 15507; 64297; 11541; 21929; 73914; 21828; 16365; 54483; 17250; 27226; 246707; 21926; 65221; 240518; 12768; 21934; 16176; 24088; 22249; 109648; 19695; 56619; 18791; 13617; 19225; 216799; 20306; 20296; 18787; 14745; 52118; 58217; 414084; 21897; 269878; 237868; 12475; 57775; 14289; 14251; 382551	Cd36; Hspb1; Gprc5b; Adora2b; Tnfaip3; Irak3; Thbs4; Acod1; Mefv; Abcc1; Pla2g7; Emilin2; Tnf; Slc15a3; Peli3; Ccr1; Tnfrsf11a; Il1b; Tlr2; Unc13b; Npy; Reg3g; Clec4e; Plat; Ednra; Ptgs2; Nlrp3; Ccl7; Ccl2; Serpine1; Lpar1; Pvr; Trem1; Tnip3; Tlr1; Megf8; Sarm1; Cd14; Usp29; Fpr2; Flot1; Cd300ld3	UP
GO:0032303	regulation of icosanoid secretion	5/431	26/28891	3.66694e-05	0.000659789	0.000428015	25	21934; 16176; 16175; 50790; 64292	Tnfrsf11a; Il1b; Il1a; Acsl4; Ptges	UP
GO:0032305	positive regulation of icosanoid secretion	4/431	21/28891	0.000239034	0.00301751	0.0019575	16	21934; 16176; 16175; 64292	Tnfrsf11a; Il1b; Il1a; Ptges	UP
GO:0032306	regulation of prostaglandin secretion	5/431	17/28891	3.85332e-06	9.92474e-05	6.43832e-05	25	21934; 16176; 16175; 50790; 64292	Tnfrsf11a; Il1b; Il1a; Acsl4; Ptges	UP
GO:0032308	positive regulation of prostaglandin secretion	4/431	15/28891	5.85228e-05	0.000957887	0.000621395	16	21934; 16176; 16175; 64292	Tnfrsf11a; Il1b; Il1a; Ptges	UP
GO:0032309	icosanoid secretion	8/431	52/28891	9.74198e-07	3.08739e-05	2.00284e-05	64	18126; 21934; 16176; 16175; 66350; 50790; 19225; 64292	Nos2; Tnfrsf11a; Il1b; Il1a; Pla2g12a; Acsl4; Ptgs2; Ptges	UP
GO:0032310	prostaglandin secretion	7/431	21/28891	1.52071e-08	1.08677e-06	7.05004e-07	49	18126; 21934; 16176; 16175; 50790; 19225; 64292	Nos2; Tnfrsf11a; Il1b; Il1a; Acsl4; Ptgs2; Ptges	UP
GO:0032396	inhibitory MHC class I receptor activity	3/431	8/28407	0.000183534	0.00548309	0.00382766	9	18733; 14728; 14727	Pirb; Lilrb4a; Lilrb4b	UP
GO:0032493	response to bacterial lipoprotein	4/431	7/28891	1.64992e-06	4.89573e-05	3.17593e-05	16	12491; 24088; 21897; 12475	Cd36; Tlr2; Tlr1; Cd14	UP
GO:0032494	response to peptidoglycan	3/431	14/28891	0.00106188	0.00979633	0.00635503	9	73914; 24088; 216799	Irak3; Tlr2; Nlrp3	UP
GO:0032496	response to lipopolysaccharide	27/431	401/28891	9.56601e-11	1.31184e-08	8.51007e-09	729	12491; 11303; 60533; 16153; 20568; 21929; 73914; 18126; 16365; 21926; 107765; 18173; 21934; 13136; 16176; 16175; 330122; 11502; 13617; 19225; 216799; 20296; 18787; 414084; 12475; 20310; 14728	Cd36; Abca1; Cd274; Il10; Slpi; Tnfaip3; Irak3; Nos2; Acod1; Tnf; Ankrd1; Slc11a1; Tnfrsf11a; Cd55; Il1b; Il1a; Cxcl3; Adam9; Ednra; Ptgs2; Nlrp3; Ccl2; Serpine1; Tnip3; Cd14; Cxcl2; Lilrb4a	UP
GO:0032528	microvillus organization	4/431	27/28891	0.000653084	0.00669293	0.0043418	16	14086; 268663; 235379; 76089	Fscn1; Cdhr2; Gldn; Rapgef2	UP
GO:0032602	chemokine production	10/431	126/28891	2.03394e-05	0.000403133	0.000261518	100	11541; 11847; 54483; 21926; 98365; 16176; 24088; 58217; 14728; 14727	Adora2b; Arg2; Mefv; Tnf; Slamf9; Il1b; Tlr2; Trem1; Lilrb4a; Lilrb4b	UP
GO:0032609	type II interferon production	9/431	141/28891	0.000278271	0.00341876	0.0022178	81	18106; 60533; 16153; 21926; 18173; 16176; 12475; 14728; 14727	Cd244a; Cd274; Il10; Tnf; Slc11a1; Il1b; Cd14; Lilrb4a; Lilrb4b	UP
GO:0032611	interleukin-1 beta production	13/431	101/28891	3.76365e-09	3.13061e-07	2.03088e-07	169	12491; 15507; 21929; 11847; 54483; 21926; 98365; 16176; 24088; 216799; 107221; 14728; 14727	Cd36; Hspb1; Tnfaip3; Arg2; Mefv; Tnf; Slamf9; Il1b; Tlr2; Nlrp3; Ffar4; Lilrb4a; Lilrb4b	UP
GO:0032612	interleukin-1 production	16/431	122/28891	4.43704e-11	6.62163e-09	4.29555e-09	256	12491; 15507; 21929; 11847; 54483; 21926; 16178; 20297; 98365; 16176; 24088; 216799; 107221; 14728; 378425; 14727	Cd36; Hspb1; Tnfaip3; Arg2; Mefv; Tnf; Il1r2; Ccl20; Slamf9; Il1b; Tlr2; Nlrp3; Ffar4; Lilrb4a; Nlrp12; Lilrb4b	UP
GO:0032621	interleukin-18 production	3/431	13/28891	0.000843641	0.00821619	0.00532996	9	21926; 24088; 216799	Tnf; Tlr2; Nlrp3	UP
GO:0032623	interleukin-2 production	8/431	76/28891	1.78686e-05	0.000370061	0.000240064	64	21929; 18173; 16176; 16175; 114774; 14728; 667034; 14727	Tnfaip3; Slc11a1; Il1b; Il1a; Pawr; Lilrb4a; Pnp2; Lilrb4b	UP
GO:0032635	interleukin-6 production	16/431	182/28891	1.67588e-08	1.11887e-06	7.25827e-07	256	12491; 26415; 18987; 16153; 11541; 21929; 73914; 18126; 21926; 16176; 16175; 24088; 21897; 14728; 378425; 14727	Cd36; Mapk13; Pou2f2; Il10; Adora2b; Tnfaip3; Irak3; Nos2; Tnf; Il1b; Il1a; Tlr2; Tlr1; Lilrb4a; Nlrp12; Lilrb4b	UP
GO:0032637	interleukin-8 production	8/431	76/28891	1.78686e-05	0.000370061	0.000240064	64	18106; 18126; 21926; 16176; 24088; 18787; 21897; 12475	Cd244a; Nos2; Tnf; Il1b; Tlr2; Serpine1; Tlr1; Cd14	UP
GO:0032640	tumor necrosis factor production	16/431	223/28891	2.81853e-07	1.1627e-05	7.5426e-06	256	12491; 15507; 13058; 16153; 20303; 21929; 73914; 11847; 98365; 16175; 24088; 20296; 21897; 12475; 14728; 14727	Cd36; Hspb1; Cybb; Il10; Ccl4; Tnfaip3; Irak3; Arg2; Slamf9; Il1a; Tlr2; Ccl2; Tlr1; Cd14; Lilrb4a; Lilrb4b	UP
GO:0032642	regulation of chemokine production	8/431	116/28891	0.000358942	0.00423552	0.00274764	64	11541; 11847; 54483; 21926; 16176; 24088; 14728; 14727	Adora2b; Arg2; Mefv; Tnf; Il1b; Tlr2; Lilrb4a; Lilrb4b	UP
GO:0032649	regulation of type II interferon production	9/431	127/28891	0.000126534	0.00185559	0.00120375	81	18106; 60533; 16153; 21926; 18173; 16176; 12475; 14728; 14727	Cd244a; Cd274; Il10; Tnf; Slc11a1; Il1b; Cd14; Lilrb4a; Lilrb4b	UP
GO:0032651	regulation of interleukin-1 beta production	11/431	95/28891	1.82038e-07	8.03182e-06	5.21036e-06	121	12491; 15507; 21929; 11847; 54483; 21926; 24088; 216799; 107221; 14728; 14727	Cd36; Hspb1; Tnfaip3; Arg2; Mefv; Tnf; Tlr2; Nlrp3; Ffar4; Lilrb4a; Lilrb4b	UP
GO:0032652	regulation of interleukin-1 production	14/431	116/28891	2.22765e-09	1.94881e-07	1.26422e-07	196	12491; 15507; 21929; 11847; 54483; 21926; 16178; 20297; 24088; 216799; 107221; 14728; 378425; 14727	Cd36; Hspb1; Tnfaip3; Arg2; Mefv; Tnf; Il1r2; Ccl20; Tlr2; Nlrp3; Ffar4; Lilrb4a; Nlrp12; Lilrb4b	UP
GO:0032663	regulation of interleukin-2 production	6/431	68/28891	0.000533876	0.00583812	0.00378727	36	21929; 16176; 16175; 14728; 667034; 14727	Tnfaip3; Il1b; Il1a; Lilrb4a; Pnp2; Lilrb4b	UP
GO:0032675	regulation of interleukin-6 production	16/431	173/28891	8.11076e-09	6.33139e-07	4.10726e-07	256	12491; 26415; 18987; 16153; 11541; 21929; 73914; 18126; 21926; 16176; 16175; 24088; 21897; 14728; 378425; 14727	Cd36; Mapk13; Pou2f2; Il10; Adora2b; Tnfaip3; Irak3; Nos2; Tnf; Il1b; Il1a; Tlr2; Tlr1; Lilrb4a; Nlrp12; Lilrb4b	UP
GO:0032677	regulation of interleukin-8 production	8/431	75/28891	1.61964e-05	0.000340999	0.000221211	64	18106; 18126; 21926; 16176; 24088; 18787; 21897; 12475	Cd244a; Nos2; Tnf; Il1b; Tlr2; Serpine1; Tlr1; Cd14	UP
GO:0032680	regulation of tumor necrosis factor production	15/431	216/28891	1.00193e-06	3.13814e-05	2.03576e-05	225	12491; 15507; 13058; 16153; 20303; 21929; 73914; 11847; 16175; 24088; 20296; 21897; 12475; 14728; 14727	Cd36; Hspb1; Cybb; Il10; Ccl4; Tnfaip3; Irak3; Arg2; Il1a; Tlr2; Ccl2; Tlr1; Cd14; Lilrb4a; Lilrb4b	UP
GO:0032691	negative regulation of interleukin-1 beta production	6/431	33/28891	8.38208e-06	0.000197817	0.000128327	36	21929; 54483; 216799; 107221; 14728; 14727	Tnfaip3; Mefv; Nlrp3; Ffar4; Lilrb4a; Lilrb4b	UP
GO:0032692	negative regulation of interleukin-1 production	8/431	41/28891	1.42759e-07	6.70702e-06	4.35094e-06	64	21929; 54483; 16178; 216799; 107221; 14728; 378425; 14727	Tnfaip3; Mefv; Il1r2; Nlrp3; Ffar4; Lilrb4a; Nlrp12; Lilrb4b	UP
GO:0032695	negative regulation of interleukin-12 production	4/431	19/28891	0.000158502	0.002234	0.00144923	16	16153; 73914; 54483; 24088	Il10; Irak3; Mefv; Tlr2	UP
GO:0032715	negative regulation of interleukin-6 production	7/431	54/28891	1.51535e-05	0.000323063	0.000209576	49	16153; 21929; 73914; 21926; 14728; 378425; 14727	Il10; Tnfaip3; Irak3; Tnf; Lilrb4a; Nlrp12; Lilrb4b	UP
GO:0032720	negative regulation of tumor necrosis factor production	6/431	68/28891	0.000533876	0.00583812	0.00378727	36	16153; 21929; 73914; 11847; 14728; 14727	Il10; Tnfaip3; Irak3; Arg2; Lilrb4a; Lilrb4b	UP
GO:0032731	positive regulation of interleukin-1 beta production	6/431	58/28891	0.000223729	0.00289434	0.0018776	36	12491; 15507; 54483; 21926; 24088; 216799	Cd36; Hspb1; Mefv; Tnf; Tlr2; Nlrp3	UP
GO:0032732	positive regulation of interleukin-1 production	7/431	70/28891	8.35862e-05	0.0012852	0.000833729	49	12491; 15507; 54483; 21926; 20297; 24088; 216799	Cd36; Hspb1; Mefv; Tnf; Ccl20; Tlr2; Nlrp3	UP
GO:0032755	positive regulation of interleukin-6 production	10/431	113/28891	7.78232e-06	0.000187145	0.000121403	100	12491; 26415; 18987; 11541; 18126; 21926; 16176; 16175; 24088; 21897	Cd36; Mapk13; Pou2f2; Adora2b; Nos2; Tnf; Il1b; Il1a; Tlr2; Tlr1	UP
GO:0032757	positive regulation of interleukin-8 production	8/431	58/28891	2.29497e-06	6.64928e-05	4.31349e-05	64	18106; 18126; 21926; 16176; 24088; 18787; 21897; 12475	Cd244a; Nos2; Tnf; Il1b; Tlr2; Serpine1; Tlr1; Cd14	UP
GO:0032760	positive regulation of tumor necrosis factor production	9/431	143/28891	0.000308908	0.0037319	0.00242094	81	12491; 15507; 13058; 20303; 16175; 24088; 20296; 21897; 12475	Cd36; Hspb1; Cybb; Ccl4; Il1a; Tlr2; Ccl2; Tlr1; Cd14	UP
GO:0032768	regulation of monooxygenase activity	5/431	45/28891	0.000539766	0.0058772	0.00381262	25	11847; 21926; 16176; 16175; 12560	Arg2; Tnf; Il1b; Il1a; Cdh3	UP
GO:0032880	regulation of protein localization	32/431	995/28891	4.51748e-05	0.000766613	0.000497313	1024	16400; 12491; 12121; 232370; 18126; 21926; 107765; 241639; 16176; 16175; 26570; 28146; 24088; 22249; 16409; 50790; 11502; 13617; 19225; 74053; 20296; 16324; 56089; 17309; 80885; 320360; 14734; 16847; 14728; 11727; 102635496; 14727	Itga3; Cd36; Bicd1; Clstn3; Nos2; Tnf; Ankrd1; Fermt1; Il1b; Il1a; Slc7a11; Serp1; Tlr2; Unc13b; Itgam; Acsl4; Adam9; Ednra; Ptgs2; Grip1; Ccl2; Inhbb; Ramp3; Mgat3; Hcar2; Ric3; Gpc3; Lepr; Lilrb4a; Ang; Malrd1; Lilrb4b	UP
GO:0032890	regulation of organic acid transport	9/431	101/28891	2.09448e-05	0.000411915	0.000267215	81	70008; 11847; 21926; 21934; 16181; 16176; 16175; 50790; 64292	Ace2; Arg2; Tnf; Tnfrsf11a; Il1rn; Il1b; Il1a; Acsl4; Ptges	UP
GO:0032891	negative regulation of organic acid transport	4/431	30/28891	0.000984474	0.00919931	0.00596773	16	21926; 16181; 16176; 50790	Tnf; Il1rn; Il1b; Acsl4	UP
GO:0032940	secretion by cell	38/431	969/28891	7.33181e-08	3.61999e-06	2.34834e-06	1444	16414; 15162; 12287; 15368; 70129; 232370; 20965; 11303; 74051; 11541; 18126; 21926; 107765; 12768; 21934; 16181; 16176; 16175; 28146; 24088; 22249; 14191; 109648; 18704; 16409; 53627; 50790; 11502; 19225; 16324; 80885; 171180; 64292; 107221; 16847; 110058; 11727; 102635496	Itgb2; Hck; Cacna1b; Hmox1; Slc44a4; Clstn3; Syn2; Abca1; Steap2; Adora2b; Nos2; Tnf; Ankrd1; Ccr1; Tnfrsf11a; Il1rn; Il1b; Il1a; Serp1; Tlr2; Unc13b; Fgr; Npy; Pik3c2a; Itgam; Porcn; Acsl4; Adam9; Ptgs2; Inhbb; Hcar2; Syt12; Ptges; Ffar4; Lepr; Syt17; Ang; Malrd1	UP
GO:0032943	mononuclear cell proliferation	17/431	389/28891	8.81932e-05	0.0013398	0.000869146	289	16414; 18106; 12505; 60533; 16153; 11847; 18173; 13136; 16176; 16175; 21942; 13856; 16409; 16408; 114774; 14728; 14727	Itgb2; Cd244a; Cd44; Cd274; Il10; Arg2; Slc11a1; Cd55; Il1b; Il1a; Tnfrsf9; Epo; Itgam; Itgal; Pawr; Lilrb4a; Lilrb4b	UP
GO:0032944	regulation of mononuclear cell proliferation	14/431	290/28891	0.000131139	0.00190115	0.0012333	196	18106; 12505; 60533; 16153; 11847; 13136; 16176; 16175; 21942; 13856; 16408; 114774; 14728; 14727	Cd244a; Cd44; Cd274; Il10; Arg2; Cd55; Il1b; Il1a; Tnfrsf9; Epo; Itgal; Pawr; Lilrb4a; Lilrb4b	UP
GO:0032945	negative regulation of mononuclear cell proliferation	7/431	97/28891	0.000635115	0.00668584	0.0043372	49	12505; 60533; 16153; 11847; 114774; 14728; 14727	Cd44; Cd274; Il10; Arg2; Pawr; Lilrb4a; Lilrb4b	UP
GO:0032994	protein-lipid complex	6/426	46/28573	5.99694e-05	0.0015592	0.00111398	36	27226; 20288; 11808; 20210; 20209; 20208	Pla2g7; Msr1; Apoa4; Saa3; Saa2; Saa1	UP
GO:0033218	amide binding	18/431	457/28407	0.000247044	0.0065604	0.00457971	324	16414; 53320; 12491; 232370; 12311; 18552; 20288; 17167; 20652; 24088; 387285; 21897; 11555; 14289; 107221; 16847; 18733; 11727	Itgb2; Folh1; Cd36; Clstn3; Calcr; Pcsk5; Msr1; Marco; Soat1; Tlr2; Hcrtr2; Tlr1; Adrb2; Fpr2; Ffar4; Lepr; Pirb; Ang	UP
GO:0033619	membrane protein proteolysis	7/431	59/28891	2.73795e-05	0.000514533	0.000333785	49	21857; 16153; 17393; 21926; 16176; 11502; 545622	Timp1; Il10; Mmp7; Tnf; Il1b; Adam9; Ptpn3	UP
GO:0033627	cell adhesion mediated by integrin	9/431	90/28891	8.18165e-06	0.0001949	0.000126435	81	16414; 16400; 13078; 241639; 16409; 16408; 11502; 15894; 18787	Itgb2; Itga3; Cyp1b1; Fermt1; Itgam; Itgal; Adam9; Icam1; Serpine1	UP
GO:0033993	response to lipid	41/431	937/28891	9.67683e-10	9.26419e-08	6.00982e-08	1681	12491; 12287; 11303; 60533; 16153; 20568; 21929; 73914; 18126; 210044; 16365; 12311; 21926; 107765; 20250; 18173; 21934; 13136; 16181; 16176; 16175; 24088; 21814; 330122; 331535; 11502; 13617; 11808; 19225; 216799; 74053; 20296; 16324; 67749; 18787; 14745; 56089; 414084; 12475; 20310; 14728	Cd36; Cacna1b; Abca1; Cd274; Il10; Slpi; Tnfaip3; Irak3; Nos2; Adcy2; Acod1; Calcr; Tnf; Ankrd1; Scd2; Slc11a1; Tnfrsf11a; Cd55; Il1rn; Il1b; Il1a; Tlr2; Tgfbr3; Cxcl3; Serpina7; Adam9; Ednra; Apoa4; Ptgs2; Nlrp3; Grip1; Ccl2; Inhbb; Mgarp; Serpine1; Lpar1; Ramp3; Tnip3; Cd14; Cxcl2; Lilrb4a	UP
GO:0034113	heterotypic cell-cell adhesion	8/431	57/28891	2.00434e-06	5.91279e-05	3.83572e-05	64	16414; 12505; 16153; 21929; 21926; 16181; 16176; 14251	Itgb2; Cd44; Il10; Tnfaip3; Tnf; Il1rn; Il1b; Flot1	UP
GO:0034114	regulation of heterotypic cell-cell adhesion	7/431	24/28891	4.35461e-08	2.51083e-06	1.62881e-06	49	12505; 16153; 21929; 21926; 16181; 16176; 14251	Cd44; Il10; Tnfaip3; Tnf; Il1rn; Il1b; Flot1	UP
GO:0034115	negative regulation of heterotypic cell-cell adhesion	3/431	11/28891	0.000497646	0.00553741	0.0035922	9	16153; 21929; 16181	Il10; Tnfaip3; Il1rn	UP
GO:0034116	positive regulation of heterotypic cell-cell adhesion	4/431	13/28891	3.13895e-05	0.000581279	0.000377084	16	12505; 21926; 16176; 14251	Cd44; Tnf; Il1b; Flot1	UP
GO:0034220	monoatomic ion transmembrane transport	34/431	909/28891	1.06497e-06	3.29492e-05	2.13746e-05	1156	12287; 16506; 215748; 13058; 74051; 20498; 102857; 50527; 20273; 12311; 12512; 18173; 16819; 13856; 20928; 18704; 13617; 14697; 338365; 74053; 20296; 114774; 108837; 269437; 171209; 140494; 545622; 56089; 319239; 11555; 229715; 240776; 110876; 110893	Cacna1b; Kcnd1; Cnksr3; Cybb; Steap2; Slc12a4; Slc6a8; Ero1a; Scn8a; Calcr; Cd63; Slc11a1; Lcn2; Epo; Abcc9; Pik3c2a; Ednra; Gnb5; Slc41a2; Grip1; Ccl2; Pawr; Ibtk; Plch1; Asic3; Atp6v0a4; Ptpn3; Ramp3; Npsr1; Adrb2; Amigo1; Kcnt2; Scn2a; Slc8a3	UP
GO:0034341	response to type II interferon	14/431	150/28891	6.22544e-08	3.21057e-06	2.08275e-06	196	20303; 18126; 16365; 54483; 21926; 68713; 20297; 18173; 24088; 24108; 20293; 20306; 20296; 12332	Ccl4; Nos2; Acod1; Mefv; Tnf; Ifitm1; Ccl20; Slc11a1; Tlr2; Ubd; Ccl12; Ccl7; Ccl2; Capg	UP
GO:0034358	plasma lipoprotein particle	6/426	43/28573	4.05304e-05	0.0012796	0.000914221	36	27226; 20288; 11808; 20210; 20209; 20208	Pla2g7; Msr1; Apoa4; Saa3; Saa2; Saa1	UP
GO:0034364	high-density lipoprotein particle	5/426	35/28573	0.000161575	0.00324618	0.00231925	25	27226; 11808; 20210; 20209; 20208	Pla2g7; Apoa4; Saa3; Saa2; Saa1	UP
GO:0034441	plasma lipoprotein particle oxidation	2/431	3/28891	0.000659532	0.00669293	0.0043418	4	27226; 11808	Pla2g7; Apoa4	UP
GO:0034599	cellular response to oxidative stress	13/431	243/28891	8.17791e-05	0.00126895	0.000823188	169	12491; 26415; 15507; 15368; 21929; 14281; 13078; 16819; 26570; 13617; 11808; 114774; 17309	Cd36; Mapk13; Hspb1; Hmox1; Tnfaip3; Fos; Cyp1b1; Lcn2; Slc7a11; Ednra; Apoa4; Pawr; Mgat3	UP
GO:0034612	response to tumor necrosis factor	17/431	206/28891	1.54421e-08	1.08824e-06	7.05959e-07	289	20303; 18126; 16365; 16668; 21926; 107765; 240518; 20297; 21934; 11502; 240690; 24108; 20293; 20306; 20296; 12475; 17948	Ccl4; Nos2; Acod1; Krt18; Tnf; Ankrd1; Peli3; Ccl20; Tnfrsf11a; Adam9; St18; Ubd; Ccl12; Ccl7; Ccl2; Cd14; Naip2	UP
GO:0034614	cellular response to reactive oxygen species	9/431	145/28891	0.000342281	0.00407684	0.0026447	81	12491; 26415; 21929; 14281; 13078; 16819; 13617; 11808; 114774	Cd36; Mapk13; Tnfaip3; Fos; Cyp1b1; Lcn2; Ednra; Apoa4; Pawr	UP
GO:0034687	integrin alphaL-beta2 complex	2/426	3/28573	0.000658727	0.00939217	0.00671029	4	16414; 16408	Itgb2; Itgal	UP
GO:0034688	integrin alphaM-beta2 complex	2/426	2/28573	0.00022177	0.00392089	0.0028013	4	16414; 16409	Itgb2; Itgam	UP
GO:0034762	regulation of transmembrane transport	28/431	635/28891	4.15904e-07	1.61092e-05	1.04502e-05	784	12287; 16506; 215748; 13058; 70008; 11847; 20273; 12311; 21926; 12512; 16819; 16176; 13856; 20928; 20167; 18704; 13617; 14697; 74053; 20296; 545622; 56089; 319239; 11555; 229715; 107221; 14734; 110876	Cacna1b; Kcnd1; Cnksr3; Cybb; Ace2; Arg2; Scn8a; Calcr; Tnf; Cd63; Lcn2; Il1b; Epo; Abcc9; Rtn2; Pik3c2a; Ednra; Gnb5; Grip1; Ccl2; Ptpn3; Ramp3; Npsr1; Adrb2; Amigo1; Ffar4; Gpc3; Scn2a	UP
GO:0034765	regulation of monoatomic ion transmembrane transport	21/431	490/28891	1.79622e-05	0.000370489	0.000240342	441	12287; 16506; 215748; 13058; 20273; 12311; 12512; 16819; 13856; 20928; 18704; 13617; 14697; 74053; 20296; 545622; 56089; 319239; 11555; 229715; 110876	Cacna1b; Kcnd1; Cnksr3; Cybb; Scn8a; Calcr; Cd63; Lcn2; Epo; Abcc9; Pik3c2a; Ednra; Gnb5; Grip1; Ccl2; Ptpn3; Ramp3; Npsr1; Adrb2; Amigo1; Scn2a	UP
GO:0035239	tube morphogenesis	39/431	968/28891	2.39714e-08	1.50161e-06	9.74119e-07	1521	16414; 15507; 12505; 15368; 13058; 22431; 16153; 65256; 27279; 246707; 13078; 21926; 20353; 16819; 16176; 16175; 99377; 13638; 21814; 13856; 50501; 18704; 13617; 19225; 19274; 20293; 20296; 18787; 18313; 209743; 243862; 269878; 11555; 223780; 14734; 16847; 76089; 11727; 353326	Itgb2; Hspb1; Cd44; Hmox1; Cybb; Wt1; Il10; Asb2; Tnfrsf12a; Emilin2; Cyp1b1; Tnf; Sema4c; Lcn2; Il1b; Il1a; Sall4; Efna3; Tgfbr3; Epo; Prok2; Pik3c2a; Ednra; Ptgs2; Ptprm; Ccl12; Ccl2; Serpine1; Or10j5; Minar1; Psg22; Megf8; Adrb2; Adm2; Gpc3; Lepr; Rapgef2; Ang; Rtl1	UP
GO:0035325	Toll-like receptor binding	4/431	12/28407	2.34895e-05	0.00106933	0.000746484	16	12491; 24088; 20210; 21897	Cd36; Tlr2; Saa3; Tlr1	UP
GO:0035354	Toll-like receptor 1-Toll-like receptor 2 protein complex	2/426	2/28573	0.00022177	0.00392089	0.0028013	4	24088; 21897	Tlr2; Tlr1	UP
GO:0035592	establishment of protein localization to extracellular region	19/431	435/28891	3.46792e-05	0.000635242	0.000412091	361	232370; 11303; 18126; 21926; 107765; 16181; 16176; 16175; 28146; 24088; 22249; 53627; 50790; 11502; 16324; 80885; 16847; 11727; 102635496	Clstn3; Abca1; Nos2; Tnf; Ankrd1; Il1rn; Il1b; Il1a; Serp1; Tlr2; Unc13b; Porcn; Acsl4; Adam9; Inhbb; Hcar2; Lepr; Ang; Malrd1	UP
GO:0035634	response to stilbenoid	4/431	24/28891	0.00040964	0.00472389	0.00306446	16	12491; 11808; 20210; 20209	Cd36; Apoa4; Saa3; Saa2	UP
GO:0035739	CD4-positive, alpha-beta T cell proliferation	5/431	27/28891	4.44542e-05	0.000763219	0.000495111	25	12505; 60533; 11847; 13136; 14728	Cd44; Cd274; Arg2; Cd55; Lilrb4a	UP
GO:0035914	skeletal muscle cell differentiation	7/431	101/28891	0.000808259	0.00794788	0.00515591	49	65256; 14281; 107765; 11910; 12023; 17133; 12180	Asb2; Fos; Ankrd1; Atf3; Barx2; Maff; Smyd1	UP
GO:0036156	inner dynein arm	4/426	12/28573	2.19354e-05	0.000969544	0.000692697	16	110083; 77505; 56087; 330355	Dnah12; Dnhd1; Dnah10; Dnah6	UP
GO:0036293	response to decreased oxygen levels	13/431	264/28891	0.000186338	0.00254846	0.00165322	169	15368; 13058; 18126; 13856; 18791; 13617; 12282; 112407; 67749; 11555; 11727; 110876; 110893	Hmox1; Cybb; Nos2; Epo; Plat; Ednra; Hyou1; Egln3; Mgarp; Adrb2; Ang; Scn2a; Slc8a3	UP
GO:0038024	cargo receptor activity	8/431	82/28407	3.5186e-05	0.00152899	0.00106737	64	16414; 12491; 12505; 11303; 19146; 20288; 17167; 16409	Itgb2; Cd36; Cd44; Abca1; Tmprss15; Msr1; Marco; Itgam	UP
GO:0038034	signal transduction in absence of ligand	7/431	78/28891	0.000166333	0.00232565	0.00150868	49	21926; 16819; 16176; 16175; 12045; 12047; 12044	Tnf; Lcn2; Il1b; Il1a; Bcl2a1b; Bcl2a1d; Bcl2a1a	UP
GO:0038041	cross-receptor inhibition within G protein-coupled receptor heterodimer	2/431	2/28891	0.000222042	0.00289434	0.0018776	4	12311; 56089	Calcr; Ramp3	UP
GO:0038187	pattern recognition receptor activity	5/431	40/28407	0.000333783	0.00839727	0.005862	25	12491; 24088; 56619; 17474; 12475	Cd36; Tlr2; Clec4e; Clec4d; Cd14	UP
GO:0039531	regulation of viral-induced cytoplasmic pattern recognition receptor signaling pathway	7/431	92/28891	0.000461522	0.00521551	0.00338338	49	12491; 21929; 54483; 65221; 240518; 14251; 382551	Cd36; Tnfaip3; Mefv; Slc15a3; Peli3; Flot1; Cd300ld3	UP
GO:0040008	regulation of growth	24/431	691/28891	0.00013062	0.00189917	0.00123202	576	11479; 20359; 12505; 70129; 232370; 22431; 27281; 27279; 20353; 22401; 28146; 20346; 68567; 21814; 50790; 268663; 18787; 209743; 268396; 269878; 11555; 14734; 20564; 110058	Acvr1b; Sema6b; Cd44; Slc44a4; Clstn3; Wt1; Plaat1; Tnfrsf12a; Sema4c; Zmat3; Serp1; Sema3a; Cgref1; Tgfbr3; Acsl4; Cdhr2; Serpine1; Minar1; Sh3pxd2b; Megf8; Adrb2; Gpc3; Slit3; Syt17	UP
GO:0040013	negative regulation of locomotion	17/431	358/28891	3.16789e-05	0.000584504	0.000379177	289	21857; 20359; 73608; 246707; 13078; 21926; 22240; 12512; 68713; 20353; 16181; 20346; 21814; 19274; 18787; 56838; 170942	Timp1; Sema6b; Marveld3; Emilin2; Cyp1b1; Tnf; Dpysl3; Cd63; Ifitm1; Sema4c; Il1rn; Sema3a; Tgfbr3; Ptprm; Serpine1; Ccl28; Erdr1x	UP
GO:0040017	positive regulation of locomotion	44/431	646/28891	5.82767e-17	1.12434e-13	7.29379e-14	1936	11479; 20359; 16400; 11853; 15507; 15368; 60533; 11541; 17393; 68732; 21828; 17250; 27226; 13078; 18552; 12768; 20353; 20297; 20339; 16819; 241639; 16176; 16175; 24088; 384009; 14191; 20346; 18704; 11674; 11502; 13617; 19225; 20293; 20306; 20296; 114774; 15894; 18787; 14745; 207686; 58217; 269878; 14289; 76089	Acvr1b; Sema6b; Itga3; Rhoc; Hspb1; Hmox1; Cd274; Adora2b; Mmp7; Carmil1; Thbs4; Abcc1; Pla2g7; Cyp1b1; Pcsk5; Ccr1; Sema4c; Ccl20; Sele; Lcn2; Fermt1; Il1b; Il1a; Tlr2; Glipr2; Fgr; Sema3a; Pik3c2a; Aldoa; Adam9; Ednra; Ptgs2; Ccl12; Ccl7; Ccl2; Pawr; Icam1; Serpine1; Lpar1; Cfap69; Trem1; Megf8; Fpr2; Rapgef2	UP
GO:0042060	wound healing	19/431	370/28891	3.60657e-06	9.43286e-05	6.11924e-05	361	21857; 12491; 12505; 15368; 27279; 246707; 21926; 18173; 241639; 16175; 19124; 26570; 19695; 12527; 18791; 20296; 18787; 260299; 14728	Timp1; Cd36; Cd44; Hmox1; Tnfrsf12a; Emilin2; Tnf; Slc11a1; Fermt1; Il1a; Procr; Slc7a11; Reg3g; Cd9; Plat; Ccl2; Serpine1; Cadm4; Lilrb4a	UP
GO:0042098	T cell proliferation	16/431	270/28891	3.50782e-06	9.24913e-05	6.00005e-05	256	16414; 18106; 12505; 60533; 11847; 18173; 13136; 16176; 16175; 21942; 13856; 16409; 16408; 114774; 14728; 14727	Itgb2; Cd244a; Cd44; Cd274; Arg2; Slc11a1; Cd55; Il1b; Il1a; Tnfrsf9; Epo; Itgam; Itgal; Pawr; Lilrb4a; Lilrb4b	UP
GO:0042110	T cell activation	28/431	659/28891	8.65746e-07	2.80127e-05	1.81723e-05	784	16414; 18106; 15507; 12505; 60533; 11847; 18173; 13136; 98365; 16176; 16175; 21942; 13856; 56619; 17474; 16409; 16408; 216799; 20296; 114774; 15894; 16847; 14728; 100038947; 381484; 668101; 12047; 14727	Itgb2; Cd244a; Hspb1; Cd44; Cd274; Arg2; Slc11a1; Cd55; Slamf9; Il1b; Il1a; Tnfrsf9; Epo; Clec4e; Clec4d; Itgam; Itgal; Nlrp3; Ccl2; Pawr; Icam1; Lepr; Lilrb4a; Sirpb1c; Gm5150; Sirpb1b; Bcl2a1d; Lilrb4b	UP
GO:0042117	monocyte activation	4/431	10/28891	9.55311e-06	0.000222351	0.000144242	16	109648; 11502; 14728; 14727	Npy; Adam9; Lilrb4a; Lilrb4b	UP
GO:0042129	regulation of T cell proliferation	13/431	227/28891	4.08151e-05	0.000724111	0.000469742	169	18106; 12505; 60533; 11847; 13136; 16176; 16175; 21942; 13856; 16408; 114774; 14728; 14727	Cd244a; Cd44; Cd274; Arg2; Cd55; Il1b; Il1a; Tnfrsf9; Epo; Itgal; Pawr; Lilrb4a; Lilrb4b	UP
GO:0042277	peptide binding	17/431	370/28407	5.86693e-05	0.00207733	0.00145015	289	16414; 53320; 12491; 232370; 12311; 18552; 20288; 17167; 24088; 387285; 21897; 11555; 14289; 107221; 16847; 18733; 11727	Itgb2; Folh1; Cd36; Clstn3; Calcr; Pcsk5; Msr1; Marco; Tlr2; Hcrtr2; Tlr1; Adrb2; Fpr2; Ffar4; Lepr; Pirb; Ang	UP
GO:0042326	negative regulation of phosphorylation	15/431	372/28891	0.000527191	0.00580253	0.00376419	225	15507; 215748; 21929; 73914; 67742; 20730; 16176; 78388; 108837; 12702; 260299; 14728; 378425; 110893; 14727	Hspb1; Cnksr3; Tnfaip3; Irak3; Samsn1; Spink1; Il1b; Mvp; Ibtk; Socs3; Cadm4; Lilrb4a; Nlrp12; Slc8a3; Lilrb4b	UP
GO:0042327	positive regulation of phosphorylation	24/431	795/28891	0.000967828	0.00913942	0.00592888	576	12491; 12505; 64297; 21828; 12311; 21926; 18173; 21934; 16181; 16176; 14191; 13856; 11502; 13617; 19225; 15894; 56089; 21897; 11555; 14289; 16847; 14251; 76089; 11727	Cd36; Cd44; Gprc5b; Thbs4; Calcr; Tnf; Slc11a1; Tnfrsf11a; Il1rn; Il1b; Fgr; Epo; Adam9; Ednra; Ptgs2; Icam1; Ramp3; Tlr1; Adrb2; Fpr2; Lepr; Flot1; Rapgef2; Ang	UP
GO:0042330	taxis	32/431	464/28891	8.79244e-13	2.12442e-10	1.37814e-10	1024	16414; 20359; 15507; 20303; 21828; 17250; 27226; 12768; 20353; 20297; 98365; 16176; 12986; 20346; 330122; 50501; 16409; 13617; 20293; 20306; 20296; 18787; 18313; 14745; 20210; 58217; 269878; 12642; 14289; 20564; 20310; 56838	Itgb2; Sema6b; Hspb1; Ccl4; Thbs4; Abcc1; Pla2g7; Ccr1; Sema4c; Ccl20; Slamf9; Il1b; Csf3r; Sema3a; Cxcl3; Prok2; Itgam; Ednra; Ccl12; Ccl7; Ccl2; Serpine1; Or10j5; Lpar1; Saa3; Trem1; Megf8; Ch25h; Fpr2; Slit3; Cxcl2; Ccl28	UP
GO:0042379	chemokine receptor binding	8/431	85/28407	4.56682e-05	0.00180168	0.00125773	64	20303; 20297; 330122; 20293; 20306; 20296; 20310; 56838	Ccl4; Ccl20; Cxcl3; Ccl12; Ccl7; Ccl2; Cxcl2; Ccl28	UP
GO:0042495	detection of triacyl bacterial lipopeptide	2/431	2/28891	0.000222042	0.00289434	0.0018776	4	24088; 21897	Tlr2; Tlr1	UP
GO:0042497	triacyl lipopeptide binding	2/431	2/28407	0.000229673	0.00627336	0.00437933	4	24088; 21897	Tlr2; Tlr1	UP
GO:0042542	response to hydrogen peroxide	7/431	92/28891	0.000461522	0.00521551	0.00338338	49	26415; 15368; 21929; 13078; 16819; 11502; 13617	Mapk13; Hmox1; Tnfaip3; Cyp1b1; Lcn2; Adam9; Ednra	UP
GO:0042554	superoxide anion generation	5/431	46/28891	0.000598251	0.00639058	0.00414567	25	16414; 13058; 16409; 268396; 14289	Itgb2; Cybb; Itgam; Sh3pxd2b; Fpr2	UP
GO:0042578	phosphoric ester hydrolase activity	15/431	350/28407	0.000332381	0.00839727	0.005862	225	15368; 71584; 12768; 242083; 232941; 319520; 19274; 319468; 269437; 18218; 545622; 54384; 237928; 272031; 241489	Hmox1; Gdpd2; Ccr1; Ppm1l; Ppm1n; Dusp4; Ptprm; Ppm1h; Plch1; Dusp8; Ptpn3; Mtmr7; Phospho1; Plppr1; Pde11a	UP
GO:0042742	defense response to bacterium	28/431	430/28891	9.25728e-11	1.30476e-08	8.46419e-09	784	12491; 15162; 16153; 20568; 17393; 18126; 11847; 246707; 21926; 240518; 18173; 98365; 16819; 16176; 24088; 22249; 14191; 109648; 19695; 56619; 17474; 216799; 18787; 58217; 14289; 100034251; 11727; 17948	Cd36; Hck; Il10; Slpi; Mmp7; Nos2; Arg2; Emilin2; Tnf; Peli3; Slc11a1; Slamf9; Lcn2; Il1b; Tlr2; Unc13b; Fgr; Npy; Reg3g; Clec4e; Clec4d; Nlrp3; Serpine1; Trem1; Fpr2; Wfdc17; Ang; Naip2	UP
GO:0042982	amyloid precursor protein metabolic process	6/431	77/28891	0.00103366	0.00960582	0.00623143	36	21926; 20652; 13638; 20167; 11502; 114774	Tnf; Soat1; Efna3; Rtn2; Adam9; Pawr	UP
GO:0043025	neuronal cell body	26/426	764/28573	9.46995e-05	0.00220301	0.00157395	676	12287; 15507; 16506; 13058; 20273; 12311; 21926; 18552; 225870; 12768; 109648; 50790; 74053; 20296; 114774; 14745; 13803; 11555; 320360; 269295; 229715; 76089; 11727; 241489; 17948; 110893	Cacna1b; Hspb1; Kcnd1; Cybb; Scn8a; Calcr; Tnf; Pcsk5; Rin1; Ccr1; Npy; Acsl4; Grip1; Ccl2; Pawr; Lpar1; Enc1; Adrb2; Ric3; Rtn4rl2; Amigo1; Rapgef2; Ang; Pde11a; Naip2; Slc8a3	UP
GO:0043065	positive regulation of apoptotic process	29/431	640/28891	1.46189e-07	6.80516e-06	4.41461e-06	841	53320; 12505; 15368; 22431; 60533; 16153; 18126; 21933; 27279; 246707; 13078; 21926; 107765; 11910; 16819; 16176; 22401; 22249; 19225; 24108; 114774; 16324; 14745; 58217; 11555; 76089; 12045; 12047; 12044	Folh1; Cd44; Hmox1; Wt1; Cd274; Il10; Nos2; Tnfrsf10b; Tnfrsf12a; Emilin2; Cyp1b1; Tnf; Ankrd1; Atf3; Lcn2; Il1b; Zmat3; Unc13b; Ptgs2; Ubd; Pawr; Inhbb; Lpar1; Trem1; Adrb2; Rapgef2; Bcl2a1b; Bcl2a1d; Bcl2a1a	UP
GO:0043068	positive regulation of programmed cell death	29/431	665/28891	3.23485e-07	1.28563e-05	8.34005e-06	841	53320; 12505; 15368; 22431; 60533; 16153; 18126; 21933; 27279; 246707; 13078; 21926; 107765; 11910; 16819; 16176; 22401; 22249; 19225; 24108; 114774; 16324; 14745; 58217; 11555; 76089; 12045; 12047; 12044	Folh1; Cd44; Hmox1; Wt1; Cd274; Il10; Nos2; Tnfrsf10b; Tnfrsf12a; Emilin2; Cyp1b1; Tnf; Ankrd1; Atf3; Lcn2; Il1b; Zmat3; Unc13b; Ptgs2; Ubd; Pawr; Inhbb; Lpar1; Trem1; Adrb2; Rapgef2; Bcl2a1b; Bcl2a1d; Bcl2a1a	UP
GO:0043086	negative regulation of catalytic activity	29/431	655/28891	2.36697e-07	1.01091e-05	6.55795e-06	841	21857; 12121; 15507; 12505; 20568; 21929; 73914; 20716; 11847; 21926; 20730; 12836; 16176; 232345; 78388; 331535; 19225; 18787; 232400; 14734; 16847; 14728; 17948; 20717; 628900; 110893; 76770; 12047; 14727	Timp1; Bicd1; Hspb1; Cd44; Slpi; Tnfaip3; Irak3; Serpina3n; Arg2; Tnf; Spink1; Col7a1; Il1b; A2m; Mvp; Serpina7; Ptgs2; Serpine1; A2ml1; Gpc3; Lepr; Lilrb4a; Naip2; Serpina3m; Serpina3i; Slc8a3; Csta2; Bcl2a1d; Lilrb4b	UP
GO:0043122	regulation of canonical NF-kappaB signal transduction	15/431	217/28891	1.06188e-06	3.29492e-05	2.13746e-05	225	12491; 15507; 64297; 21929; 21926; 16176; 16175; 17474; 232941; 24108; 414084; 326623; 14728; 378425; 14727	Cd36; Hspb1; Gprc5b; Tnfaip3; Tnf; Il1b; Il1a; Clec4d; Ppm1n; Ubd; Tnip3; Tnfsf15; Lilrb4a; Nlrp12; Lilrb4b	UP
GO:0043124	negative regulation of canonical NF-kappaB signal transduction	6/431	53/28891	0.000135105	0.00194751	0.00126338	36	21929; 232941; 414084; 14728; 378425; 14727	Tnfaip3; Ppm1n; Tnip3; Lilrb4a; Nlrp12; Lilrb4b	UP
GO:0043230	extracellular organelle	9/426	127/28573	0.000125889	0.00264967	0.00189307	81	64297; 60533; 12512; 12527; 11674; 15894; 18787; 237928; 170676	Gprc5b; Cd274; Cd63; Cd9; Aldoa; Icam1; Serpine1; Phospho1; Peg10	UP
GO:0043235	receptor complex	19/426	417/28573	1.92914e-05	0.000947423	0.000676892	361	16414; 11479; 16400; 12491; 12505; 64297; 18414; 12311; 24088; 21814; 16409; 16408; 53627; 56089; 21897; 11555; 12475; 16847; 12984	Itgb2; Acvr1b; Itga3; Cd36; Cd44; Gprc5b; Osmr; Calcr; Tlr2; Tgfbr3; Itgam; Itgal; Porcn; Ramp3; Tlr1; Adrb2; Cd14; Lepr; Csf2rb2	UP
GO:0043269	regulation of monoatomic ion transport	28/431	634/28891	4.03035e-07	1.57308e-05	1.02048e-05	784	12287; 16506; 215748; 13058; 20273; 12311; 20730; 12512; 12768; 16819; 13856; 20928; 18704; 13617; 14697; 19225; 74053; 20296; 114774; 15894; 18787; 24115; 545622; 56089; 319239; 11555; 229715; 110876	Cacna1b; Kcnd1; Cnksr3; Cybb; Scn8a; Calcr; Spink1; Cd63; Ccr1; Lcn2; Epo; Abcc9; Pik3c2a; Ednra; Gnb5; Ptgs2; Grip1; Ccl2; Pawr; Icam1; Serpine1; Best1; Ptpn3; Ramp3; Npsr1; Adrb2; Amigo1; Scn2a	UP
GO:0043408	regulation of MAPK cascade	43/431	751/28891	5.9549e-14	2.51793e-11	1.63342e-11	1849	73608; 12491; 12505; 215748; 70008; 20303; 73914; 12311; 21926; 12768; 20353; 20297; 21934; 11910; 16181; 16176; 16175; 24088; 384009; 13856; 109648; 319520; 11502; 13617; 17318; 20293; 20306; 20296; 15894; 18218; 14745; 140577; 56089; 319239; 11555; 14289; 107221; 16847; 76089; 14728; 378425; 17948; 14727	Marveld3; Cd36; Cd44; Cnksr3; Ace2; Ccl4; Irak3; Calcr; Tnf; Ccr1; Sema4c; Ccl20; Tnfrsf11a; Atf3; Il1rn; Il1b; Il1a; Tlr2; Glipr2; Epo; Npy; Dusp4; Adam9; Ednra; Mid1; Ccl12; Ccl7; Ccl2; Icam1; Dusp8; Lpar1; Ankrd6; Ramp3; Npsr1; Adrb2; Fpr2; Ffar4; Lepr; Rapgef2; Lilrb4a; Nlrp12; Naip2; Lilrb4b	UP
GO:0043409	negative regulation of MAPK cascade	11/431	187/28891	0.000124624	0.00183287	0.00118901	121	73608; 215748; 70008; 73914; 11910; 16176; 319520; 18218; 14728; 378425; 14727	Marveld3; Cnksr3; Ace2; Irak3; Atf3; Il1b; Dusp4; Dusp8; Lilrb4a; Nlrp12; Lilrb4b	UP
GO:0043410	positive regulation of MAPK cascade	33/431	541/28891	1.07233e-11	1.98367e-09	1.28684e-09	1089	12491; 12505; 20303; 12311; 21926; 12768; 20353; 20297; 21934; 16181; 16176; 16175; 24088; 384009; 13856; 109648; 11502; 13617; 17318; 20293; 20306; 20296; 15894; 14745; 140577; 56089; 319239; 11555; 14289; 107221; 16847; 76089; 17948	Cd36; Cd44; Ccl4; Calcr; Tnf; Ccr1; Sema4c; Ccl20; Tnfrsf11a; Il1rn; Il1b; Il1a; Tlr2; Glipr2; Epo; Npy; Adam9; Ednra; Mid1; Ccl12; Ccl7; Ccl2; Icam1; Lpar1; Ankrd6; Ramp3; Npsr1; Adrb2; Fpr2; Ffar4; Lepr; Rapgef2; Naip2	UP
GO:0043547	positive regulation of GTPase activity	12/431	253/28891	0.000456966	0.00520291	0.00337521	144	244668; 54610; 20303; 20297; 14697; 20293; 20306; 20296; 15894; 380711; 217944; 76089	Sipa1l2; Tbc1d8; Ccl4; Ccl20; Gnb5; Ccl12; Ccl7; Ccl2; Icam1; Rap1gap2; Rapgef5; Rapgef2	UP
GO:0043949	regulation of cAMP-mediated signaling	5/431	48/28891	0.000729322	0.0073134	0.00474431	25	11541; 14745; 107221; 76089; 241489	Adora2b; Lpar1; Ffar4; Rapgef2; Pde11a	UP
GO:0044057	regulation of system process	21/431	641/28891	0.000721721	0.00725151	0.00470416	441	12287; 70008; 11541; 11847; 21926; 22249; 20346; 50501; 20928; 13617; 11808; 19225; 114774; 16324; 15894; 239102; 319239; 11555; 140781; 223780; 110893	Cacna1b; Ace2; Adora2b; Arg2; Tnf; Unc13b; Sema3a; Prok2; Abcc9; Ednra; Apoa4; Ptgs2; Pawr; Inhbb; Icam1; Zfhx2; Npsr1; Adrb2; Myh7; Adm2; Slc8a3	UP
GO:0044297	cell body	30/426	858/28573	1.6707e-05	0.000947423	0.000676892	900	12287; 15507; 16506; 13058; 20273; 12311; 21926; 22240; 18552; 225870; 12768; 24088; 13856; 109648; 50790; 14697; 74053; 20296; 114774; 14745; 13803; 11555; 320360; 269295; 229715; 76089; 11727; 241489; 17948; 110893	Cacna1b; Hspb1; Kcnd1; Cybb; Scn8a; Calcr; Tnf; Dpysl3; Pcsk5; Rin1; Ccr1; Tlr2; Epo; Npy; Acsl4; Gnb5; Grip1; Ccl2; Pawr; Lpar1; Enc1; Adrb2; Ric3; Rtn4rl2; Amigo1; Rapgef2; Ang; Pde11a; Naip2; Slc8a3	UP
GO:0044703	multi-organism reproductive process	10/431	197/28891	0.00079891	0.00788652	0.0051161	100	11479; 21857; 16365; 18552; 20860; 13856; 232345; 50790; 19225; 243862	Acvr1b; Timp1; Acod1; Pcsk5; Sult1e1; Epo; A2m; Acsl4; Ptgs2; Psg22	UP
GO:0044706	multi-multicellular organism process	11/431	212/28891	0.000369152	0.00430592	0.00279332	121	11479; 21857; 16365; 18552; 20860; 13856; 232345; 50790; 19225; 268396; 243862	Acvr1b; Timp1; Acod1; Pcsk5; Sult1e1; Epo; A2m; Acsl4; Ptgs2; Sh3pxd2b; Psg22	UP
GO:0044851	hair cycle phase	4/431	22/28891	0.000288727	0.00350478	0.0022736	16	241639; 12023; 19225; 12560	Fermt1; Barx2; Ptgs2; Cdh3	UP
GO:0044853	plasma membrane raft	11/426	134/28573	5.66244e-06	0.000417133	0.000298023	121	16414; 16822; 12491; 15162; 15368; 20339; 16409; 19225; 11555; 14251; 666907	Itgb2; Lcp2; Cd36; Hck; Hmox1; Sele; Itgam; Ptgs2; Adrb2; Flot1; Ms4a4a	UP
GO:0045055	regulated exocytosis	12/431	267/28891	0.000734777	0.00733909	0.00476097	144	16414; 12287; 15368; 20965; 74051; 11541; 22249; 14191; 109648; 16409; 171180; 110058	Itgb2; Cacna1b; Hmox1; Syn2; Steap2; Adora2b; Unc13b; Fgr; Npy; Itgam; Syt12; Syt17	UP
GO:0045088	regulation of innate immune response	25/431	474/28891	6.34669e-08	3.22031e-06	2.08906e-06	625	12491; 21929; 73914; 16365; 54483; 21926; 65221; 240518; 12768; 24088; 14191; 19695; 232345; 56619; 216799; 52118; 414084; 21897; 237868; 12475; 57775; 14289; 14251; 382551; 80782	Cd36; Tnfaip3; Irak3; Acod1; Mefv; Tnf; Slc15a3; Peli3; Ccr1; Tlr2; Fgr; Reg3g; A2m; Clec4e; Nlrp3; Pvr; Tnip3; Tlr1; Sarm1; Cd14; Usp29; Fpr2; Flot1; Cd300ld3; Klrb1b	UP
GO:0045089	positive regulation of innate immune response	21/431	385/28891	4.20423e-07	1.61608e-05	1.04838e-05	441	12491; 21929; 73914; 16365; 54483; 21926; 65221; 240518; 24088; 19695; 56619; 216799; 52118; 414084; 21897; 237868; 12475; 57775; 14289; 14251; 382551	Cd36; Tnfaip3; Irak3; Acod1; Mefv; Tnf; Slc15a3; Peli3; Tlr2; Reg3g; Clec4e; Nlrp3; Pvr; Tnip3; Tlr1; Sarm1; Cd14; Usp29; Fpr2; Flot1; Cd300ld3	UP
GO:0045121	membrane raft	25/426	301/28573	5.30796e-12	6.30804e-10	4.50682e-10	625	16414; 16822; 12491; 15162; 12505; 15368; 64297; 11303; 210044; 21933; 21926; 13136; 20339; 24088; 16409; 11497; 19225; 74053; 15894; 21897; 11555; 269295; 12475; 14251; 666907	Itgb2; Lcp2; Cd36; Hck; Cd44; Hmox1; Gprc5b; Abca1; Adcy2; Tnfrsf10b; Tnf; Cd55; Sele; Tlr2; Itgam; Adam3; Ptgs2; Grip1; Icam1; Tlr1; Adrb2; Rtn4rl2; Cd14; Flot1; Ms4a4a	UP
GO:0045123	cellular extravasation	10/431	80/28891	3.1941e-07	1.28563e-05	8.34005e-06	100	16414; 21926; 20339; 16409; 16408; 20296; 114774; 15894; 58217; 56838	Itgb2; Tnf; Sele; Itgam; Itgal; Ccl2; Pawr; Icam1; Trem1; Ccl28	UP
GO:0045177	apical part of cell	20/426	548/28573	0.000246211	0.00418559	0.00299042	400	12491; 12505; 70129; 70008; 102857; 18414; 17250; 17922; 80879; 13136; 26570; 12527; 237175; 18791; 268663; 140494; 12309; 11555; 76089; 140474	Cd36; Cd44; Slc44a4; Ace2; Slc6a8; Osmr; Abcc1; Myo7b; Slc16a3; Cd55; Slc7a11; Cd9; Adgrg2; Plat; Cdhr2; Atp6v0a4; S100g; Adrb2; Rapgef2; Muc4	UP
GO:0045428	regulation of nitric oxide biosynthetic process	8/431	74/28891	1.46578e-05	0.000318953	0.000206909	64	16414; 12491; 16153; 21926; 16176; 24088; 19225; 15894	Itgb2; Cd36; Il10; Tnf; Il1b; Tlr2; Ptgs2; Icam1	UP
GO:0045429	positive regulation of nitric oxide biosynthetic process	7/431	51/28891	1.02946e-05	0.000237431	0.000154025	49	16414; 12491; 21926; 16176; 24088; 19225; 15894	Itgb2; Cd36; Tnf; Il1b; Tlr2; Ptgs2; Icam1	UP
GO:0045584	negative regulation of cytotoxic T cell differentiation	2/431	2/28891	0.000222042	0.00289434	0.0018776	4	14728; 14727	Lilrb4a; Lilrb4b	UP
GO:0045600	positive regulation of fat cell differentiation	6/431	70/28891	0.000623766	0.0065813	0.00426939	36	20860; 19225; 72007; 70673; 268396; 107221	Sult1e1; Ptgs2; Fndc3b; Prdm16; Sh3pxd2b; Ffar4	UP
GO:0045751	negative regulation of Toll signaling pathway	2/431	2/28891	0.000222042	0.00289434	0.0018776	4	240518; 378425	Peli3; Nlrp12	UP
GO:0045765	regulation of angiogenesis	20/431	307/28891	4.6119e-08	2.6293e-06	1.70567e-06	400	16414; 15507; 15368; 13058; 16153; 27279; 246707; 13078; 21926; 16176; 16175; 13638; 19274; 20296; 18787; 18313; 209743; 243862; 11555; 223780	Itgb2; Hspb1; Hmox1; Cybb; Il10; Tnfrsf12a; Emilin2; Cyp1b1; Tnf; Il1b; Il1a; Efna3; Ptprm; Ccl2; Serpine1; Or10j5; Minar1; Psg22; Adrb2; Adm2	UP
GO:0045766	positive regulation of angiogenesis	12/431	182/28891	2.02995e-05	0.000403133	0.000261518	144	16414; 15507; 15368; 13058; 16153; 246707; 13078; 16176; 16175; 18787; 243862; 223780	Itgb2; Hspb1; Hmox1; Cybb; Il10; Emilin2; Cyp1b1; Il1b; Il1a; Serpine1; Psg22; Adm2	UP
GO:0045776	negative regulation of blood pressure	7/431	67/28891	6.30066e-05	0.00102467	0.000664716	49	15937; 18126; 21926; 109648; 20928; 11555; 223780	Ier3; Nos2; Tnf; Npy; Abcc9; Adrb2; Adm2	UP
GO:0045785	positive regulation of cell adhesion	32/431	540/28891	4.68821e-11	6.79657e-09	4.40903e-09	1024	16414; 16400; 12491; 18106; 12505; 60533; 68732; 246707; 21926; 18552; 12512; 13136; 20339; 241639; 16176; 16175; 13856; 109648; 16408; 11502; 216799; 20296; 114774; 15894; 58217; 14251; 14728; 100038947; 56838; 381484; 668101; 14727	Itgb2; Itga3; Cd36; Cd244a; Cd44; Cd274; Carmil1; Emilin2; Tnf; Pcsk5; Cd63; Cd55; Sele; Fermt1; Il1b; Il1a; Epo; Npy; Itgal; Adam9; Nlrp3; Ccl2; Pawr; Icam1; Trem1; Flot1; Lilrb4a; Sirpb1c; Ccl28; Gm5150; Sirpb1b; Lilrb4b	UP
GO:0045807	positive regulation of endocytosis	16/431	204/28891	8.32173e-08	3.98344e-06	2.58412e-06	256	12491; 12121; 21926; 12512; 18173; 20339; 16176; 20296; 18787; 12475; 14289; 14734; 14251; 100038947; 381484; 668101	Cd36; Bicd1; Tnf; Cd63; Slc11a1; Sele; Il1b; Ccl2; Serpine1; Cd14; Fpr2; Gpc3; Flot1; Sirpb1c; Gm5150; Sirpb1b	UP
GO:0045859	regulation of protein kinase activity	20/431	604/28891	0.00084234	0.00821619	0.00532996	400	15507; 64297; 21929; 73914; 21926; 18173; 21934; 16181; 16176; 14191; 13856; 78388; 11502; 21897; 11555; 76089; 14728; 11727; 110893; 14727	Hspb1; Gprc5b; Tnfaip3; Irak3; Tnf; Slc11a1; Tnfrsf11a; Il1rn; Il1b; Fgr; Epo; Mvp; Adam9; Tlr1; Adrb2; Rapgef2; Lilrb4a; Ang; Slc8a3; Lilrb4b	UP
GO:0045861	negative regulation of proteolysis	22/431	362/28891	3.39384e-08	2.02592e-06	1.31425e-06	484	21857; 12505; 16153; 20568; 20716; 21926; 20730; 12836; 16178; 232345; 331535; 18791; 19225; 18787; 545622; 232400; 14734; 17948; 20717; 628900; 76770; 12047	Timp1; Cd44; Il10; Slpi; Serpina3n; Tnf; Spink1; Col7a1; Il1r2; A2m; Serpina7; Plat; Ptgs2; Serpine1; Ptpn3; A2ml1; Gpc3; Naip2; Serpina3m; Serpina3i; Csta2; Bcl2a1d	UP
GO:0045926	negative regulation of growth	12/431	263/28891	0.000643883	0.00669293	0.0043418	144	11479; 20359; 22431; 20353; 22401; 20346; 68567; 268663; 209743; 11555; 14734; 20564	Acvr1b; Sema6b; Wt1; Sema4c; Zmat3; Sema3a; Cgref1; Cdhr2; Minar1; Adrb2; Gpc3; Slit3	UP
GO:0045932	negative regulation of muscle contraction	4/431	30/28891	0.000984474	0.00919931	0.00596773	16	11541; 11847; 19225; 11555	Adora2b; Arg2; Ptgs2; Adrb2	UP
GO:0045936	negative regulation of phosphate metabolic process	16/431	430/28891	0.000824365	0.00807496	0.00523834	256	15507; 215748; 21929; 73914; 67742; 21926; 20730; 16176; 78388; 108837; 12702; 260299; 14728; 378425; 110893; 14727	Hspb1; Cnksr3; Tnfaip3; Irak3; Samsn1; Tnf; Spink1; Il1b; Mvp; Ibtk; Socs3; Cadm4; Lilrb4a; Nlrp12; Slc8a3; Lilrb4b	UP
GO:0045937	positive regulation of phosphate metabolic process	29/431	877/28891	6.3474e-05	0.00102569	0.000665381	841	12491; 18106; 12505; 64297; 11541; 18126; 21828; 12311; 21926; 18173; 21934; 16181; 16176; 14191; 13856; 11502; 13617; 19225; 114774; 15894; 56089; 21897; 11555; 14289; 16847; 18733; 14251; 76089; 11727	Cd36; Cd244a; Cd44; Gprc5b; Adora2b; Nos2; Thbs4; Calcr; Tnf; Slc11a1; Tnfrsf11a; Il1rn; Il1b; Fgr; Epo; Adam9; Ednra; Ptgs2; Pawr; Icam1; Ramp3; Tlr1; Adrb2; Fpr2; Lepr; Pirb; Flot1; Rapgef2; Ang	UP
GO:0046209	nitric oxide metabolic process	11/431	92/28891	1.30431e-07	6.18513e-06	4.01239e-06	121	16414; 12491; 16153; 18126; 13078; 21926; 16176; 24088; 109648; 19225; 15894	Itgb2; Cd36; Il10; Nos2; Cyp1b1; Tnf; Il1b; Tlr2; Npy; Ptgs2; Icam1	UP
GO:0046649	lymphocyte activation	33/431	920/28891	3.75817e-06	9.72905e-05	6.31138e-05	1089	16414; 18106; 15507; 12505; 18987; 60533; 16153; 21929; 11847; 67742; 18173; 13136; 98365; 16176; 16175; 14191; 21942; 13856; 56619; 17474; 16409; 16408; 216799; 20296; 114774; 15894; 16847; 14728; 100038947; 381484; 668101; 12047; 14727	Itgb2; Cd244a; Hspb1; Cd44; Pou2f2; Cd274; Il10; Tnfaip3; Arg2; Samsn1; Slc11a1; Cd55; Slamf9; Il1b; Il1a; Fgr; Tnfrsf9; Epo; Clec4e; Clec4d; Itgam; Itgal; Nlrp3; Ccl2; Pawr; Icam1; Lepr; Lilrb4a; Sirpb1c; Gm5150; Sirpb1b; Bcl2a1d; Lilrb4b	UP
GO:0046651	lymphocyte proliferation	17/431	383/28891	7.30185e-05	0.00116143	0.000753436	289	16414; 18106; 12505; 60533; 16153; 11847; 18173; 13136; 16176; 16175; 21942; 13856; 16409; 16408; 114774; 14728; 14727	Itgb2; Cd244a; Cd44; Cd274; Il10; Arg2; Slc11a1; Cd55; Il1b; Il1a; Tnfrsf9; Epo; Itgam; Itgal; Pawr; Lilrb4a; Lilrb4b	UP
GO:0046942	carboxylic acid transport	20/431	362/28891	6.49108e-07	2.25587e-05	1.46342e-05	400	12491; 70008; 102857; 237831; 18126; 11847; 17250; 21926; 80879; 18173; 21934; 16181; 16176; 16175; 26570; 66350; 75750; 50790; 19225; 64292	Cd36; Ace2; Slc6a8; Slc13a5; Nos2; Arg2; Abcc1; Tnf; Slc16a3; Slc11a1; Tnfrsf11a; Il1rn; Il1b; Il1a; Slc7a11; Pla2g12a; Slc10a6; Acsl4; Ptgs2; Ptges	UP
GO:0048018	receptor ligand activity	26/431	542/28407	3.03751e-07	4.14775e-05	2.89548e-05	676	21857; 20359; 12164; 16153; 20303; 21828; 21926; 20353; 20297; 16181; 16176; 16175; 20346; 330122; 13856; 109648; 19695; 20293; 20306; 20296; 16324; 20210; 326623; 223780; 20310; 56838	Timp1; Sema6b; Bmp8b; Il10; Ccl4; Thbs4; Tnf; Sema4c; Ccl20; Il1rn; Il1b; Il1a; Sema3a; Cxcl3; Epo; Npy; Reg3g; Ccl12; Ccl7; Ccl2; Inhbb; Saa3; Tnfsf15; Adm2; Cxcl2; Ccl28	UP
GO:0048245	eosinophil chemotaxis	4/431	22/28891	0.000288727	0.00350478	0.0022736	16	20303; 20293; 20306; 20296	Ccl4; Ccl12; Ccl7; Ccl2	UP
GO:0048247	lymphocyte chemotaxis	6/431	54/28891	0.000150099	0.00213334	0.00138393	36	20303; 20297; 20293; 20306; 20296; 12642	Ccl4; Ccl20; Ccl12; Ccl7; Ccl2; Ch25h	UP
GO:0048471	perinuclear region of cytoplasm	25/426	720/28573	9.4244e-05	0.00220301	0.00157395	625	16400; 12121; 15368; 11303; 13058; 18126; 13660; 20339; 19124; 56041; 13426; 109648; 71720; 78388; 19274; 74053; 20296; 16324; 207839; 171209; 244281; 64292; 22646; 76089; 110893	Itga3; Bicd1; Hmox1; Abca1; Cybb; Nos2; Ehd1; Sele; Procr; Uso1; Dync1i1; Npy; Osbpl3; Mvp; Ptprm; Grip1; Ccl2; Inhbb; Galnt6; Asic3; Myo16; Ptges; Zfp105; Rapgef2; Slc8a3	UP
GO:0048514	blood vessel morphogenesis	32/431	673/28891	1.05956e-08	8.02418e-07	5.20541e-07	1024	16414; 15507; 15368; 13058; 22431; 16153; 27279; 246707; 13078; 21926; 16176; 16175; 13638; 21814; 13856; 50501; 18704; 13617; 19225; 19274; 20293; 20296; 18787; 18313; 209743; 243862; 11555; 223780; 16847; 76089; 11727; 353326	Itgb2; Hspb1; Hmox1; Cybb; Wt1; Il10; Tnfrsf12a; Emilin2; Cyp1b1; Tnf; Il1b; Il1a; Efna3; Tgfbr3; Epo; Prok2; Pik3c2a; Ednra; Ptgs2; Ptprm; Ccl12; Ccl2; Serpine1; Or10j5; Minar1; Psg22; Adrb2; Adm2; Lepr; Rapgef2; Ang; Rtl1	UP
GO:0048786	presynaptic active zone	8/426	121/28573	0.000474564	0.00749133	0.00535222	64	16400; 12287; 53321; 20273; 22249; 74053; 66251; 14251	Itga3; Cacna1b; Cntnap1; Scn8a; Unc13b; Grip1; Arfgap3; Flot1	UP
GO:0048817	negative regulation of hair follicle maturation	2/431	3/28891	0.000659532	0.00669293	0.0043418	4	241639; 12560	Fermt1; Cdh3	UP
GO:0048820	hair follicle maturation	4/431	28/28891	0.000753022	0.00749183	0.00486006	16	241639; 12023; 19225; 12560	Fermt1; Barx2; Ptgs2; Cdh3	UP
GO:0048846	axon extension involved in axon guidance	5/431	37/28891	0.000212345	0.00284129	0.00184319	25	20359; 20353; 20346; 269878; 20564	Sema6b; Sema4c; Sema3a; Megf8; Slit3	UP
GO:0048871	multicellular organismal-level homeostasis	32/431	953/28891	1.97307e-05	0.000395901	0.000256827	1024	11479; 12164; 12491; 12505; 15368; 232370; 21929; 12815; 21926; 18173; 21934; 16819; 16181; 16176; 16175; 26570; 21814; 13856; 16409; 19225; 319765; 20296; 70673; 11555; 64292; 107221; 16847; 18733; 12560; 14728; 12044; 140474	Acvr1b; Bmp8b; Cd36; Cd44; Hmox1; Clstn3; Tnfaip3; Col11a2; Tnf; Slc11a1; Tnfrsf11a; Lcn2; Il1rn; Il1b; Il1a; Slc7a11; Tgfbr3; Epo; Itgam; Ptgs2; Igf2bp2; Ccl2; Prdm16; Adrb2; Ptges; Ffar4; Lepr; Pirb; Cdh3; Lilrb4a; Bcl2a1a; Muc4	UP
GO:0050670	regulation of lymphocyte proliferation	14/431	286/28891	0.000113396	0.00168237	0.00109138	196	18106; 12505; 60533; 16153; 11847; 13136; 16176; 16175; 21942; 13856; 16408; 114774; 14728; 14727	Cd244a; Cd44; Cd274; Il10; Arg2; Cd55; Il1b; Il1a; Tnfrsf9; Epo; Itgal; Pawr; Lilrb4a; Lilrb4b	UP
GO:0050672	negative regulation of lymphocyte proliferation	7/431	96/28891	0.000596812	0.00638866	0.00414442	49	12505; 60533; 16153; 11847; 114774; 14728; 14727	Cd44; Cd274; Il10; Arg2; Pawr; Lilrb4a; Lilrb4b	UP
GO:0050673	epithelial cell proliferation	18/431	510/28891	0.000736764	0.00734448	0.00476447	324	73608; 15368; 16153; 11541; 21929; 21828; 14313; 21926; 241639; 21814; 19695; 50501; 13617; 19274; 20296; 14734; 12560; 11727	Marveld3; Hmox1; Il10; Adora2b; Tnfaip3; Thbs4; Fst; Tnf; Fermt1; Tgfbr3; Reg3g; Prok2; Ednra; Ptprm; Ccl2; Gpc3; Cdh3; Ang	UP
GO:0050708	regulation of protein secretion	15/431	331/28891	0.000152952	0.00216178	0.00140238	225	18126; 21926; 107765; 16176; 16175; 28146; 24088; 22249; 50790; 11502; 16324; 80885; 16847; 11727; 102635496	Nos2; Tnf; Ankrd1; Il1b; Il1a; Serp1; Tlr2; Unc13b; Acsl4; Adam9; Inhbb; Hcar2; Lepr; Ang; Malrd1	UP
GO:0050714	positive regulation of protein secretion	11/431	188/28891	0.000130629	0.00189917	0.00123202	121	107765; 16175; 28146; 24088; 22249; 50790; 11502; 80885; 16847; 11727; 102635496	Ankrd1; Il1a; Serp1; Tlr2; Unc13b; Acsl4; Adam9; Hcar2; Lepr; Ang; Malrd1	UP
GO:0050727	regulation of inflammatory response	25/431	411/28891	3.83796e-09	3.14094e-07	2.03757e-07	625	15937; 12505; 64297; 16153; 11541; 21929; 27052; 16365; 54483; 17250; 21926; 21934; 16176; 24088; 109648; 19695; 83382; 19225; 216799; 18787; 64292; 14289; 12702; 107221; 378425	Ier3; Cd44; Gprc5b; Il10; Adora2b; Tnfaip3; Aoah; Acod1; Mefv; Abcc1; Tnf; Tnfrsf11a; Il1b; Tlr2; Npy; Reg3g; Siglece; Ptgs2; Nlrp3; Serpine1; Ptges; Fpr2; Socs3; Ffar4; Nlrp12	UP
GO:0050728	negative regulation of inflammatory response	15/431	172/28891	5.23024e-08	2.93981e-06	1.9071e-06	225	15937; 12505; 16153; 21929; 27052; 16365; 54483; 109648; 19695; 83382; 216799; 14289; 12702; 107221; 378425	Ier3; Cd44; Il10; Tnfaip3; Aoah; Acod1; Mefv; Npy; Reg3g; Siglece; Nlrp3; Fpr2; Socs3; Ffar4; Nlrp12	UP
GO:0050729	positive regulation of inflammatory response	11/431	167/28891	4.51147e-05	0.000766613	0.000497313	121	64297; 11541; 54483; 17250; 21926; 21934; 16176; 24088; 19225; 216799; 18787	Gprc5b; Adora2b; Mefv; Abcc1; Tnf; Tnfrsf11a; Il1b; Tlr2; Ptgs2; Nlrp3; Serpine1	UP
GO:0050730	regulation of peptidyl-tyrosine phosphorylation	15/431	266/28891	1.27499e-05	0.000284012	0.000184243	225	16414; 12491; 12505; 64297; 21828; 67742; 21926; 20730; 13856; 78388; 15894; 12702; 260299; 14728; 14727	Itgb2; Cd36; Cd44; Gprc5b; Thbs4; Samsn1; Tnf; Spink1; Epo; Mvp; Icam1; Socs3; Cadm4; Lilrb4a; Lilrb4b	UP
GO:0050732	negative regulation of peptidyl-tyrosine phosphorylation	7/431	57/28891	2.17691e-05	0.000426473	0.00027666	49	67742; 20730; 78388; 12702; 260299; 14728; 14727	Samsn1; Spink1; Mvp; Socs3; Cadm4; Lilrb4a; Lilrb4b	UP
GO:0050764	regulation of phagocytosis	13/431	127/28891	6.17986e-08	3.21057e-06	2.08275e-06	169	12491; 15162; 21926; 18173; 16176; 24088; 14191; 83382; 20296; 14289; 100038947; 381484; 668101	Cd36; Hck; Tnf; Slc11a1; Il1b; Tlr2; Fgr; Siglece; Ccl2; Fpr2; Sirpb1c; Gm5150; Sirpb1b	UP
GO:0050766	positive regulation of phagocytosis	9/431	93/28891	1.07127e-05	0.000245956	0.000159556	81	12491; 21926; 18173; 16176; 20296; 14289; 100038947; 381484; 668101	Cd36; Tnf; Slc11a1; Il1b; Ccl2; Fpr2; Sirpb1c; Gm5150; Sirpb1b	UP
GO:0050776	regulation of immune response	45/431	982/28891	3.1021e-11	5.24669e-09	3.4036e-09	2025	16414; 16822; 12491; 12505; 15368; 60533; 16153; 11541; 21929; 73914; 11847; 16365; 54483; 67742; 21926; 65221; 240518; 12768; 18173; 13136; 16176; 24088; 14191; 109648; 19695; 232345; 56619; 17474; 16409; 216799; 114774; 52118; 414084; 21897; 237868; 12475; 57775; 14289; 14251; 14728; 382551; 80782; 12047; 14727; 140474	Itgb2; Lcp2; Cd36; Cd44; Hmox1; Cd274; Il10; Adora2b; Tnfaip3; Irak3; Arg2; Acod1; Mefv; Samsn1; Tnf; Slc15a3; Peli3; Ccr1; Slc11a1; Cd55; Il1b; Tlr2; Fgr; Npy; Reg3g; A2m; Clec4e; Clec4d; Itgam; Nlrp3; Pawr; Pvr; Tnip3; Tlr1; Sarm1; Cd14; Usp29; Fpr2; Flot1; Lilrb4a; Cd300ld3; Klrb1b; Bcl2a1d; Lilrb4b; Muc4	UP
GO:0050777	negative regulation of immune response	15/431	239/28891	3.5181e-06	9.24913e-05	6.00005e-05	225	15368; 16153; 21929; 73914; 11847; 16365; 67742; 12768; 13136; 109648; 232345; 14728; 80782; 14727; 140474	Hmox1; Il10; Tnfaip3; Irak3; Arg2; Acod1; Samsn1; Ccr1; Cd55; Npy; A2m; Lilrb4a; Klrb1b; Lilrb4b; Muc4	UP
GO:0050778	positive regulation of immune response	37/431	788/28891	1.00884e-09	9.47938e-08	6.14941e-08	1369	16414; 16822; 12491; 12505; 60533; 16153; 11541; 21929; 73914; 16365; 54483; 21926; 65221; 240518; 18173; 13136; 16176; 24088; 14191; 19695; 232345; 56619; 16409; 216799; 114774; 52118; 414084; 21897; 237868; 12475; 57775; 14289; 14251; 14728; 382551; 12047; 14727	Itgb2; Lcp2; Cd36; Cd44; Cd274; Il10; Adora2b; Tnfaip3; Irak3; Acod1; Mefv; Tnf; Slc15a3; Peli3; Slc11a1; Cd55; Il1b; Tlr2; Fgr; Reg3g; A2m; Clec4e; Itgam; Nlrp3; Pawr; Pvr; Tnip3; Tlr1; Sarm1; Cd14; Usp29; Fpr2; Flot1; Lilrb4a; Cd300ld3; Bcl2a1d; Lilrb4b	UP
GO:0050798	activated T cell proliferation	7/431	52/28891	1.17444e-05	0.000267225	0.000173353	49	16414; 60533; 13856; 16409; 16408; 14728; 14727	Itgb2; Cd274; Epo; Itgam; Itgal; Lilrb4a; Lilrb4b	UP
GO:0050818	regulation of coagulation	6/431	71/28891	0.000672893	0.00678779	0.00440334	36	12491; 246707; 19124; 12527; 18791; 18787	Cd36; Emilin2; Procr; Cd9; Plat; Serpine1	UP
GO:0050820	positive regulation of coagulation	4/431	29/28891	0.000863296	0.00835947	0.00542291	16	12491; 246707; 18791; 18787	Cd36; Emilin2; Plat; Serpine1	UP
GO:0050830	defense response to Gram-positive bacterium	11/431	203/28891	0.000254914	0.00318579	0.00206667	121	12491; 15162; 17393; 21926; 16176; 24088; 14191; 109648; 19695; 216799; 11727	Cd36; Hck; Mmp7; Tnf; Il1b; Tlr2; Fgr; Npy; Reg3g; Nlrp3; Ang	UP
GO:0050839	cell adhesion molecule binding	19/431	306/28407	2.7216e-07	4.14775e-05	2.89548e-05	361	16414; 16400; 232370; 18126; 21828; 241639; 16176; 12527; 16409; 16408; 11502; 19274; 268663; 15894; 52118; 235379; 18733; 12560; 14728	Itgb2; Itga3; Clstn3; Nos2; Thbs4; Fermt1; Il1b; Cd9; Itgam; Itgal; Adam9; Ptprm; Cdhr2; Icam1; Pvr; Gldn; Pirb; Cdh3; Lilrb4a	UP
GO:0050863	regulation of T cell activation	19/431	411/28891	1.59587e-05	0.000337393	0.000218872	361	18106; 15507; 12505; 60533; 11847; 13136; 16176; 16175; 21942; 13856; 16408; 216799; 20296; 114774; 14728; 100038947; 381484; 668101; 14727	Cd244a; Hspb1; Cd44; Cd274; Arg2; Cd55; Il1b; Il1a; Tnfrsf9; Epo; Itgal; Nlrp3; Ccl2; Pawr; Lilrb4a; Sirpb1c; Gm5150; Sirpb1b; Lilrb4b	UP
GO:0050865	regulation of cell activation	31/431	720/28891	1.66356e-07	7.46981e-06	4.84578e-06	961	16414; 18106; 15507; 12505; 15368; 60533; 16153; 11541; 21929; 11847; 67742; 246707; 21926; 13136; 16176; 16175; 14191; 21942; 13856; 17474; 12527; 16409; 16408; 216799; 20296; 114774; 14728; 100038947; 381484; 668101; 14727	Itgb2; Cd244a; Hspb1; Cd44; Hmox1; Cd274; Il10; Adora2b; Tnfaip3; Arg2; Samsn1; Emilin2; Tnf; Cd55; Il1b; Il1a; Fgr; Tnfrsf9; Epo; Clec4d; Cd9; Itgam; Itgal; Nlrp3; Ccl2; Pawr; Lilrb4a; Sirpb1c; Gm5150; Sirpb1b; Lilrb4b	UP
GO:0050866	negative regulation of cell activation	13/431	225/28891	3.72479e-05	0.00066783	0.000433231	169	15507; 12505; 15368; 60533; 16153; 21929; 11847; 67742; 14191; 12527; 114774; 14728; 14727	Hspb1; Cd44; Hmox1; Cd274; Il10; Tnfaip3; Arg2; Samsn1; Fgr; Cd9; Pawr; Lilrb4a; Lilrb4b	UP
GO:0050867	positive regulation of cell activation	21/431	454/28891	5.7026e-06	0.000142537	9.24658e-05	441	16414; 18106; 60533; 16153; 11541; 21926; 13136; 16176; 16175; 14191; 13856; 17474; 16409; 16408; 216799; 20296; 14728; 100038947; 381484; 668101; 14727	Itgb2; Cd244a; Cd274; Il10; Adora2b; Tnf; Cd55; Il1b; Il1a; Fgr; Epo; Clec4d; Itgam; Itgal; Nlrp3; Ccl2; Lilrb4a; Sirpb1c; Gm5150; Sirpb1b; Lilrb4b	UP
GO:0050869	negative regulation of B cell activation	5/431	37/28891	0.000212345	0.00284129	0.00184319	25	16153; 21929; 67742; 114774; 14728	Il10; Tnfaip3; Samsn1; Pawr; Lilrb4a	UP
GO:0050870	positive regulation of T cell activation	14/431	277/28891	8.09006e-05	0.00126304	0.000819356	196	18106; 60533; 13136; 16176; 16175; 13856; 16408; 216799; 20296; 14728; 100038947; 381484; 668101; 14727	Cd244a; Cd274; Cd55; Il1b; Il1a; Epo; Itgal; Nlrp3; Ccl2; Lilrb4a; Sirpb1c; Gm5150; Sirpb1b; Lilrb4b	UP
GO:0050890	cognition	15/431	371/28891	0.000512759	0.00568065	0.00368512	225	16400; 232370; 432530; 225870; 16819; 16181; 16176; 26570; 24088; 19225; 17309; 11555; 18733; 110876; 110893	Itga3; Clstn3; Adcy1; Rin1; Lcn2; Il1rn; Il1b; Slc7a11; Tlr2; Ptgs2; Mgat3; Adrb2; Pirb; Scn2a; Slc8a3	UP
GO:0050900	leukocyte migration	32/431	398/28891	1.32013e-14	7.44257e-12	4.82811e-12	1024	16414; 16400; 20303; 65256; 21828; 27226; 21926; 12768; 20297; 98365; 20339; 16176; 16175; 24088; 12986; 330122; 12527; 16409; 16408; 13617; 20293; 20306; 20296; 114774; 15894; 18787; 58217; 12642; 14289; 20310; 56838; 378425	Itgb2; Itga3; Ccl4; Asb2; Thbs4; Pla2g7; Tnf; Ccr1; Ccl20; Slamf9; Sele; Il1b; Il1a; Tlr2; Csf3r; Cxcl3; Cd9; Itgam; Itgal; Ednra; Ccl12; Ccl7; Ccl2; Pawr; Icam1; Serpine1; Trem1; Ch25h; Fpr2; Cxcl2; Ccl28; Nlrp12	UP
GO:0050920	regulation of chemotaxis	16/431	243/28891	8.89812e-07	2.85754e-05	1.85373e-05	256	20359; 15507; 21828; 27226; 12768; 20353; 16176; 20346; 13617; 20306; 20296; 18787; 14745; 58217; 269878; 14289	Sema6b; Hspb1; Thbs4; Pla2g7; Ccr1; Sema4c; Il1b; Sema3a; Ednra; Ccl7; Ccl2; Serpine1; Lpar1; Trem1; Megf8; Fpr2	UP
GO:0050921	positive regulation of chemotaxis	13/431	165/28891	1.29458e-06	3.93337e-05	2.55163e-05	169	15507; 21828; 27226; 12768; 16176; 13617; 20306; 20296; 18787; 14745; 58217; 269878; 14289	Hspb1; Thbs4; Pla2g7; Ccr1; Il1b; Ednra; Ccl7; Ccl2; Serpine1; Lpar1; Trem1; Megf8; Fpr2	UP
GO:0050994	regulation of lipid catabolic process	6/431	71/28891	0.000672893	0.00678779	0.00440334	36	232370; 21926; 16176; 14311; 11808; 80885	Clstn3; Tnf; Il1b; Cidec; Apoa4; Hcar2	UP
GO:0051043	regulation of membrane protein ectodomain proteolysis	6/431	23/28891	8.66772e-07	2.80127e-05	1.81723e-05	36	21857; 16153; 21926; 16176; 11502; 545622	Timp1; Il10; Tnf; Il1b; Adam9; Ptpn3	UP
GO:0051045	negative regulation of membrane protein ectodomain proteolysis	3/431	7/28891	0.000110367	0.00164223	0.00106534	9	21857; 16153; 545622	Timp1; Il10; Ptpn3	UP
GO:0051046	regulation of secretion	29/431	778/28891	7.16751e-06	0.000174846	0.000113425	841	16414; 12287; 15368; 11541; 18126; 21926; 107765; 21934; 16181; 16176; 16175; 28146; 24088; 22249; 14191; 109648; 16409; 50790; 11502; 16324; 319239; 80885; 171180; 64292; 107221; 16847; 110058; 11727; 102635496	Itgb2; Cacna1b; Hmox1; Adora2b; Nos2; Tnf; Ankrd1; Tnfrsf11a; Il1rn; Il1b; Il1a; Serp1; Tlr2; Unc13b; Fgr; Npy; Itgam; Acsl4; Adam9; Inhbb; Npsr1; Hcar2; Syt12; Ptges; Ffar4; Lepr; Syt17; Ang; Malrd1	UP
GO:0051047	positive regulation of secretion	21/431	437/28891	3.16601e-06	8.49964e-05	5.51384e-05	441	16414; 12287; 11541; 107765; 21934; 16176; 16175; 28146; 24088; 22249; 14191; 16409; 50790; 11502; 16324; 80885; 64292; 107221; 16847; 11727; 102635496	Itgb2; Cacna1b; Adora2b; Ankrd1; Tnfrsf11a; Il1b; Il1a; Serp1; Tlr2; Unc13b; Fgr; Itgam; Acsl4; Adam9; Inhbb; Hcar2; Ptges; Ffar4; Lepr; Ang; Malrd1	UP
GO:0051051	negative regulation of transport	21/431	519/28891	4.15041e-05	0.00073377	0.000476007	441	12491; 15368; 21926; 20730; 16181; 241639; 16176; 24088; 13856; 83382; 18704; 50790; 14697; 19225; 74053; 50877; 114774; 16324; 15894; 319239; 107221	Cd36; Hmox1; Tnf; Spink1; Il1rn; Fermt1; Il1b; Tlr2; Epo; Siglece; Pik3c2a; Acsl4; Gnb5; Ptgs2; Grip1; Neu3; Pawr; Inhbb; Icam1; Npsr1; Ffar4	UP
GO:0051090	regulation of DNA-binding transcription factor activity	19/431	436/28891	3.57705e-05	0.000650537	0.000422013	361	16414; 12491; 15162; 15368; 16153; 21929; 73914; 432530; 16365; 13078; 21926; 21934; 16176; 24088; 21814; 216799; 15894; 14251; 378425	Itgb2; Cd36; Hck; Hmox1; Il10; Tnfaip3; Irak3; Adcy1; Acod1; Cyp1b1; Tnf; Tnfrsf11a; Il1b; Tlr2; Tgfbr3; Nlrp3; Icam1; Flot1; Nlrp12	UP
GO:0051091	positive regulation of DNA-binding transcription factor activity	13/431	269/28891	0.000223731	0.00289434	0.0018776	169	16414; 12491; 16153; 73914; 432530; 21926; 21934; 16176; 24088; 21814; 216799; 15894; 14251	Itgb2; Cd36; Il10; Irak3; Adcy1; Tnf; Tnfrsf11a; Il1b; Tlr2; Tgfbr3; Nlrp3; Icam1; Flot1	UP
GO:0051092	positive regulation of NF-kappaB transcription factor activity	11/431	156/28891	2.40782e-05	0.000462775	0.000300209	121	16414; 12491; 73914; 21926; 21934; 16176; 24088; 21814; 216799; 15894; 14251	Itgb2; Cd36; Irak3; Tnf; Tnfrsf11a; Il1b; Tlr2; Tgfbr3; Nlrp3; Icam1; Flot1	UP
GO:0051129	negative regulation of cellular component organization	25/431	780/28891	0.000321857	0.00387911	0.00251643	625	20359; 16400; 15937; 232370; 73914; 68732; 54483; 21926; 22240; 20353; 16176; 24088; 20346; 83382; 11808; 50877; 17318; 67749; 14745; 380711; 209743; 12642; 269295; 12332; 76089	Sema6b; Itga3; Ier3; Clstn3; Irak3; Carmil1; Mefv; Tnf; Dpysl3; Sema4c; Il1b; Tlr2; Sema3a; Siglece; Apoa4; Neu3; Mid1; Mgarp; Lpar1; Rap1gap2; Minar1; Ch25h; Rtn4rl2; Capg; Rapgef2	UP
GO:0051219	phosphoprotein binding	9/431	112/28407	5.42893e-05	0.00199618	0.0013935	81	15162; 12505; 67742; 22240; 14191; 18791; 17318; 545622; 12702	Hck; Cd44; Samsn1; Dpysl3; Fgr; Plat; Mid1; Ptpn3; Socs3	UP
GO:0051222	positive regulation of protein transport	15/431	346/28891	0.000246571	0.00308914	0.00200397	225	21926; 107765; 16175; 28146; 24088; 22249; 16409; 50790; 11502; 19225; 20296; 80885; 16847; 11727; 102635496	Tnf; Ankrd1; Il1a; Serp1; Tlr2; Unc13b; Itgam; Acsl4; Adam9; Ptgs2; Ccl2; Hcar2; Lepr; Ang; Malrd1	UP
GO:0051223	regulation of protein transport	21/431	586/28891	0.000224177	0.00289434	0.0018776	441	12491; 18126; 21926; 107765; 241639; 16176; 16175; 26570; 28146; 24088; 22249; 16409; 50790; 11502; 19225; 20296; 16324; 80885; 16847; 11727; 102635496	Cd36; Nos2; Tnf; Ankrd1; Fermt1; Il1b; Il1a; Slc7a11; Serp1; Tlr2; Unc13b; Itgam; Acsl4; Adam9; Ptgs2; Ccl2; Inhbb; Hcar2; Lepr; Ang; Malrd1	UP
GO:0051249	regulation of lymphocyte activation	23/431	555/28891	1.23495e-05	0.000277263	0.000179865	529	18106; 15507; 12505; 60533; 16153; 21929; 11847; 67742; 13136; 16176; 16175; 14191; 21942; 13856; 16408; 216799; 20296; 114774; 14728; 100038947; 381484; 668101; 14727	Cd244a; Hspb1; Cd44; Cd274; Il10; Tnfaip3; Arg2; Samsn1; Cd55; Il1b; Il1a; Fgr; Tnfrsf9; Epo; Itgal; Nlrp3; Ccl2; Pawr; Lilrb4a; Sirpb1c; Gm5150; Sirpb1b; Lilrb4b	UP
GO:0051250	negative regulation of lymphocyte activation	11/431	174/28891	6.5493e-05	0.00105496	0.000684366	121	15507; 12505; 60533; 16153; 21929; 11847; 67742; 14191; 114774; 14728; 14727	Hspb1; Cd44; Cd274; Il10; Tnfaip3; Arg2; Samsn1; Fgr; Pawr; Lilrb4a; Lilrb4b	UP
GO:0051251	positive regulation of lymphocyte activation	15/431	367/28891	0.000458357	0.00520291	0.00337521	225	18106; 60533; 16153; 13136; 16176; 16175; 13856; 16408; 216799; 20296; 14728; 100038947; 381484; 668101; 14727	Cd244a; Cd274; Il10; Cd55; Il1b; Il1a; Epo; Itgal; Nlrp3; Ccl2; Lilrb4a; Sirpb1c; Gm5150; Sirpb1b; Lilrb4b	UP
GO:0051336	regulation of hydrolase activity	44/431	981/28891	1.03514e-10	1.38219e-08	8.96647e-09	1936	21857; 244668; 11853; 54610; 12121; 12505; 20568; 20303; 20716; 54483; 21926; 20730; 12836; 20297; 20339; 13638; 232345; 331535; 11808; 14697; 19225; 216799; 240690; 20293; 20306; 20296; 114774; 15894; 18787; 14745; 380711; 217944; 232400; 326623; 14734; 16847; 76089; 11727; 378425; 17948; 20717; 628900; 76770; 12047	Timp1; Sipa1l2; Rhoc; Tbc1d8; Bicd1; Cd44; Slpi; Ccl4; Serpina3n; Mefv; Tnf; Spink1; Col7a1; Ccl20; Sele; Efna3; A2m; Serpina7; Apoa4; Gnb5; Ptgs2; Nlrp3; St18; Ccl12; Ccl7; Ccl2; Pawr; Icam1; Serpine1; Lpar1; Rap1gap2; Rapgef5; A2ml1; Tnfsf15; Gpc3; Lepr; Rapgef2; Ang; Nlrp12; Naip2; Serpina3m; Serpina3i; Csta2; Bcl2a1d	UP
GO:0051339	regulation of lyase activity	6/431	60/28891	0.000269885	0.00333187	0.00216143	36	11541; 432530; 18126; 210044; 12311; 11555	Adora2b; Adcy1; Nos2; Adcy2; Calcr; Adrb2	UP
GO:0051345	positive regulation of hydrolase activity	24/431	540/28891	2.45814e-06	6.96793e-05	4.5202e-05	576	244668; 11853; 54610; 20303; 54483; 21926; 20297; 20339; 13638; 11808; 14697; 216799; 240690; 20293; 20306; 20296; 114774; 15894; 14745; 380711; 217944; 326623; 76089; 11727	Sipa1l2; Rhoc; Tbc1d8; Ccl4; Mefv; Tnf; Ccl20; Sele; Efna3; Apoa4; Gnb5; Nlrp3; St18; Ccl12; Ccl7; Ccl2; Pawr; Icam1; Lpar1; Rap1gap2; Rapgef5; Tnfsf15; Rapgef2; Ang	UP
GO:0051346	negative regulation of hydrolase activity	20/431	356/28891	4.99634e-07	1.87788e-05	1.21821e-05	400	21857; 12121; 12505; 20568; 20716; 21926; 20730; 12836; 232345; 331535; 19225; 18787; 232400; 14734; 16847; 17948; 20717; 628900; 76770; 12047	Timp1; Bicd1; Cd44; Slpi; Serpina3n; Tnf; Spink1; Col7a1; A2m; Serpina7; Ptgs2; Serpine1; A2ml1; Gpc3; Lepr; Naip2; Serpina3m; Serpina3i; Csta2; Bcl2a1d	UP
GO:0051349	positive regulation of lyase activity	6/431	40/28891	2.65969e-05	0.000503556	0.000326664	36	11541; 432530; 18126; 210044; 12311; 11555	Adora2b; Adcy1; Nos2; Adcy2; Calcr; Adrb2	UP
GO:0051797	regulation of hair follicle development	4/431	21/28891	0.000239034	0.00301751	0.0019575	16	14313; 21926; 241639; 12560	Fst; Tnf; Fermt1; Cdh3	UP
GO:0051924	regulation of calcium ion transport	15/431	296/28891	4.40683e-05	0.000763219	0.000495111	225	12287; 12311; 20730; 12768; 13856; 13617; 14697; 19225; 114774; 15894; 18787; 24115; 56089; 319239; 11555	Cacna1b; Calcr; Spink1; Ccr1; Epo; Ednra; Gnb5; Ptgs2; Pawr; Icam1; Serpine1; Best1; Ramp3; Npsr1; Adrb2	UP
GO:0051926	negative regulation of calcium ion transport	6/431	76/28891	0.000965061	0.00913567	0.00592645	36	20730; 13856; 14697; 19225; 114774; 15894	Spink1; Epo; Gnb5; Ptgs2; Pawr; Icam1	UP
GO:0051952	regulation of amine transport	8/431	123/28891	0.000531727	0.00583812	0.00378727	64	70008; 11541; 11847; 21926; 16181; 16176; 171180; 110058	Ace2; Adora2b; Arg2; Tnf; Il1rn; Il1b; Syt12; Syt17	UP
GO:0052547	regulation of peptidase activity	25/431	457/28891	3.13505e-08	1.93991e-06	1.25845e-06	625	21857; 12505; 20568; 20716; 54483; 21926; 20730; 12836; 13638; 232345; 331535; 19225; 216799; 240690; 114774; 18787; 232400; 326623; 14734; 378425; 17948; 20717; 628900; 76770; 12047	Timp1; Cd44; Slpi; Serpina3n; Mefv; Tnf; Spink1; Col7a1; Efna3; A2m; Serpina7; Ptgs2; Nlrp3; St18; Pawr; Serpine1; A2ml1; Tnfsf15; Gpc3; Nlrp12; Naip2; Serpina3m; Serpina3i; Csta2; Bcl2a1d	UP
GO:0052548	regulation of endopeptidase activity	20/431	360/28891	5.95268e-07	2.12703e-05	1.37984e-05	400	21857; 12505; 20716; 54483; 21926; 20730; 13638; 232345; 331535; 19225; 216799; 240690; 114774; 18787; 326623; 378425; 17948; 20717; 628900; 12047	Timp1; Cd44; Serpina3n; Mefv; Tnf; Spink1; Efna3; A2m; Serpina7; Ptgs2; Nlrp3; St18; Pawr; Serpine1; Tnfsf15; Nlrp12; Naip2; Serpina3m; Serpina3i; Bcl2a1d	UP
GO:0060326	cell chemotaxis	25/431	331/28891	4.24668e-11	6.53699e-09	4.24064e-09	625	16414; 15507; 20303; 21828; 17250; 27226; 12768; 20297; 98365; 16176; 12986; 330122; 16409; 13617; 20293; 20306; 20296; 18787; 14745; 20210; 58217; 12642; 14289; 20310; 56838	Itgb2; Hspb1; Ccl4; Thbs4; Abcc1; Pla2g7; Ccr1; Ccl20; Slamf9; Il1b; Csf3r; Cxcl3; Itgam; Ednra; Ccl12; Ccl7; Ccl2; Serpine1; Lpar1; Saa3; Trem1; Ch25h; Fpr2; Cxcl2; Ccl28	UP
GO:0060538	skeletal muscle organ development	12/431	227/28891	0.000170295	0.00236086	0.00153152	144	22431; 53321; 65256; 14281; 107765; 11910; 12023; 17133; 11555; 12180; 14251; 353326	Wt1; Cntnap1; Asb2; Fos; Ankrd1; Atf3; Barx2; Maff; Adrb2; Smyd1; Flot1; Rtl1	UP
GO:0060559	positive regulation of calcidiol 1-monooxygenase activity	2/431	3/28891	0.000659532	0.00669293	0.0043418	4	21926; 16176	Tnf; Il1b	UP
GO:0060627	regulation of vesicle-mediated transport	32/431	618/28891	1.36971e-09	1.24106e-07	8.05092e-08	1024	16414; 12491; 15162; 12121; 12287; 15368; 11541; 21926; 13660; 12512; 18173; 20339; 16176; 24088; 22249; 14191; 109648; 83382; 16409; 50877; 20296; 18787; 14745; 171180; 12475; 14289; 14734; 110058; 14251; 100038947; 381484; 668101	Itgb2; Cd36; Hck; Bicd1; Cacna1b; Hmox1; Adora2b; Tnf; Ehd1; Cd63; Slc11a1; Sele; Il1b; Tlr2; Unc13b; Fgr; Npy; Siglece; Itgam; Neu3; Ccl2; Serpine1; Lpar1; Syt12; Cd14; Fpr2; Gpc3; Syt17; Flot1; Sirpb1c; Gm5150; Sirpb1b	UP
GO:0060907	positive regulation of macrophage cytokine production	4/431	30/28891	0.000984474	0.00919931	0.00596773	16	12491; 64297; 24088; 243862	Cd36; Gprc5b; Tlr2; Psg22	UP
GO:0060976	coronary vasculature development	8/431	80/28891	2.60811e-05	0.000495638	0.000321527	64	22431; 18552; 21814; 13856; 50501; 20928; 269878; 14734	Wt1; Pcsk5; Tgfbr3; Epo; Prok2; Abcc9; Megf8; Gpc3	UP
GO:0061028	establishment of endothelial barrier	5/431	51/28891	0.000964647	0.00913567	0.00592645	25	21926; 16176; 13617; 15894; 76089	Tnf; Il1b; Ednra; Icam1; Rapgef2	UP
GO:0061032	visceral serous pericardium development	3/431	9/28891	0.000259045	0.00321368	0.00208476	9	22431; 21814; 13856	Wt1; Tgfbr3; Epo	UP
GO:0061041	regulation of wound healing	11/431	128/28891	3.65495e-06	9.51036e-05	6.16951e-05	121	12491; 27279; 246707; 21926; 241639; 19695; 12527; 18791; 20296; 18787; 260299	Cd36; Tnfrsf12a; Emilin2; Tnf; Fermt1; Reg3g; Cd9; Plat; Ccl2; Serpine1; Cadm4	UP
GO:0061061	muscle structure development	25/431	761/28891	0.00022289	0.00289434	0.0018776	625	22431; 53321; 65256; 14281; 20273; 21926; 13660; 107765; 20353; 11910; 28146; 21814; 13856; 50501; 12527; 13617; 12023; 18313; 17133; 11555; 386655; 140781; 12180; 14251; 353326	Wt1; Cntnap1; Asb2; Fos; Scn8a; Tnf; Ehd1; Ankrd1; Sema4c; Atf3; Serp1; Tgfbr3; Epo; Prok2; Cd9; Ednra; Barx2; Or10j5; Maff; Adrb2; Eid2; Myh7; Smyd1; Flot1; Rtl1	UP
GO:0061082	myeloid leukocyte cytokine production	8/431	69/28891	8.67731e-06	0.000203836	0.000132232	64	12491; 15368; 64297; 73914; 16176; 24088; 216799; 243862	Cd36; Hmox1; Gprc5b; Irak3; Il1b; Tlr2; Nlrp3; Psg22	UP
GO:0061134	peptidase regulator activity	18/431	268/28407	1.7649e-07	4.14775e-05	2.89548e-05	324	21857; 20568; 20716; 21933; 20730; 12836; 232345; 331535; 216799; 18787; 100043022; 232400; 14734; 100034251; 13025; 20717; 628900; 76770	Timp1; Slpi; Serpina3n; Tnfrsf10b; Spink1; Col7a1; A2m; Serpina7; Nlrp3; Serpine1; Adrm1b; A2ml1; Gpc3; Wfdc17; Ctla2b; Serpina3m; Serpina3i; Csta2	UP
GO:0061135	endopeptidase regulator activity	16/431	217/28407	2.43306e-07	4.14775e-05	2.89548e-05	256	21857; 20568; 20716; 20730; 12836; 232345; 331535; 216799; 18787; 100043022; 232400; 100034251; 13025; 20717; 628900; 76770	Timp1; Slpi; Serpina3n; Spink1; Col7a1; A2m; Serpina7; Nlrp3; Serpine1; Adrm1b; A2ml1; Wfdc17; Ctla2b; Serpina3m; Serpina3i; Csta2	UP
GO:0061614	miRNA transcription	6/431	75/28891	0.00090002	0.00861641	0.00558959	36	22431; 16153; 14281; 21926; 14728; 14727	Wt1; Il10; Fos; Tnf; Lilrb4a; Lilrb4b	UP
GO:0061756	leukocyte adhesion to vascular endothelial cell	7/431	54/28891	1.51535e-05	0.000323063	0.000209576	49	16414; 21926; 20339; 16409; 114774; 15894; 56838	Itgb2; Tnf; Sele; Itgam; Pawr; Icam1; Ccl28	UP
GO:0062197	cellular response to chemical stress	17/431	316/28891	6.36382e-06	0.000156748	0.000101685	289	12491; 26415; 15507; 15368; 21929; 14281; 13078; 16819; 26570; 13856; 13617; 11808; 19225; 216799; 114774; 17309; 110876	Cd36; Mapk13; Hspb1; Hmox1; Tnfaip3; Fos; Cyp1b1; Lcn2; Slc7a11; Epo; Ednra; Apoa4; Ptgs2; Nlrp3; Pawr; Mgat3; Scn2a	UP
GO:0062207	regulation of pattern recognition receptor signaling pathway	12/431	141/28891	1.46898e-06	4.43667e-05	2.87813e-05	144	12491; 21929; 73914; 16365; 54483; 65221; 240518; 21897; 237868; 12475; 14251; 382551	Cd36; Tnfaip3; Irak3; Acod1; Mefv; Slc15a3; Peli3; Tlr1; Sarm1; Cd14; Flot1; Cd300ld3	UP
GO:0062208	positive regulation of pattern recognition receptor signaling pathway	7/431	69/28891	7.61947e-05	0.00120066	0.000778884	49	12491; 65221; 240518; 21897; 12475; 14251; 382551	Cd36; Slc15a3; Peli3; Tlr1; Cd14; Flot1; Cd300ld3	UP
GO:0065010	extracellular membrane-bounded organelle	9/426	127/28573	0.000125889	0.00264967	0.00189307	81	64297; 60533; 12512; 12527; 11674; 15894; 18787; 237928; 170676	Gprc5b; Cd274; Cd63; Cd9; Aldoa; Icam1; Serpine1; Phospho1; Peg10	UP
GO:0070098	chemokine-mediated signaling pathway	9/431	70/28891	9.79642e-07	3.08739e-05	2.00284e-05	81	20303; 12768; 20297; 330122; 20293; 20306; 20296; 20564; 20310	Ccl4; Ccr1; Ccl20; Cxcl3; Ccl12; Ccl7; Ccl2; Slit3; Cxcl2	UP
GO:0070201	regulation of establishment of protein localization	21/431	615/28891	0.000424323	0.00487107	0.00315994	441	12491; 18126; 21926; 107765; 241639; 16176; 16175; 26570; 28146; 24088; 22249; 16409; 50790; 11502; 19225; 20296; 16324; 80885; 16847; 11727; 102635496	Cd36; Nos2; Tnf; Ankrd1; Fermt1; Il1b; Il1a; Slc7a11; Serp1; Tlr2; Unc13b; Itgam; Acsl4; Adam9; Ptgs2; Ccl2; Inhbb; Hcar2; Lepr; Ang; Malrd1	UP
GO:0070339	response to bacterial lipopeptide	4/431	6/28891	7.15563e-07	2.38866e-05	1.54956e-05	16	12491; 24088; 21897; 12475	Cd36; Tlr2; Tlr1; Cd14	UP
GO:0070340	detection of bacterial lipopeptide	2/431	3/28891	0.000659532	0.00669293	0.0043418	4	24088; 21897	Tlr2; Tlr1	UP
GO:0070371	ERK1 and ERK2 cascade	28/431	367/28891	2.21084e-12	4.48712e-10	2.91086e-10	784	12491; 12505; 215748; 70008; 20303; 12311; 12768; 20297; 21934; 11910; 16176; 16175; 24088; 384009; 13856; 109648; 319520; 13617; 20293; 20306; 20296; 15894; 56089; 319239; 14289; 107221; 76089; 378425	Cd36; Cd44; Cnksr3; Ace2; Ccl4; Calcr; Ccr1; Ccl20; Tnfrsf11a; Atf3; Il1b; Il1a; Tlr2; Glipr2; Epo; Npy; Dusp4; Ednra; Ccl12; Ccl7; Ccl2; Icam1; Ramp3; Npsr1; Fpr2; Ffar4; Rapgef2; Nlrp12	UP
GO:0070372	regulation of ERK1 and ERK2 cascade	28/431	343/28891	4.27822e-13	1.20598e-10	7.82339e-11	784	12491; 12505; 215748; 70008; 20303; 12311; 12768; 20297; 21934; 11910; 16176; 16175; 24088; 384009; 13856; 109648; 319520; 13617; 20293; 20306; 20296; 15894; 56089; 319239; 14289; 107221; 76089; 378425	Cd36; Cd44; Cnksr3; Ace2; Ccl4; Calcr; Ccr1; Ccl20; Tnfrsf11a; Atf3; Il1b; Il1a; Tlr2; Glipr2; Epo; Npy; Dusp4; Ednra; Ccl12; Ccl7; Ccl2; Icam1; Ramp3; Npsr1; Fpr2; Ffar4; Rapgef2; Nlrp12	UP
GO:0070374	positive regulation of ERK1 and ERK2 cascade	23/431	239/28891	1.88481e-12	3.98481e-10	2.585e-10	529	12491; 12505; 20303; 12311; 12768; 20297; 21934; 16176; 16175; 24088; 384009; 13856; 109648; 13617; 20293; 20306; 20296; 15894; 56089; 319239; 14289; 107221; 76089	Cd36; Cd44; Ccl4; Calcr; Ccr1; Ccl20; Tnfrsf11a; Il1b; Il1a; Tlr2; Glipr2; Epo; Npy; Ednra; Ccl12; Ccl7; Ccl2; Icam1; Ramp3; Npsr1; Fpr2; Ffar4; Rapgef2	UP
GO:0070391	response to lipoteichoic acid	3/431	10/28891	0.00036597	0.00427865	0.00277562	9	12491; 24088; 12475	Cd36; Tlr2; Cd14	UP
GO:0070424	regulation of nucleotide-binding oligomerization domain containing signaling pathway	3/431	11/28891	0.000497646	0.00553741	0.0035922	9	21929; 65221; 240518	Tnfaip3; Slc15a3; Peli3	UP
GO:0070432	regulation of nucleotide-binding oligomerization domain containing 2 signaling pathway	3/431	9/28891	0.000259045	0.00321368	0.00208476	9	21929; 65221; 240518	Tnfaip3; Slc15a3; Peli3	UP
GO:0070498	interleukin-1-mediated signaling pathway	5/431	26/28891	3.66694e-05	0.000659789	0.000428015	25	73914; 16178; 16181; 16176; 240690	Irak3; Il1r2; Il1rn; Il1b; St18	UP
GO:0070555	response to interleukin-1	17/431	96/28891	6.95774e-14	2.64901e-11	1.71845e-11	289	26415; 20303; 73914; 16365; 107765; 16178; 20297; 21934; 20339; 16181; 16176; 240690; 20293; 20306; 20296; 18787; 20210	Mapk13; Ccl4; Irak3; Acod1; Ankrd1; Il1r2; Ccl20; Tnfrsf11a; Sele; Il1rn; Il1b; St18; Ccl12; Ccl7; Ccl2; Serpine1; Saa3	UP
GO:0070586	cell-cell adhesion involved in gastrulation	3/431	12/28891	0.000656198	0.00669293	0.0043418	9	16153; 21929; 16181	Il10; Tnfaip3; Il1rn	UP
GO:0070587	regulation of cell-cell adhesion involved in gastrulation	3/431	11/28891	0.000497646	0.00553741	0.0035922	9	16153; 21929; 16181	Il10; Tnfaip3; Il1rn	UP
GO:0070661	leukocyte proliferation	19/431	425/28891	2.52914e-05	0.000482438	0.000312964	361	16414; 18106; 12505; 60533; 16153; 11847; 18173; 13136; 16176; 16175; 21942; 13856; 16409; 16408; 20293; 114774; 14728; 12984; 14727	Itgb2; Cd244a; Cd44; Cd274; Il10; Arg2; Slc11a1; Cd55; Il1b; Il1a; Tnfrsf9; Epo; Itgam; Itgal; Ccl12; Pawr; Lilrb4a; Csf2rb2; Lilrb4b	UP
GO:0070663	regulation of leukocyte proliferation	16/431	313/28891	2.22319e-05	0.000433865	0.000281455	256	18106; 12505; 60533; 16153; 11847; 13136; 16176; 16175; 21942; 13856; 16408; 20293; 114774; 14728; 12984; 14727	Cd244a; Cd44; Cd274; Il10; Arg2; Cd55; Il1b; Il1a; Tnfrsf9; Epo; Itgal; Ccl12; Pawr; Lilrb4a; Csf2rb2; Lilrb4b	UP
GO:0070664	negative regulation of leukocyte proliferation	8/431	104/28891	0.000169889	0.00236086	0.00153152	64	12505; 60533; 16153; 11847; 20293; 114774; 14728; 14727	Cd44; Cd274; Il10; Arg2; Ccl12; Pawr; Lilrb4a; Lilrb4b	UP
GO:0070848	response to growth factor	25/431	695/28891	5.46126e-05	0.00089969	0.000583642	625	11479; 16400; 12164; 15507; 12505; 16153; 14281; 14313; 13660; 107765; 12512; 241639; 21814; 11502; 74053; 20296; 18787; 70673; 69640; 269878; 386655; 260299; 14734; 76089; 170676	Acvr1b; Itga3; Bmp8b; Hspb1; Cd44; Il10; Fos; Fst; Ehd1; Ankrd1; Cd63; Fermt1; Tgfbr3; Adam9; Grip1; Ccl2; Serpine1; Prdm16; Fam83g; Megf8; Eid2; Cadm4; Gpc3; Rapgef2; Peg10	UP
GO:0071216	cellular response to biotic stimulus	24/431	349/28891	7.03962e-10	7.2896e-08	4.72887e-08	576	12491; 11303; 60533; 16153; 21929; 73914; 18126; 16365; 21926; 107765; 13136; 16176; 16175; 24088; 330122; 11502; 216799; 20296; 18787; 414084; 21897; 12475; 20310; 14728	Cd36; Abca1; Cd274; Il10; Tnfaip3; Irak3; Nos2; Acod1; Tnf; Ankrd1; Cd55; Il1b; Il1a; Tlr2; Cxcl3; Adam9; Nlrp3; Ccl2; Serpine1; Tnip3; Tlr1; Cd14; Cxcl2; Lilrb4a	UP
GO:0071219	cellular response to molecule of bacterial origin	24/431	322/28891	1.37469e-10	1.78851e-08	1.16023e-08	576	12491; 11303; 60533; 16153; 21929; 73914; 18126; 16365; 21926; 107765; 13136; 16176; 16175; 24088; 330122; 11502; 216799; 20296; 18787; 414084; 21897; 12475; 20310; 14728	Cd36; Abca1; Cd274; Il10; Tnfaip3; Irak3; Nos2; Acod1; Tnf; Ankrd1; Cd55; Il1b; Il1a; Tlr2; Cxcl3; Adam9; Nlrp3; Ccl2; Serpine1; Tnip3; Tlr1; Cd14; Cxcl2; Lilrb4a	UP
GO:0071220	cellular response to bacterial lipoprotein	4/431	6/28891	7.15563e-07	2.38866e-05	1.54956e-05	16	12491; 24088; 21897; 12475	Cd36; Tlr2; Tlr1; Cd14	UP
GO:0071221	cellular response to bacterial lipopeptide	4/431	6/28891	7.15563e-07	2.38866e-05	1.54956e-05	16	12491; 24088; 21897; 12475	Cd36; Tlr2; Tlr1; Cd14	UP
GO:0071222	cellular response to lipopolysaccharide	22/431	312/28891	2.29357e-09	1.97247e-07	1.27957e-07	484	12491; 11303; 60533; 16153; 21929; 73914; 18126; 16365; 21926; 107765; 13136; 16176; 16175; 330122; 11502; 216799; 20296; 18787; 414084; 12475; 20310; 14728	Cd36; Abca1; Cd274; Il10; Tnfaip3; Irak3; Nos2; Acod1; Tnf; Ankrd1; Cd55; Il1b; Il1a; Cxcl3; Adam9; Nlrp3; Ccl2; Serpine1; Tnip3; Cd14; Cxcl2; Lilrb4a	UP
GO:0071223	cellular response to lipoteichoic acid	3/431	10/28891	0.00036597	0.00427865	0.00277562	9	12491; 24088; 12475	Cd36; Tlr2; Cd14	UP
GO:0071346	cellular response to type II interferon	10/431	122/28891	1.53389e-05	0.000325648	0.000211252	100	20303; 18126; 16365; 21926; 20297; 24088; 20293; 20306; 20296; 12332	Ccl4; Nos2; Acod1; Tnf; Ccl20; Tlr2; Ccl12; Ccl7; Ccl2; Capg	UP
GO:0071347	cellular response to interleukin-1	15/431	81/28891	1.05113e-12	2.42428e-10	1.57266e-10	225	26415; 20303; 73914; 16365; 107765; 16178; 20297; 16181; 16176; 240690; 20293; 20306; 20296; 18787; 20210	Mapk13; Ccl4; Irak3; Acod1; Ankrd1; Il1r2; Ccl20; Il1rn; Il1b; St18; Ccl12; Ccl7; Ccl2; Serpine1; Saa3	UP
GO:0071356	cellular response to tumor necrosis factor	13/431	186/28891	4.90249e-06	0.000123145	7.98859e-05	169	20303; 16365; 16668; 21926; 107765; 240518; 20297; 21934; 240690; 20293; 20306; 20296; 17948	Ccl4; Acod1; Krt18; Tnf; Ankrd1; Peli3; Ccl20; Tnfrsf11a; St18; Ccl12; Ccl7; Ccl2; Naip2	UP
GO:0071363	cellular response to growth factor stimulus	25/431	680/28891	3.84621e-05	0.00068476	0.000444214	625	11479; 16400; 12164; 15507; 12505; 16153; 14281; 14313; 13660; 107765; 12512; 241639; 21814; 11502; 74053; 20296; 18787; 70673; 69640; 269878; 386655; 260299; 14734; 76089; 170676	Acvr1b; Itga3; Bmp8b; Hspb1; Cd44; Il10; Fos; Fst; Ehd1; Ankrd1; Cd63; Fermt1; Tgfbr3; Adam9; Grip1; Ccl2; Serpine1; Prdm16; Fam83g; Megf8; Eid2; Cadm4; Gpc3; Rapgef2; Peg10	UP
GO:0071396	cellular response to lipid	28/431	696/28891	2.48711e-06	7.0109e-05	4.54807e-05	784	12491; 11303; 60533; 16153; 21929; 73914; 18126; 210044; 16365; 21926; 107765; 13136; 16176; 16175; 330122; 11502; 216799; 74053; 20296; 16324; 67749; 18787; 14745; 56089; 414084; 12475; 20310; 14728	Cd36; Abca1; Cd274; Il10; Tnfaip3; Irak3; Nos2; Adcy2; Acod1; Tnf; Ankrd1; Cd55; Il1b; Il1a; Cxcl3; Adam9; Nlrp3; Grip1; Ccl2; Inhbb; Mgarp; Serpine1; Lpar1; Ramp3; Tnip3; Cd14; Cxcl2; Lilrb4a	UP
GO:0071559	response to transforming growth factor beta	12/431	252/28891	0.0004411	0.00504086	0.00327008	144	16400; 12164; 14281; 107765; 241639; 21814; 11502; 20296; 18787; 70673; 386655; 170676	Itga3; Bmp8b; Fos; Ankrd1; Fermt1; Tgfbr3; Adam9; Ccl2; Serpine1; Prdm16; Eid2; Peg10	UP
GO:0071560	cellular response to transforming growth factor beta stimulus	12/431	248/28891	0.000382201	0.00443773	0.00287882	144	16400; 12164; 14281; 107765; 241639; 21814; 11502; 20296; 18787; 70673; 386655; 170676	Itga3; Bmp8b; Fos; Ankrd1; Fermt1; Tgfbr3; Adam9; Ccl2; Serpine1; Prdm16; Eid2; Peg10	UP
GO:0071603	endothelial cell-cell adhesion	2/431	3/28891	0.000659532	0.00669293	0.0043418	4	21828; 13078	Thbs4; Cyp1b1	UP
GO:0071621	granulocyte chemotaxis	14/431	135/28891	1.62288e-08	1.11887e-06	7.25827e-07	196	16414; 20303; 21828; 20297; 16176; 12986; 330122; 16409; 13617; 20293; 20306; 20296; 58217; 20310	Itgb2; Ccl4; Thbs4; Ccl20; Il1b; Csf3r; Cxcl3; Itgam; Ednra; Ccl12; Ccl7; Ccl2; Trem1; Cxcl2	UP
GO:0071641	negative regulation of macrophage inflammatory protein 1 alpha production	2/431	3/28891	0.000659532	0.00669293	0.0043418	4	11847; 54483	Arg2; Mefv	UP
GO:0071674	mononuclear cell migration	16/431	199/28891	5.89471e-08	3.18189e-06	2.06414e-06	256	20303; 65256; 27226; 12768; 20297; 98365; 16408; 20293; 20306; 20296; 15894; 18787; 58217; 12642; 14289; 378425	Ccl4; Asb2; Pla2g7; Ccr1; Ccl20; Slamf9; Itgal; Ccl12; Ccl7; Ccl2; Icam1; Serpine1; Trem1; Ch25h; Fpr2; Nlrp12	UP
GO:0071675	regulation of mononuclear cell migration	8/431	130/28891	0.000766389	0.0076099	0.00493665	64	27226; 12768; 20297; 20306; 20296; 18787; 58217; 14289	Pla2g7; Ccr1; Ccl20; Ccl7; Ccl2; Serpine1; Trem1; Fpr2	UP
GO:0071677	positive regulation of mononuclear cell migration	7/431	82/28891	0.000227461	0.00290133	0.00188213	49	27226; 12768; 20297; 20306; 20296; 18787; 14289	Pla2g7; Ccr1; Ccl20; Ccl7; Ccl2; Serpine1; Fpr2	UP
GO:0071692	protein localization to extracellular region	19/431	441/28891	4.17001e-05	0.000734675	0.000476594	361	232370; 11303; 18126; 21926; 107765; 16181; 16176; 16175; 28146; 24088; 22249; 53627; 50790; 11502; 16324; 80885; 16847; 11727; 102635496	Clstn3; Abca1; Nos2; Tnf; Ankrd1; Il1rn; Il1b; Il1a; Serp1; Tlr2; Unc13b; Porcn; Acsl4; Adam9; Inhbb; Hcar2; Lepr; Ang; Malrd1	UP
GO:0071706	tumor necrosis factor superfamily cytokine production	17/431	226/28891	6.04677e-08	3.21057e-06	2.08275e-06	289	12491; 15507; 13058; 60533; 16153; 20303; 21929; 73914; 11847; 98365; 16175; 24088; 20296; 21897; 12475; 14728; 14727	Cd36; Hspb1; Cybb; Cd274; Il10; Ccl4; Tnfaip3; Irak3; Arg2; Slamf9; Il1a; Tlr2; Ccl2; Tlr1; Cd14; Lilrb4a; Lilrb4b	UP
GO:0071715	icosanoid transport	9/431	66/28891	5.87681e-07	2.12703e-05	1.37984e-05	81	18126; 17250; 21934; 16176; 16175; 66350; 50790; 19225; 64292	Nos2; Abcc1; Tnfrsf11a; Il1b; Il1a; Pla2g12a; Acsl4; Ptgs2; Ptges	UP
GO:0071724	response to diacyl bacterial lipopeptide	3/431	4/28891	1.30427e-05	0.000286488	0.000185849	9	12491; 24088; 12475	Cd36; Tlr2; Cd14	UP
GO:0071725	response to triacyl bacterial lipopeptide	3/431	3/28891	3.29731e-06	8.75946e-05	5.68239e-05	9	24088; 21897; 12475	Tlr2; Tlr1; Cd14	UP
GO:0071726	cellular response to diacyl bacterial lipopeptide	3/431	4/28891	1.30427e-05	0.000286488	0.000185849	9	12491; 24088; 12475	Cd36; Tlr2; Cd14	UP
GO:0071727	cellular response to triacyl bacterial lipopeptide	3/431	3/28891	3.29731e-06	8.75946e-05	5.68239e-05	9	24088; 21897; 12475	Tlr2; Tlr1; Cd14	UP
GO:0071800	podosome assembly	5/431	23/28891	1.94621e-05	0.00039343	0.000255224	25	15162; 65256; 21926; 14086; 268396	Hck; Asb2; Tnf; Fscn1; Sh3pxd2b	UP
GO:0072564	blood microparticle formation	2/431	2/28891	0.000222042	0.00289434	0.0018776	4	12491; 21926	Cd36; Tnf	UP
GO:0072573	tolerance induction to lipopolysaccharide	2/431	2/28891	0.000222042	0.00289434	0.0018776	4	21929; 16365	Tnfaip3; Acod1	UP
GO:0072593	reactive oxygen species metabolic process	14/431	257/28891	3.60878e-05	0.000653962	0.000424235	196	16414; 12491; 15937; 13058; 18126; 11847; 16365; 13078; 21926; 16819; 16409; 11808; 268396; 14289	Itgb2; Cd36; Ier3; Cybb; Nos2; Arg2; Acod1; Cyp1b1; Tnf; Lcn2; Itgam; Apoa4; Sh3pxd2b; Fpr2	UP
GO:0072676	lymphocyte migration	8/431	112/28891	0.000282863	0.00346678	0.00224895	64	20303; 20297; 16408; 20293; 20306; 20296; 15894; 12642	Ccl4; Ccl20; Itgal; Ccl12; Ccl7; Ccl2; Icam1; Ch25h	UP
GO:0072677	eosinophil migration	4/431	26/28891	0.000562917	0.00605135	0.0039256	16	20303; 20293; 20306; 20296	Ccl4; Ccl12; Ccl7; Ccl2	UP
GO:0072683	T cell extravasation	3/431	14/28891	0.00106188	0.00979633	0.00635503	9	16408; 20296; 15894	Itgal; Ccl2; Icam1	UP
GO:0080164	regulation of nitric oxide metabolic process	9/431	77/28891	2.21654e-06	6.46363e-05	4.19305e-05	81	16414; 12491; 16153; 21926; 16176; 24088; 109648; 19225; 15894	Itgb2; Cd36; Il10; Tnf; Il1b; Tlr2; Npy; Ptgs2; Icam1	UP
GO:0090025	regulation of monocyte chemotaxis	5/431	36/28891	0.00018591	0.00254846	0.00165322	25	27226; 12768; 20296; 18787; 14289	Pla2g7; Ccr1; Ccl2; Serpine1; Fpr2	UP
GO:0090026	positive regulation of monocyte chemotaxis	5/431	28/28891	5.3458e-05	0.000892256	0.000578819	25	27226; 12768; 20296; 18787; 14289	Pla2g7; Ccr1; Ccl2; Serpine1; Fpr2	UP
GO:0090130	tissue migration	19/431	332/28891	7.30329e-07	2.42202e-05	1.5712e-05	361	16414; 16400; 73608; 15507; 15368; 11541; 13078; 21926; 12512; 16819; 241639; 384009; 20346; 21814; 18704; 11502; 19225; 19274; 18787	Itgb2; Itga3; Marveld3; Hspb1; Hmox1; Adora2b; Cyp1b1; Tnf; Cd63; Lcn2; Fermt1; Glipr2; Sema3a; Tgfbr3; Pik3c2a; Adam9; Ptgs2; Ptprm; Serpine1	UP
GO:0090132	epithelium migration	19/431	330/28891	6.66914e-07	2.30199e-05	1.49333e-05	361	16414; 16400; 73608; 15507; 15368; 11541; 13078; 21926; 12512; 16819; 241639; 384009; 20346; 21814; 18704; 11502; 19225; 19274; 18787	Itgb2; Itga3; Marveld3; Hspb1; Hmox1; Adora2b; Cyp1b1; Tnf; Cd63; Lcn2; Fermt1; Glipr2; Sema3a; Tgfbr3; Pik3c2a; Adam9; Ptgs2; Ptprm; Serpine1	UP
GO:0090303	positive regulation of wound healing	7/431	63/28891	4.21882e-05	0.000738147	0.000478847	49	12491; 246707; 241639; 19695; 18791; 20296; 18787	Cd36; Emilin2; Fermt1; Reg3g; Plat; Ccl2; Serpine1	UP
GO:0090594	inflammatory response to wounding	6/431	33/28891	8.38208e-06	0.000197817	0.000128327	36	21857; 12505; 15368; 21926; 16175; 19695	Timp1; Cd44; Hmox1; Tnf; Il1a; Reg3g	UP
GO:0097006	regulation of plasma lipoprotein particle levels	7/431	70/28891	8.35862e-05	0.0012852	0.000833729	49	12491; 11303; 27226; 13660; 20288; 20652; 11808	Cd36; Abca1; Pla2g7; Ehd1; Msr1; Soat1; Apoa4	UP
GO:0097190	apoptotic signaling pathway	30/431	660/28891	8.2898e-08	3.98344e-06	2.58412e-06	900	11479; 15937; 15507; 12505; 15368; 16153; 21929; 217845; 50527; 21933; 16668; 27279; 13078; 21926; 240518; 11910; 16819; 16176; 16175; 13856; 12282; 19225; 114774; 16324; 15894; 18787; 110876; 12045; 12047; 12044	Acvr1b; Ier3; Hspb1; Cd44; Hmox1; Il10; Tnfaip3; Ifi27l2b; Ero1a; Tnfrsf10b; Krt18; Tnfrsf12a; Cyp1b1; Tnf; Peli3; Atf3; Lcn2; Il1b; Il1a; Epo; Hyou1; Ptgs2; Pawr; Inhbb; Icam1; Serpine1; Scn2a; Bcl2a1b; Bcl2a1d; Bcl2a1a	UP
GO:0097191	extrinsic apoptotic signaling pathway	17/431	242/28891	1.62291e-07	7.38999e-06	4.79399e-06	289	11479; 15368; 21929; 21933; 16668; 27279; 21926; 240518; 11910; 16819; 16176; 16175; 15894; 18787; 12045; 12047; 12044	Acvr1b; Hmox1; Tnfaip3; Tnfrsf10b; Krt18; Tnfrsf12a; Tnf; Peli3; Atf3; Lcn2; Il1b; Il1a; Icam1; Serpine1; Bcl2a1b; Bcl2a1d; Bcl2a1a	UP
GO:0097192	extrinsic apoptotic signaling pathway in absence of ligand	7/431	78/28891	0.000166333	0.00232565	0.00150868	49	21926; 16819; 16176; 16175; 12045; 12047; 12044	Tnf; Lcn2; Il1b; Il1a; Bcl2a1b; Bcl2a1d; Bcl2a1a	UP
GO:0097193	intrinsic apoptotic signaling pathway	16/431	327/28891	3.7697e-05	0.000673502	0.000436911	256	15937; 15507; 12505; 15368; 16153; 217845; 50527; 13078; 21926; 13856; 12282; 19225; 110876; 12045; 12047; 12044	Ier3; Hspb1; Cd44; Hmox1; Il10; Ifi27l2b; Ero1a; Cyp1b1; Tnf; Epo; Hyou1; Ptgs2; Scn2a; Bcl2a1b; Bcl2a1d; Bcl2a1a	UP
GO:0097242	amyloid-beta clearance	6/431	37/28891	1.6729e-05	0.000350757	0.000227541	36	16414; 12491; 21926; 20288; 17167; 16409	Itgb2; Cd36; Tnf; Msr1; Marco; Itgam	UP
GO:0097529	myeloid leukocyte migration	22/431	253/28891	4.25149e-11	6.53699e-09	4.24064e-09	484	16414; 20303; 21828; 27226; 12768; 20297; 16176; 16175; 24088; 12986; 330122; 12527; 16409; 13617; 20293; 20306; 20296; 114774; 18787; 58217; 14289; 20310	Itgb2; Ccl4; Thbs4; Pla2g7; Ccr1; Ccl20; Il1b; Il1a; Tlr2; Csf3r; Cxcl3; Cd9; Itgam; Ednra; Ccl12; Ccl7; Ccl2; Pawr; Serpine1; Trem1; Fpr2; Cxcl2	UP
GO:0097530	granulocyte migration	17/431	167/28891	6.28385e-10	6.78388e-08	4.4008e-08	289	16414; 20303; 21828; 20297; 16176; 16175; 24088; 12986; 330122; 16409; 13617; 20293; 20306; 20296; 114774; 58217; 20310	Itgb2; Ccl4; Thbs4; Ccl20; Il1b; Il1a; Tlr2; Csf3r; Cxcl3; Itgam; Ednra; Ccl12; Ccl7; Ccl2; Pawr; Trem1; Cxcl2	UP
GO:0097553	calcium ion transmembrane import into cytosol	12/431	201/28891	5.37665e-05	0.000894389	0.000580204	144	12287; 50527; 12311; 13856; 13617; 114774; 108837; 269437; 56089; 319239; 11555; 110893	Cacna1b; Ero1a; Calcr; Epo; Ednra; Pawr; Ibtk; Plch1; Ramp3; Npsr1; Adrb2; Slc8a3	UP
GO:0098552	side of membrane	47/426	856/28573	1.68364e-14	4.19657e-12	2.99826e-12	2209	16414; 16400; 12491; 15162; 18106; 13733; 12505; 11303; 60533; 18414; 57248; 16668; 21926; 12768; 21934; 13136; 98365; 20339; 24088; 13638; 12986; 14191; 21814; 56619; 17474; 12527; 83382; 16409; 16408; 11502; 58866; 14697; 217310; 50877; 15894; 545622; 269799; 269295; 12475; 12702; 14734; 16847; 18733; 14251; 14728; 12984; 80782	Itgb2; Itga3; Cd36; Hck; Cd244a; Adgre1; Cd44; Abca1; Cd274; Osmr; Ly6i; Krt18; Tnf; Ccr1; Tnfrsf11a; Cd55; Slamf9; Sele; Tlr2; Efna3; Csf3r; Fgr; Tgfbr3; Clec4e; Clec4d; Cd9; Siglece; Itgam; Itgal; Adam9; Treh; Gnb5; Hid1; Neu3; Icam1; Ptpn3; Clec4a1; Rtn4rl2; Cd14; Socs3; Gpc3; Lepr; Pirb; Flot1; Lilrb4a; Csf2rb2; Klrb1b	UP
GO:0098609	cell-cell adhesion	47/431	908/28891	1.50212e-13	5.08117e-11	3.29623e-11	2209	16414; 16400; 18106; 15507; 12505; 232370; 60533; 16153; 21929; 11847; 21828; 246707; 13078; 21926; 13136; 20339; 16181; 16176; 16175; 26570; 13856; 12527; 16409; 16408; 11502; 11808; 216799; 56741; 19274; 268663; 20296; 114774; 15894; 52118; 229715; 260299; 14251; 12560; 14728; 100038947; 56838; 381484; 668894; 668101; 76770; 14727; 140474	Itgb2; Itga3; Cd244a; Hspb1; Cd44; Clstn3; Cd274; Il10; Tnfaip3; Arg2; Thbs4; Emilin2; Cyp1b1; Tnf; Cd55; Sele; Il1rn; Il1b; Il1a; Slc7a11; Epo; Cd9; Itgam; Itgal; Adam9; Apoa4; Nlrp3; Igdcc4; Ptprm; Cdhr2; Ccl2; Pawr; Icam1; Pvr; Amigo1; Cadm4; Flot1; Cdh3; Lilrb4a; Sirpb1c; Ccl28; Gm5150; Vinac1; Sirpb1b; Csta2; Lilrb4b; Muc4	UP
GO:0098655	monoatomic cation transmembrane transport	32/431	792/28891	4.28369e-07	1.63425e-05	1.06016e-05	1024	12287; 16506; 215748; 74051; 20498; 102857; 50527; 20273; 12311; 12512; 18173; 16819; 13856; 20928; 18704; 13617; 14697; 338365; 74053; 114774; 108837; 269437; 171209; 140494; 545622; 56089; 319239; 11555; 229715; 240776; 110876; 110893	Cacna1b; Kcnd1; Cnksr3; Steap2; Slc12a4; Slc6a8; Ero1a; Scn8a; Calcr; Cd63; Slc11a1; Lcn2; Epo; Abcc9; Pik3c2a; Ednra; Gnb5; Slc41a2; Grip1; Pawr; Ibtk; Plch1; Asic3; Atp6v0a4; Ptpn3; Ramp3; Npsr1; Adrb2; Amigo1; Kcnt2; Scn2a; Slc8a3	UP
GO:0098657	import into cell	53/431	935/28891	8.40548e-17	1.12434e-13	7.29379e-14	2809	16414; 12491; 15162; 12121; 12287; 12505; 11303; 70008; 74051; 20498; 11847; 68732; 17250; 12311; 21926; 65221; 13660; 225870; 20288; 12512; 18173; 17167; 20339; 16819; 16176; 26570; 24088; 14191; 20928; 12527; 83382; 18704; 16409; 16408; 50877; 20296; 114774; 18787; 14745; 56089; 11555; 12475; 14289; 66251; 14734; 16847; 14251; 14728; 100038947; 381484; 110893; 668101; 14727	Itgb2; Cd36; Hck; Bicd1; Cacna1b; Cd44; Abca1; Ace2; Steap2; Slc12a4; Arg2; Carmil1; Abcc1; Calcr; Tnf; Slc15a3; Ehd1; Rin1; Msr1; Cd63; Slc11a1; Marco; Sele; Lcn2; Il1b; Slc7a11; Tlr2; Fgr; Abcc9; Cd9; Siglece; Pik3c2a; Itgam; Itgal; Neu3; Ccl2; Pawr; Serpine1; Lpar1; Ramp3; Adrb2; Cd14; Fpr2; Arfgap3; Gpc3; Lepr; Flot1; Lilrb4a; Sirpb1c; Gm5150; Slc8a3; Sirpb1b; Lilrb4b	UP
GO:0098659	inorganic cation import across plasma membrane	10/431	125/28891	1.89739e-05	0.000387758	0.000251544	100	12287; 74051; 20498; 12311; 16819; 20928; 114774; 56089; 11555; 110893	Cacna1b; Steap2; Slc12a4; Calcr; Lcn2; Abcc9; Pawr; Ramp3; Adrb2; Slc8a3	UP
GO:0098660	inorganic ion transmembrane transport	32/431	852/28891	2.0433e-06	5.9929e-05	3.88768e-05	1024	12287; 16506; 215748; 74051; 20498; 102857; 50527; 20273; 12311; 12512; 18173; 16819; 13856; 20928; 18704; 13617; 14697; 338365; 74053; 114774; 108837; 269437; 171209; 140494; 545622; 56089; 319239; 11555; 229715; 240776; 110876; 110893	Cacna1b; Kcnd1; Cnksr3; Steap2; Slc12a4; Slc6a8; Ero1a; Scn8a; Calcr; Cd63; Slc11a1; Lcn2; Epo; Abcc9; Pik3c2a; Ednra; Gnb5; Slc41a2; Grip1; Pawr; Ibtk; Plch1; Asic3; Atp6v0a4; Ptpn3; Ramp3; Npsr1; Adrb2; Amigo1; Kcnt2; Scn2a; Slc8a3	UP
GO:0098662	inorganic cation transmembrane transport	32/431	782/28891	3.2432e-07	1.28563e-05	8.34005e-06	1024	12287; 16506; 215748; 74051; 20498; 102857; 50527; 20273; 12311; 12512; 18173; 16819; 13856; 20928; 18704; 13617; 14697; 338365; 74053; 114774; 108837; 269437; 171209; 140494; 545622; 56089; 319239; 11555; 229715; 240776; 110876; 110893	Cacna1b; Kcnd1; Cnksr3; Steap2; Slc12a4; Slc6a8; Ero1a; Scn8a; Calcr; Cd63; Slc11a1; Lcn2; Epo; Abcc9; Pik3c2a; Ednra; Gnb5; Slc41a2; Grip1; Pawr; Ibtk; Plch1; Asic3; Atp6v0a4; Ptpn3; Ramp3; Npsr1; Adrb2; Amigo1; Kcnt2; Scn2a; Slc8a3	UP
GO:0098703	calcium ion import across plasma membrane	6/431	42/28891	3.54458e-05	0.00064695	0.000419686	36	12287; 12311; 114774; 56089; 11555; 110893	Cacna1b; Calcr; Pawr; Ramp3; Adrb2; Slc8a3	UP
GO:0098739	import across plasma membrane	17/431	207/28891	1.65967e-08	1.11887e-06	7.25827e-07	289	12491; 12287; 70008; 74051; 20498; 11847; 17250; 12311; 21926; 65221; 16819; 26570; 20928; 114774; 56089; 11555; 110893	Cd36; Cacna1b; Ace2; Steap2; Slc12a4; Arg2; Abcc1; Calcr; Tnf; Slc15a3; Lcn2; Slc7a11; Abcc9; Pawr; Ramp3; Adrb2; Slc8a3	UP
GO:0098742	cell-cell adhesion via plasma-membrane adhesion molecules	13/431	211/28891	1.90287e-05	0.000387758	0.000251544	169	16400; 232370; 16153; 21929; 20339; 16181; 16408; 19274; 268663; 52118; 229715; 260299; 12560	Itga3; Clstn3; Il10; Tnfaip3; Sele; Il1rn; Itgal; Ptprm; Cdhr2; Pvr; Amigo1; Cadm4; Cdh3	UP
GO:0098797	plasma membrane protein complex	24/426	608/28573	1.7532e-05	0.000947423	0.000676892	576	16414; 11479; 16400; 12287; 16506; 13058; 18414; 20273; 12311; 24088; 21814; 20928; 16409; 16408; 53627; 14697; 56089; 21897; 229715; 14251; 12560; 12984; 110876; 668894	Itgb2; Acvr1b; Itga3; Cacna1b; Kcnd1; Cybb; Osmr; Scn8a; Calcr; Tlr2; Tgfbr3; Abcc9; Itgam; Itgal; Porcn; Gnb5; Ramp3; Tlr1; Amigo1; Flot1; Cdh3; Csf2rb2; Scn2a; Vinac1	UP
GO:0098802	plasma membrane signaling receptor complex	12/426	198/28573	4.61641e-05	0.0013603	0.000971876	144	16414; 11479; 16400; 18414; 12311; 24088; 16409; 16408; 53627; 56089; 21897; 12984	Itgb2; Acvr1b; Itga3; Osmr; Calcr; Tlr2; Itgam; Itgal; Porcn; Ramp3; Tlr1; Csf2rb2	UP
GO:0098857	membrane microdomain	25/426	302/28573	5.70863e-12	6.30804e-10	4.50682e-10	625	16414; 16822; 12491; 15162; 12505; 15368; 64297; 11303; 210044; 21933; 21926; 13136; 20339; 24088; 16409; 11497; 19225; 74053; 15894; 21897; 11555; 269295; 12475; 14251; 666907	Itgb2; Lcp2; Cd36; Hck; Cd44; Hmox1; Gprc5b; Abca1; Adcy2; Tnfrsf10b; Tnf; Cd55; Sele; Tlr2; Itgam; Adam3; Ptgs2; Grip1; Icam1; Tlr1; Adrb2; Rtn4rl2; Cd14; Flot1; Ms4a4a	UP
GO:0099024	plasma membrane invagination	7/431	74/28891	0.000119231	0.00175866	0.00114087	49	16414; 12491; 11303; 20288; 17167; 83382; 16409	Itgb2; Cd36; Abca1; Msr1; Marco; Siglece; Itgam	UP
GO:0099081	supramolecular polymer	32/426	983/28573	3.53128e-05	0.0012796	0.000914221	1024	15162; 12121; 15507; 71584; 65256; 68732; 110083; 54483; 16564; 20273; 16668; 12815; 22240; 107765; 28146; 13426; 20928; 20167; 11674; 20818; 217310; 74053; 17318; 114774; 103768; 237868; 74393; 140781; 20209; 20208; 110893; 353326	Hck; Bicd1; Hspb1; Gdpd2; Asb2; Carmil1; Dnah12; Mefv; Kif21a; Scn8a; Krt18; Col11a2; Dpysl3; Ankrd1; Serp1; Dync1i1; Abcc9; Rtn2; Aldoa; Srprb; Hid1; Grip1; Mid1; Pawr; Tubg2; Sarm1; Map10; Myh7; Saa2; Saa1; Slc8a3; Rtl1	UP
GO:0099512	supramolecular fiber	32/426	976/28573	3.07979e-05	0.00123752	0.00088415	1024	15162; 12121; 15507; 71584; 65256; 68732; 110083; 54483; 16564; 20273; 16668; 12815; 22240; 107765; 28146; 13426; 20928; 20167; 11674; 20818; 217310; 74053; 17318; 114774; 103768; 237868; 74393; 140781; 20209; 20208; 110893; 353326	Hck; Bicd1; Hspb1; Gdpd2; Asb2; Carmil1; Dnah12; Mefv; Kif21a; Scn8a; Krt18; Col11a2; Dpysl3; Ankrd1; Serp1; Dync1i1; Abcc9; Rtn2; Aldoa; Srprb; Hid1; Grip1; Mid1; Pawr; Tubg2; Sarm1; Map10; Myh7; Saa2; Saa1; Slc8a3; Rtl1	UP
GO:0099587	inorganic ion import across plasma membrane	10/431	125/28891	1.89739e-05	0.000387758	0.000251544	100	12287; 74051; 20498; 12311; 16819; 20928; 114774; 56089; 11555; 110893	Cacna1b; Steap2; Slc12a4; Calcr; Lcn2; Abcc9; Pawr; Ramp3; Adrb2; Slc8a3	UP
GO:0120035	regulation of plasma membrane bounded cell projection organization	27/431	781/28891	5.42665e-05	0.0008969	0.000581832	729	20359; 16400; 15507; 12505; 64297; 68732; 27279; 22240; 13660; 107765; 20353; 20346; 14086; 13856; 74053; 268663; 67749; 15894; 14745; 380711; 209743; 13803; 269878; 237868; 269295; 229715; 76089	Sema6b; Itga3; Hspb1; Cd44; Gprc5b; Carmil1; Tnfrsf12a; Dpysl3; Ehd1; Ankrd1; Sema4c; Sema3a; Fscn1; Epo; Grip1; Cdhr2; Mgarp; Icam1; Lpar1; Rap1gap2; Minar1; Enc1; Megf8; Sarm1; Rtn4rl2; Amigo1; Rapgef2	UP
GO:0140353	lipid export from cell	7/431	59/28891	2.73795e-05	0.000514533	0.000333785	49	18126; 21934; 16176; 16175; 50790; 19225; 64292	Nos2; Tnfrsf11a; Il1b; Il1a; Acsl4; Ptgs2; Ptges	UP
GO:0140375	immune receptor activity	11/431	138/28407	8.84934e-06	0.000497645	0.000347398	121	12505; 18414; 12768; 16178; 12986; 14289; 16847; 18733; 14728; 12984; 14727	Cd44; Osmr; Ccr1; Il1r2; Csf3r; Fpr2; Lepr; Pirb; Lilrb4a; Csf2rb2; Lilrb4b	UP
GO:0140678	molecular function inhibitor activity	26/431	526/28407	1.70821e-07	4.14775e-05	2.89548e-05	676	21857; 15507; 232370; 20568; 20716; 14313; 57248; 20730; 12836; 13136; 16181; 232345; 331535; 108837; 18787; 100043022; 232400; 12702; 14734; 14728; 100034251; 13025; 20717; 628900; 76770; 14727	Timp1; Hspb1; Clstn3; Slpi; Serpina3n; Fst; Ly6i; Spink1; Col7a1; Cd55; Il1rn; A2m; Serpina7; Ibtk; Serpine1; Adrm1b; A2ml1; Socs3; Gpc3; Lilrb4a; Wfdc17; Ctla2b; Serpina3m; Serpina3i; Csta2; Lilrb4b	UP
GO:0140895	cell surface toll-like receptor signaling pathway	6/431	67/28891	0.000492888	0.00553741	0.0035922	36	21929; 16365; 24088; 414084; 21897; 12475	Tnfaip3; Acod1; Tlr2; Tnip3; Tlr1; Cd14	UP
GO:0150058	amylin receptor complex 3	2/426	2/28573	0.00022177	0.00392089	0.0028013	4	12311; 56089	Calcr; Ramp3	UP
GO:0150076	neuroinflammatory response	7/431	85/28891	0.000284245	0.00346697	0.00224907	49	432530; 21926; 16176; 24088; 16409; 19225; 21897	Adcy1; Tnf; Il1b; Tlr2; Itgam; Ptgs2; Tlr1	UP
GO:0150102	negative regulation of monocyte activation	2/431	3/28891	0.000659532	0.00669293	0.0043418	4	14728; 14727	Lilrb4a; Lilrb4b	UP
GO:1900015	regulation of cytokine production involved in inflammatory response	6/431	64/28891	0.000384444	0.00445359	0.00288911	36	18126; 54483; 21926; 16178; 14728; 14727	Nos2; Mefv; Tnf; Il1r2; Lilrb4a; Lilrb4b	UP
GO:1900016	negative regulation of cytokine production involved in inflammatory response	4/431	25/28891	0.000481955	0.00543432	0.00352532	16	54483; 16178; 14728; 14727	Mefv; Il1r2; Lilrb4a; Lilrb4b	UP
GO:1900048	positive regulation of hemostasis	4/431	26/28891	0.000562917	0.00605135	0.0039256	16	12491; 246707; 18791; 18787	Cd36; Emilin2; Plat; Serpine1	UP
GO:1901342	regulation of vasculature development	20/431	311/28891	5.70493e-08	3.11256e-06	2.01917e-06	400	16414; 15507; 15368; 13058; 16153; 27279; 246707; 13078; 21926; 16176; 16175; 13638; 19274; 20296; 18787; 18313; 209743; 243862; 11555; 223780	Itgb2; Hspb1; Hmox1; Cybb; Il10; Tnfrsf12a; Emilin2; Cyp1b1; Tnf; Il1b; Il1a; Efna3; Ptprm; Ccl2; Serpine1; Or10j5; Minar1; Psg22; Adrb2; Adm2	UP
GO:1901615	organic hydroxy compound metabolic process	20/431	561/28891	0.000335882	0.004029	0.00261367	400	18106; 11303; 71780; 13078; 21926; 20652; 241452; 26570; 20860; 109648; 16409; 13617; 11808; 223774; 12642; 16847; 12560; 76089; 20208; 102635496	Cd244a; Abca1; Isyna1; Cyp1b1; Tnf; Soat1; Dhrs9; Slc7a11; Sult1e1; Npy; Itgam; Ednra; Apoa4; Alg12; Ch25h; Lepr; Cdh3; Rapgef2; Saa1; Malrd1	UP
GO:1901652	response to peptide	23/431	464/28891	6.3379e-07	2.22594e-05	1.444e-05	529	12491; 12287; 11541; 21929; 16006; 20716; 17250; 12311; 21926; 16176; 21814; 56041; 19695; 13617; 16324; 67749; 15894; 56089; 11555; 14289; 12702; 20717; 628900	Cd36; Cacna1b; Adora2b; Tnfaip3; Igfbp1; Serpina3n; Abcc1; Calcr; Tnf; Il1b; Tgfbr3; Uso1; Reg3g; Ednra; Inhbb; Mgarp; Icam1; Ramp3; Adrb2; Fpr2; Socs3; Serpina3m; Serpina3i	UP
GO:1902041	regulation of extrinsic apoptotic signaling pathway via death domain receptors	5/431	51/28891	0.000964647	0.00913567	0.00592645	25	15368; 21929; 11910; 15894; 18787	Hmox1; Tnfaip3; Atf3; Icam1; Serpine1	UP
GO:1902042	negative regulation of extrinsic apoptotic signaling pathway via death domain receptors	4/431	30/28891	0.000984474	0.00919931	0.00596773	16	15368; 21929; 15894; 18787	Hmox1; Tnfaip3; Icam1; Serpine1	UP
GO:1902284	neuron projection extension involved in neuron projection guidance	5/431	37/28891	0.000212345	0.00284129	0.00184319	25	20359; 20353; 20346; 269878; 20564	Sema6b; Sema4c; Sema3a; Megf8; Slit3	UP
GO:1902532	negative regulation of intracellular signal transduction	27/431	589/28891	3.16086e-07	1.28306e-05	8.32338e-06	729	16400; 73608; 15507; 12505; 215748; 70008; 16153; 21929; 73914; 20730; 11910; 16176; 13856; 232941; 319520; 12282; 19225; 216799; 18218; 14745; 209743; 414084; 386655; 14728; 241489; 378425; 14727	Itga3; Marveld3; Hspb1; Cd44; Cnksr3; Ace2; Il10; Tnfaip3; Irak3; Spink1; Atf3; Il1b; Epo; Ppm1n; Dusp4; Hyou1; Ptgs2; Nlrp3; Dusp8; Lpar1; Minar1; Tnip3; Eid2; Lilrb4a; Pde11a; Nlrp12; Lilrb4b	UP
GO:1902565	positive regulation of neutrophil activation	3/431	10/28891	0.00036597	0.00427865	0.00277562	9	16414; 21926; 16409	Itgb2; Tnf; Itgam	UP
GO:1902622	regulation of neutrophil migration	6/431	60/28891	0.000269885	0.00333187	0.00216143	36	21828; 16176; 16175; 24088; 13617; 114774	Thbs4; Il1b; Il1a; Tlr2; Ednra; Pawr	UP
GO:1902624	positive regulation of neutrophil migration	6/431	49/28891	8.65313e-05	0.00132247	0.000857906	36	21828; 16176; 16175; 24088; 13617; 114774	Thbs4; Il1b; Il1a; Tlr2; Ednra; Pawr	UP
GO:1902893	regulation of miRNA transcription	6/431	73/28891	0.000780094	0.00771578	0.00500534	36	22431; 16153; 14281; 21926; 14728; 14727	Wt1; Il10; Fos; Tnf; Lilrb4a; Lilrb4b	UP
GO:1903034	regulation of response to wounding	12/431	174/28891	1.29423e-05	0.000286488	0.000185849	144	12491; 16153; 27279; 246707; 21926; 241639; 19695; 12527; 18791; 20296; 18787; 260299	Cd36; Il10; Tnfrsf12a; Emilin2; Tnf; Fermt1; Reg3g; Cd9; Plat; Ccl2; Serpine1; Cadm4	UP
GO:1903036	positive regulation of response to wounding	7/431	80/28891	0.00019497	0.00265935	0.00172516	49	12491; 246707; 241639; 19695; 18791; 20296; 18787	Cd36; Emilin2; Fermt1; Reg3g; Plat; Ccl2; Serpine1	UP
GO:1903037	regulation of leukocyte cell-cell adhesion	23/431	407/28891	6.25552e-08	3.21057e-06	2.08275e-06	529	16414; 18106; 15507; 12505; 60533; 11847; 21926; 13136; 20339; 16176; 16175; 13856; 16408; 216799; 20296; 114774; 15894; 14728; 100038947; 56838; 381484; 668101; 14727	Itgb2; Cd244a; Hspb1; Cd44; Cd274; Arg2; Tnf; Cd55; Sele; Il1b; Il1a; Epo; Itgal; Nlrp3; Ccl2; Pawr; Icam1; Lilrb4a; Sirpb1c; Ccl28; Gm5150; Sirpb1b; Lilrb4b	UP
GO:1903039	positive regulation of leukocyte cell-cell adhesion	20/431	303/28891	3.71483e-08	2.19175e-06	1.42182e-06	400	16414; 18106; 12505; 60533; 21926; 13136; 20339; 16176; 16175; 13856; 16408; 216799; 20296; 114774; 15894; 14728; 100038947; 381484; 668101; 14727	Itgb2; Cd244a; Cd44; Cd274; Tnf; Cd55; Sele; Il1b; Il1a; Epo; Itgal; Nlrp3; Ccl2; Pawr; Icam1; Lilrb4a; Sirpb1c; Gm5150; Sirpb1b; Lilrb4b	UP
GO:1903305	regulation of regulated secretory pathway	9/431	161/28891	0.000731692	0.00732269	0.00475034	81	16414; 15368; 11541; 22249; 14191; 109648; 16409; 171180; 110058	Itgb2; Hmox1; Adora2b; Unc13b; Fgr; Npy; Itgam; Syt12; Syt17	UP
GO:1903530	regulation of secretion by cell	28/431	699/28891	2.69919e-06	7.52511e-05	4.88165e-05	784	16414; 12287; 15368; 11541; 18126; 21926; 107765; 21934; 16181; 16176; 16175; 28146; 24088; 22249; 14191; 109648; 16409; 50790; 11502; 16324; 80885; 171180; 64292; 107221; 16847; 110058; 11727; 102635496	Itgb2; Cacna1b; Hmox1; Adora2b; Nos2; Tnf; Ankrd1; Tnfrsf11a; Il1rn; Il1b; Il1a; Serp1; Tlr2; Unc13b; Fgr; Npy; Itgam; Acsl4; Adam9; Inhbb; Hcar2; Syt12; Ptges; Ffar4; Lepr; Syt17; Ang; Malrd1	UP
GO:1903532	positive regulation of secretion by cell	21/431	390/28891	5.18696e-07	1.92107e-05	1.24623e-05	441	16414; 12287; 11541; 107765; 21934; 16176; 16175; 28146; 24088; 22249; 14191; 16409; 50790; 11502; 16324; 80885; 64292; 107221; 16847; 11727; 102635496	Itgb2; Cacna1b; Adora2b; Ankrd1; Tnfrsf11a; Il1b; Il1a; Serp1; Tlr2; Unc13b; Fgr; Itgam; Acsl4; Adam9; Inhbb; Hcar2; Ptges; Ffar4; Lepr; Ang; Malrd1	UP
GO:1903555	regulation of tumor necrosis factor superfamily cytokine production	16/431	219/28891	2.20453e-07	9.64293e-06	6.25551e-06	256	12491; 15507; 13058; 60533; 16153; 20303; 21929; 73914; 11847; 16175; 24088; 20296; 21897; 12475; 14728; 14727	Cd36; Hspb1; Cybb; Cd274; Il10; Ccl4; Tnfaip3; Irak3; Arg2; Il1a; Tlr2; Ccl2; Tlr1; Cd14; Lilrb4a; Lilrb4b	UP
GO:1903556	negative regulation of tumor necrosis factor superfamily cytokine production	7/431	69/28891	7.61947e-05	0.00120066	0.000778884	49	60533; 16153; 21929; 73914; 11847; 14728; 14727	Cd274; Il10; Tnfaip3; Irak3; Arg2; Lilrb4a; Lilrb4b	UP
GO:1903557	positive regulation of tumor necrosis factor superfamily cytokine production	9/431	145/28891	0.000342281	0.00407684	0.0026447	81	12491; 15507; 13058; 20303; 16175; 24088; 20296; 21897; 12475	Cd36; Hspb1; Cybb; Ccl4; Il1a; Tlr2; Ccl2; Tlr1; Cd14	UP
GO:1903561	extracellular vesicle	8/426	118/28573	0.000401016	0.00656479	0.00469025	64	64297; 60533; 12512; 12527; 11674; 15894; 18787; 170676	Gprc5b; Cd274; Cd63; Cd9; Aldoa; Icam1; Serpine1; Peg10	UP
GO:1903825	organic acid transmembrane transport	9/431	145/28891	0.000342281	0.00407684	0.0026447	81	12491; 70008; 102857; 11847; 17250; 21926; 80879; 18173; 26570	Cd36; Ace2; Slc6a8; Arg2; Abcc1; Tnf; Slc16a3; Slc11a1; Slc7a11	UP
GO:1903829	positive regulation of protein localization	22/431	531/28891	1.91222e-05	0.000388104	0.000251769	484	16400; 12121; 232370; 21926; 107765; 16175; 28146; 24088; 22249; 16409; 50790; 11502; 19225; 74053; 20296; 56089; 17309; 80885; 320360; 16847; 11727; 102635496	Itga3; Bicd1; Clstn3; Tnf; Ankrd1; Il1a; Serp1; Tlr2; Unc13b; Itgam; Acsl4; Adam9; Ptgs2; Grip1; Ccl2; Ramp3; Mgat3; Hcar2; Ric3; Lepr; Ang; Malrd1	UP
GO:1904018	positive regulation of vasculature development	12/431	182/28891	2.02995e-05	0.000403133	0.000261518	144	16414; 15507; 15368; 13058; 16153; 246707; 13078; 16176; 16175; 18787; 243862; 223780	Itgb2; Hspb1; Hmox1; Cybb; Il10; Emilin2; Cyp1b1; Il1b; Il1a; Serpine1; Psg22; Adm2	UP
GO:1904062	regulation of monoatomic cation transmembrane transport	15/431	367/28891	0.000458357	0.00520291	0.00337521	225	215748; 12311; 12512; 16819; 13856; 20928; 18704; 13617; 14697; 74053; 545622; 56089; 319239; 11555; 229715	Cnksr3; Calcr; Cd63; Lcn2; Epo; Abcc9; Pik3c2a; Ednra; Gnb5; Grip1; Ptpn3; Ramp3; Npsr1; Adrb2; Amigo1	UP
GO:1904407	positive regulation of nitric oxide metabolic process	8/431	53/28891	1.13255e-06	3.48275e-05	2.25931e-05	64	16414; 12491; 21926; 16176; 24088; 109648; 19225; 15894	Itgb2; Cd36; Tnf; Il1b; Tlr2; Npy; Ptgs2; Icam1	UP
GO:1904645	response to amyloid-beta	8/431	44/28891	2.54644e-07	1.07672e-05	6.98483e-06	64	12491; 12287; 17250; 12311; 15894; 56089; 11555; 14289	Cd36; Cacna1b; Abcc1; Calcr; Icam1; Ramp3; Adrb2; Fpr2	UP
GO:1904646	cellular response to amyloid-beta	5/431	38/28891	0.000241546	0.00303367	0.00196799	25	12491; 17250; 15894; 11555; 14289	Cd36; Abcc1; Icam1; Adrb2; Fpr2	UP
GO:1904951	positive regulation of establishment of protein localization	15/431	362/28891	0.000397367	0.0045928	0.00297942	225	21926; 107765; 16175; 28146; 24088; 22249; 16409; 50790; 11502; 19225; 20296; 80885; 16847; 11727; 102635496	Tnf; Ankrd1; Il1a; Serp1; Tlr2; Unc13b; Itgam; Acsl4; Adam9; Ptgs2; Ccl2; Hcar2; Lepr; Ang; Malrd1	UP
GO:1904994	regulation of leukocyte adhesion to vascular endothelial cell	6/431	36/28891	1.41939e-05	0.000310431	0.000201381	36	16414; 21926; 20339; 114774; 15894; 56838	Itgb2; Tnf; Sele; Pawr; Icam1; Ccl28	UP
GO:1904996	positive regulation of leukocyte adhesion to vascular endothelial cell	5/431	27/28891	4.44542e-05	0.000763219	0.000495111	25	16414; 21926; 20339; 114774; 15894	Itgb2; Tnf; Sele; Pawr; Icam1	UP
GO:1905039	carboxylic acid transmembrane transport	9/431	144/28891	0.000325241	0.00391059	0.00253686	81	12491; 70008; 102857; 11847; 17250; 21926; 80879; 18173; 26570	Cd36; Ace2; Slc6a8; Arg2; Abcc1; Tnf; Slc16a3; Slc11a1; Slc7a11	UP
GO:1905397	activated CD8-positive, alpha-beta T cell apoptotic process	2/431	3/28891	0.000659532	0.00669293	0.0043418	4	60533; 11847	Cd274; Arg2	UP
GO:1905402	regulation of activated CD8-positive, alpha-beta T cell apoptotic process	2/431	3/28891	0.000659532	0.00669293	0.0043418	4	60533; 11847	Cd274; Arg2	UP
GO:1905952	regulation of lipid localization	11/431	190/28891	0.000143382	0.00204935	0.00132944	121	12491; 232370; 11303; 13660; 20288; 21934; 16176; 16175; 50790; 11808; 64292	Cd36; Clstn3; Abca1; Ehd1; Msr1; Tnfrsf11a; Il1b; Il1a; Acsl4; Apoa4; Ptges	UP
GO:1905954	positive regulation of lipid localization	8/431	126/28891	0.000623888	0.0065813	0.00426939	64	12491; 11303; 13660; 20288; 21934; 16176; 16175; 64292	Cd36; Abca1; Ehd1; Msr1; Tnfrsf11a; Il1b; Il1a; Ptges	UP
GO:1990266	neutrophil migration	17/431	138/28891	3.02799e-11	5.24669e-09	3.4036e-09	289	16414; 20303; 21828; 20297; 16176; 16175; 24088; 12986; 330122; 16409; 13617; 20293; 20306; 20296; 114774; 58217; 20310	Itgb2; Ccl4; Thbs4; Ccl20; Il1b; Il1a; Tlr2; Csf3r; Cxcl3; Itgam; Ednra; Ccl12; Ccl7; Ccl2; Pawr; Trem1; Cxcl2	UP
GO:1990777	lipoprotein particle	6/426	43/28573	4.05304e-05	0.0012796	0.000914221	36	27226; 20288; 11808; 20210; 20209; 20208	Pla2g7; Msr1; Apoa4; Saa3; Saa2; Saa1	UP
GO:1990868	response to chemokine	9/431	80/28891	3.06317e-06	8.26729e-05	5.36312e-05	81	20303; 12768; 20297; 330122; 20293; 20306; 20296; 20564; 20310	Ccl4; Ccr1; Ccl20; Cxcl3; Ccl12; Ccl7; Ccl2; Slit3; Cxcl2	UP
GO:1990869	cellular response to chemokine	9/431	80/28891	3.06317e-06	8.26729e-05	5.36312e-05	81	20303; 12768; 20297; 330122; 20293; 20306; 20296; 20564; 20310	Ccl4; Ccr1; Ccl20; Cxcl3; Ccl12; Ccl7; Ccl2; Slit3; Cxcl2	UP
GO:2000116	regulation of cysteine-type endopeptidase activity	11/431	240/28891	0.00103089	0.00960557	0.00623128	121	12505; 54483; 21926; 19225; 216799; 240690; 114774; 326623; 378425; 17948; 12047	Cd44; Mefv; Tnf; Ptgs2; Nlrp3; St18; Pawr; Tnfsf15; Nlrp12; Naip2; Bcl2a1d	UP
GO:2000146	negative regulation of cell motility	15/431	326/28891	0.000129539	0.00189418	0.00122879	225	21857; 73608; 246707; 13078; 21926; 22240; 12512; 68713; 16181; 20346; 21814; 19274; 18787; 56838; 170942	Timp1; Marveld3; Emilin2; Cyp1b1; Tnf; Dpysl3; Cd63; Ifitm1; Il1rn; Sema3a; Tgfbr3; Ptprm; Serpine1; Ccl28; Erdr1x	UP
GO:2000147	positive regulation of cell motility	43/431	630/28891	1.24813e-16	1.12434e-13	7.29379e-14	1849	11479; 20359; 16400; 11853; 15507; 15368; 60533; 11541; 17393; 68732; 21828; 17250; 27226; 13078; 18552; 12768; 20353; 20297; 20339; 16819; 241639; 16176; 16175; 24088; 384009; 14191; 20346; 18704; 11674; 11502; 13617; 19225; 20293; 20306; 20296; 114774; 15894; 18787; 14745; 207686; 58217; 14289; 76089	Acvr1b; Sema6b; Itga3; Rhoc; Hspb1; Hmox1; Cd274; Adora2b; Mmp7; Carmil1; Thbs4; Abcc1; Pla2g7; Cyp1b1; Pcsk5; Ccr1; Sema4c; Ccl20; Sele; Lcn2; Fermt1; Il1b; Il1a; Tlr2; Glipr2; Fgr; Sema3a; Pik3c2a; Aldoa; Adam9; Ednra; Ptgs2; Ccl12; Ccl7; Ccl2; Pawr; Icam1; Serpine1; Lpar1; Cfap69; Trem1; Fpr2; Rapgef2	UP
GO:2000191	regulation of fatty acid transport	5/431	38/28891	0.000241546	0.00303367	0.00196799	25	21934; 16176; 16175; 50790; 64292	Tnfrsf11a; Il1b; Il1a; Acsl4; Ptges	UP
GO:2000193	positive regulation of fatty acid transport	4/431	26/28891	0.000562917	0.00605135	0.0039256	16	21934; 16176; 16175; 64292	Tnfrsf11a; Il1b; Il1a; Ptges	UP
GO:2000241	regulation of reproductive process	11/431	225/28891	0.000607865	0.00647963	0.00420343	121	11479; 21857; 22431; 20730; 16175; 20346; 18791; 16324; 207686; 12659; 22635	Acvr1b; Timp1; Wt1; Spink1; Il1a; Sema3a; Plat; Inhbb; Cfap69; Ovgp1; Zan	UP
GO:2000272	negative regulation of signaling receptor activity	7/431	34/28891	5.95072e-07	2.12703e-05	1.37984e-05	49	70008; 12311; 21926; 74053; 56089; 14728; 14727	Ace2; Calcr; Tnf; Grip1; Ramp3; Lilrb4a; Lilrb4b	UP
GO:2000332	regulation of blood microparticle formation	2/431	2/28891	0.000222042	0.00289434	0.0018776	4	12491; 21926	Cd36; Tnf	UP
GO:2000334	positive regulation of blood microparticle formation	2/431	2/28891	0.000222042	0.00289434	0.0018776	4	12491; 21926	Cd36; Tnf	UP
GO:2000377	regulation of reactive oxygen species metabolic process	10/431	168/28891	0.000228149	0.00290133	0.00188213	100	16414; 12491; 15937; 11847; 16365; 13078; 21926; 16819; 16409; 14289	Itgb2; Cd36; Ier3; Arg2; Acod1; Cyp1b1; Tnf; Lcn2; Itgam; Fpr2	UP
GO:2000379	positive regulation of reactive oxygen species metabolic process	7/431	85/28891	0.000284245	0.00346697	0.00224907	49	16414; 12491; 16365; 13078; 16819; 16409; 14289	Itgb2; Cd36; Acod1; Cyp1b1; Lcn2; Itgam; Fpr2	UP
GO:2000524	negative regulation of T cell costimulation	2/431	3/28891	0.000659532	0.00669293	0.0043418	4	14728; 14727	Lilrb4a; Lilrb4b	UP
GO:2000561	regulation of CD4-positive, alpha-beta T cell proliferation	4/431	26/28891	0.000562917	0.00605135	0.0039256	16	12505; 60533; 11847; 13136	Cd44; Cd274; Arg2; Cd55	UP
GO:2000562	negative regulation of CD4-positive, alpha-beta T cell proliferation	3/431	12/28891	0.000656198	0.00669293	0.0043418	9	12505; 60533; 11847	Cd44; Cd274; Arg2	UP
GO:2001057	reactive nitrogen species metabolic process	11/431	94/28891	1.63122e-07	7.38999e-06	4.79399e-06	121	16414; 12491; 16153; 18126; 13078; 21926; 16176; 24088; 109648; 19225; 15894	Itgb2; Cd36; Il10; Nos2; Cyp1b1; Tnf; Il1b; Tlr2; Npy; Ptgs2; Icam1	UP
GO:2001233	regulation of apoptotic signaling pathway	17/431	437/28891	0.000346955	0.00411177	0.00266737	289	15937; 15507; 12505; 15368; 16153; 21929; 27279; 21926; 240518; 11910; 16176; 13856; 12282; 19225; 16324; 15894; 18787	Ier3; Hspb1; Cd44; Hmox1; Il10; Tnfaip3; Tnfrsf12a; Tnf; Peli3; Atf3; Il1b; Epo; Hyou1; Ptgs2; Inhbb; Icam1; Serpine1	UP
GO:2001234	negative regulation of apoptotic signaling pathway	14/431	253/28891	3.03942e-05	0.000566987	0.000367813	196	15937; 15507; 12505; 15368; 16153; 21929; 21926; 240518; 16176; 13856; 12282; 19225; 15894; 18787	Ier3; Hspb1; Cd44; Hmox1; Il10; Tnfaip3; Tnf; Peli3; Il1b; Epo; Hyou1; Ptgs2; Icam1; Serpine1	UP
GO:2001237	negative regulation of extrinsic apoptotic signaling pathway	7/431	102/28891	0.000856879	0.00832912	0.00540323	49	15368; 21929; 21926; 240518; 16176; 15894; 18787	Hmox1; Tnfaip3; Tnf; Peli3; Il1b; Icam1; Serpine1	UP
GO:0000022	mitotic spindle elongation	7/656	9/28891	1.04331e-10	5.82167e-09	4.61253e-09	49	11799; 20877; 26934; 16319; 52276; 71819; 233406	Birc5; Aurkb; Racgap1; Incenp; Cdca8; Kif23; Prc1	DOWN
GO:0000070	mitotic sister chromatid segregation	38/656	177/28891	4.3397e-26	3.11343e-23	2.46678e-23	1444	54141; 66442; 107995; 16551; 54392; 11799; 67141; 12534; 20877; 69716; 60411; 26934; 67052; 16580; 16319; 67849; 18005; 66977; 51944; 73804; 52276; 56150; 110033; 18817; 73420; 71819; 22137; 233406; 12236; 268697; 229841; 14841; 70218; 105988; 381318; 70385; 67629; 100502766	Spag5; Spc25; Cdc20; Kif11; Ncapg; Birc5; Fbxo5; Cdk1; Aurkb; Trip13; Cenpk; Racgap1; Ndc80; Kifc5b; Incenp; Cdca5; Nek2; Nuf2; Knstrn; Kif2c; Cdca8; Mad2l1; Kif22; Plk1; Ccsap; Kif23; Ttk; Prc1; Bub1b; Ccnb1; Cenpe; Haspin; Kif18b; Espl1; Nsl1; Spdl1; Spc24; Kifc1	DOWN
GO:0000075	cell cycle checkpoint signaling	28/656	204/28891	2.76784e-14	2.52729e-12	2.00238e-12	784	66442; 107995; 11799; 12534; 68067; 20877; 69716; 67052; 16319; 66977; 19361; 20878; 20460; 52276; 56150; 18817; 211651; 76843; 22137; 268465; 12236; 268697; 269582; 229841; 77011; 14841; 70385; 67629	Spc25; Cdc20; Birc5; Cdk1; Mrnip; Aurkb; Trip13; Ndc80; Incenp; Nuf2; Rad51; Aurka; Stil; Cdca8; Mad2l1; Plk1; Fancd2; Dtl; Ttk; Eme1; Bub1b; Ccnb1; Clspn; Cenpe; Ticrr; Haspin; Spdl1; Spc24	DOWN
GO:0000079	regulation of cyclin-dependent protein serine/threonine kinase activity	8/656	70/28891	0.000185166	0.00329754	0.00261265	64	12428; 12580; 20460; 18817; 12442; 268697; 103844; 12449	Ccna2; Cdkn2c; Stil; Plk1; Ccnb2; Ccnb1; Inca1; Ccnf	DOWN
GO:0000086	G2/M transition of mitotic cell cycle	14/656	138/28891	3.34407e-06	9.4348e-05	7.47522e-05	196	14235; 11799; 67141; 12534; 68067; 16906; 67121; 12428; 18817; 76843; 268697; 269582; 12532; 77011	Foxm1; Birc5; Fbxo5; Cdk1; Mrnip; Lmnb1; Mastl; Ccna2; Plk1; Dtl; Ccnb1; Clspn; Cdc25c; Ticrr	DOWN
GO:0000096	sulfur amino acid metabolic process	6/656	32/28891	7.33667e-05	0.00142258	0.00112711	36	14711; 104923; 11611; 329008; 246221; 12116	Gnmt; Adi1; Agxt; Bhmt1b; Mpst; Bhmt	DOWN
GO:0000132	establishment of mitotic spindle orientation	7/656	37/28891	1.71565e-05	0.000402616	0.000318994	49	67052; 72080; 12615; 56150; 18817; 241035; 70385	Ndc80; Sapcd2; Cenpa; Mad2l1; Plk1; Pkhd1; Spdl1	DOWN
GO:0000212	meiotic spindle organization	6/656	22/28891	7.32803e-06	0.000188725	0.000149527	36	67141; 67052; 20878; 12442; 229841; 105988	Fbxo5; Ndc80; Aurka; Ccnb2; Cenpe; Espl1	DOWN
GO:0000226	microtubule cytoskeleton organization	54/656	653/28891	3.25303e-16	3.98457e-14	3.15698e-14	2916	54141; 19348; 66442; 107995; 74407; 16551; 11799; 67141; 71924; 12534; 20877; 74470; 219114; 26934; 70235; 72415; 67052; 16580; 16319; 18005; 66977; 72080; 51944; 20878; 73804; 20460; 16765; 52276; 12615; 56150; 18817; 330830; 73420; 330938; 12442; 71819; 13417; 15223; 66468; 233406; 68026; 268697; 241035; 26886; 229841; 52570; 70218; 105988; 70385; 12449; 320277; 237436; 69885; 100502766	Spag5; Kif20a; Spc25; Cdc20; Odad4; Kif11; Birc5; Fbxo5; Tube1; Cdk1; Aurkb; Cep72; Ska3; Racgap1; Poc1a; Sgo1; Ndc80; Kifc5b; Incenp; Nek2; Nuf2; Sapcd2; Knstrn; Aurka; Kif2c; Stil; Stmn1; Cdca8; Cenpa; Mad2l1; Plk1; Drc7; Ccsap; Dixdc1; Ccnb2; Kif23; Dnah8; Foxj1; Ska1; Prc1; Pclaf; Ccnb1; Pkhd1; Cenph; Cenpe; Ccdc69; Kif18b; Espl1; Spdl1; Ccnf; Spef2; Gas2l3; Aunip; Kifc1	DOWN
GO:0000228	nuclear chromosome	19/677	295/28573	9.00033e-05	0.00158812	0.00130497	361	26972; 18973; 54392; 11799; 21973; 16319; 18005; 70024; 19361; 18817; 72891; 50878; 18971; 268465; 212377; 15270; 22445; 27083; 434794	Spo11; Pole; Ncapg; Birc5; Top2a; Incenp; Nek2; Mcm10; Rad51; Plk1; Xlr4c; Stag3; Pold1; Eme1; Mms22l; H2ax; Xlr3a; Xlr4b; Xlr4a	DOWN
GO:0000278	mitotic cell cycle	82/656	891/28891	2.66579e-27	3.15632e-24	2.50076e-24	6724	14235; 54141; 19348; 66442; 107995; 18973; 16551; 54392; 11799; 67141; 71924; 12534; 17863; 17172; 68067; 20877; 69716; 60411; 219114; 26934; 70235; 67052; 16580; 16906; 16319; 67849; 240641; 74107; 21877; 18005; 66977; 67121; 72080; 19361; 51944; 20878; 12428; 404710; 12580; 73804; 20460; 16765; 52276; 12615; 77045; 56150; 110033; 18817; 17345; 73420; 12442; 71819; 78267; 211651; 66468; 68743; 7…	Foxm1; Spag5; Kif20a; Spc25; Cdc20; Pole; Kif11; Ncapg; Birc5; Fbxo5; Tube1; Cdk1; Myb; Ascl1; Mrnip; Aurkb; Trip13; Cenpk; Ska3; Racgap1; Poc1a; Ndc80; Kifc5b; Lmnb1; Incenp; Cdca5; Kif20b; Cep55; Tk1; Nek2; Nuf2; Mastl; Sapcd2; Rad51; Knstrn; Aurka; Ccna2; Iqgap3; Cdkn2c; Kif2c; Stil; Stmn1; Cdca8; Cenpa; Bcl7a; Mad2l1; Kif22; Plk1; Mki67; Ccsap; Ccnb2; Kif23; Klhdc8b; Fancd2; Ska1; Anln; Dtl; …	DOWN
GO:0000279	M phase	4/656	14/28891	0.000219909	0.00380848	0.00301747	16	26972; 107995; 22137; 14841	Spo11; Cdc20; Ttk; Haspin	DOWN
GO:0000280	nuclear division	58/656	450/28891	7.48855e-27	6.26791e-24	4.96609e-24	3364	54141; 66442; 26972; 107995; 16551; 54392; 11799; 67141; 12534; 20877; 21973; 69716; 60411; 26934; 72415; 67052; 16580; 16319; 67849; 68549; 18005; 66977; 67121; 19361; 51944; 20878; 73804; 52276; 56150; 110033; 18817; 17345; 73420; 12442; 71819; 78267; 14087; 76915; 211651; 50878; 381678; 22137; 233406; 268465; 12236; 268697; 229841; 234396; 108912; 14841; 70218; 105988; 381318; 70385; 69928; 67…	Spag5; Spc25; Spo11; Cdc20; Kif11; Ncapg; Birc5; Fbxo5; Cdk1; Aurkb; Top2a; Trip13; Cenpk; Racgap1; Sgo1; Ndc80; Kifc5b; Incenp; Cdca5; Sgo2a; Nek2; Nuf2; Mastl; Rad51; Knstrn; Aurka; Kif2c; Cdca8; Mad2l1; Kif22; Plk1; Mki67; Ccsap; Ccnb2; Kif23; Klhdc8b; Fanca; Mnd1; Fancd2; Stag3; Zcwpw1; Ttk; Prc1; Eme1; Bub1b; Ccnb1; Cenpe; Ankle1; Cdca2; Haspin; Kif18b; Espl1; Nsl1; Spdl1; Cenps; Spc24; Rad5…	DOWN
GO:0000281	mitotic cytokinesis	15/656	81/28891	3.82639e-10	2.00168e-08	1.58594e-08	225	19348; 11799; 20877; 26934; 16319; 240641; 74107; 404710; 16765; 52276; 12615; 18817; 71819; 78267; 68743	Kif20a; Birc5; Aurkb; Racgap1; Incenp; Kif20b; Cep55; Iqgap3; Stmn1; Cdca8; Cenpa; Plk1; Kif23; Klhdc8b; Anln	DOWN
GO:0000712	resolution of meiotic recombination intermediates	4/656	17/28891	0.000495272	0.00749173	0.00593572	16	21973; 268465; 234396; 69928	Top2a; Eme1; Ankle1; Cenps	DOWN
GO:0000775	chromosome, centromeric region	46/677	266/28573	3.03044e-26	1.65765e-23	1.3621e-23	2116	54141; 66442; 107995; 54392; 11799; 20877; 21973; 66336; 60411; 219114; 71988; 72415; 67052; 16319; 68549; 18005; 66977; 51944; 20878; 67037; 73804; 52276; 12615; 56150; 18817; 17345; 72155; 66468; 50878; 22137; 12236; 381306; 268697; 241035; 26886; 229841; 217653; 56526; 236930; 381318; 66570; 70385; 70645; 69928; 67629; 66311	Spag5; Spc25; Cdc20; Ncapg; Birc5; Aurkb; Top2a; Cenpp; Cenpk; Ska3; Esco2; Sgo1; Ndc80; Incenp; Sgo2a; Nek2; Nuf2; Knstrn; Aurka; Pmf1; Kif2c; Cdca8; Cenpa; Mad2l1; Plk1; Mki67; Cenpn; Ska1; Stag3; Ttk; Bub1b; Firrm; Ccnb1; Pkhd1; Cenph; Cenpe; Mis18bp1; Septin6; Ercc6l; Nsl1; Cenpm; Spdl1; Oip5; Cenps; Spc24; Cenpw	DOWN
GO:0000776	kinetochore	36/677	171/28573	7.60913e-24	8.32438e-22	6.8402e-22	1296	54141; 66442; 107995; 11799; 20877; 66336; 60411; 219114; 72415; 67052; 16319; 68549; 18005; 66977; 51944; 20878; 67037; 73804; 56150; 18817; 72155; 66468; 22137; 12236; 381306; 268697; 26886; 229841; 56526; 236930; 381318; 66570; 70385; 69928; 67629; 66311	Spag5; Spc25; Cdc20; Birc5; Aurkb; Cenpp; Cenpk; Ska3; Sgo1; Ndc80; Incenp; Sgo2a; Nek2; Nuf2; Knstrn; Aurka; Pmf1; Kif2c; Mad2l1; Plk1; Cenpn; Ska1; Ttk; Bub1b; Firrm; Ccnb1; Cenph; Cenpe; Septin6; Ercc6l; Nsl1; Cenpm; Spdl1; Cenps; Spc24; Cenpw	DOWN
GO:0000779	condensed chromosome, centromeric region	38/677	182/28573	5.80187e-25	1.58681e-22	1.30389e-22	1444	54141; 66442; 107995; 54392; 11799; 20877; 66336; 60411; 219114; 72415; 67052; 16319; 68549; 18005; 66977; 51944; 20878; 67037; 73804; 12615; 56150; 18817; 72155; 66468; 22137; 12236; 381306; 268697; 26886; 229841; 56526; 236930; 381318; 66570; 70385; 69928; 67629; 66311	Spag5; Spc25; Cdc20; Ncapg; Birc5; Aurkb; Cenpp; Cenpk; Ska3; Sgo1; Ndc80; Incenp; Sgo2a; Nek2; Nuf2; Knstrn; Aurka; Pmf1; Kif2c; Cenpa; Mad2l1; Plk1; Cenpn; Ska1; Ttk; Bub1b; Firrm; Ccnb1; Cenph; Cenpe; Septin6; Ercc6l; Nsl1; Cenpm; Spdl1; Cenps; Spc24; Cenpw	DOWN
GO:0000793	condensed chromosome	49/677	337/28573	2.18559e-24	3.98506e-22	3.27455e-22	2401	54141; 66442; 107995; 54392; 11799; 20877; 21973; 66336; 60411; 219114; 72415; 67052; 16319; 68549; 18005; 66977; 19361; 51944; 20878; 67037; 73804; 12615; 56150; 18817; 17345; 72891; 72155; 211651; 66468; 50878; 22137; 12236; 381306; 268697; 26886; 229841; 15270; 56526; 236930; 97165; 22445; 381318; 27083; 66570; 70385; 69928; 67629; 66311; 434794	Spag5; Spc25; Cdc20; Ncapg; Birc5; Aurkb; Top2a; Cenpp; Cenpk; Ska3; Sgo1; Ndc80; Incenp; Sgo2a; Nek2; Nuf2; Rad51; Knstrn; Aurka; Pmf1; Kif2c; Cenpa; Mad2l1; Plk1; Mki67; Xlr4c; Cenpn; Fancd2; Ska1; Stag3; Ttk; Bub1b; Firrm; Ccnb1; Cenph; Cenpe; H2ax; Septin6; Ercc6l; Hmgb2; Xlr3a; Nsl1; Xlr4b; Cenpm; Spdl1; Cenps; Spc24; Cenpw; Xlr4a	DOWN
GO:0000794	condensed nuclear chromosome	11/677	137/28573	0.000434891	0.00660793	0.00542978	121	54392; 16319; 18005; 19361; 18817; 72891; 50878; 15270; 22445; 27083; 434794	Ncapg; Incenp; Nek2; Rad51; Plk1; Xlr4c; Stag3; H2ax; Xlr3a; Xlr4b; Xlr4a	DOWN
GO:0000819	sister chromatid segregation	41/656	218/28891	1.11463e-25	6.21963e-23	4.92784e-23	1681	54141; 66442; 107995; 16551; 54392; 11799; 67141; 12534; 20877; 21973; 69716; 60411; 26934; 67052; 16580; 16319; 67849; 18005; 66977; 51944; 73804; 52276; 77045; 56150; 110033; 18817; 73420; 71819; 223970; 22137; 233406; 12236; 268697; 229841; 14841; 70218; 105988; 381318; 70385; 67629; 100502766	Spag5; Spc25; Cdc20; Kif11; Ncapg; Birc5; Fbxo5; Cdk1; Aurkb; Top2a; Trip13; Cenpk; Racgap1; Ndc80; Kifc5b; Incenp; Cdca5; Nek2; Nuf2; Knstrn; Kif2c; Cdca8; Bcl7a; Mad2l1; Kif22; Plk1; Ccsap; Kif23; Rmi2; Ttk; Prc1; Bub1b; Ccnb1; Cenpe; Haspin; Kif18b; Espl1; Nsl1; Spdl1; Spc24; Kifc1	DOWN
GO:0000910	cytokinesis	19/656	188/28891	6.59357e-08	2.69211e-06	2.13296e-06	361	19348; 11799; 20877; 26934; 16319; 240641; 74107; 20878; 404710; 16765; 52276; 12615; 18817; 71819; 78267; 68743; 233406; 108961; 56526	Kif20a; Birc5; Aurkb; Racgap1; Incenp; Kif20b; Cep55; Aurka; Iqgap3; Stmn1; Cdca8; Cenpa; Plk1; Kif23; Klhdc8b; Anln; Prc1; E2f8; Septin6	DOWN
GO:0000922	spindle pole	17/677	150/28573	1.10968e-07	4.30974e-06	3.54134e-06	289	54141; 16551; 20877; 70235; 72415; 240641; 18005; 20878; 71878; 67037; 56150; 18817; 268697; 381318; 70385; 69885; 100502766	Spag5; Kif11; Aurkb; Poc1a; Sgo1; Kif20b; Nek2; Aurka; Fam83d; Pmf1; Mad2l1; Plk1; Ccnb1; Nsl1; Spdl1; Aunip; Kifc1	DOWN
GO:0000939	inner kinetochore	7/677	18/28573	1.03058e-07	4.30974e-06	3.54134e-06	49	66336; 60411; 72155; 26886; 66570; 69928; 66311	Cenpp; Cenpk; Cenpn; Cenph; Cenpm; Cenps; Cenpw	DOWN
GO:0000940	outer kinetochore	13/677	24/28573	1.30051e-15	1.01626e-13	8.35064e-14	169	66442; 219114; 67052; 66977; 67037; 18817; 66468; 12236; 268697; 229841; 381318; 70385; 67629	Spc25; Ska3; Ndc80; Nuf2; Pmf1; Plk1; Ska1; Bub1b; Ccnb1; Cenpe; Nsl1; Spdl1; Spc24	DOWN
GO:0001523	retinoid metabolic process	11/656	69/28891	4.20292e-07	1.42615e-05	1.12995e-05	121	19682; 13077; 70061; 54150; 19659; 11668; 116852; 13112; 20148; 19683; 216454	Rdh5; Cyp1a2; Sdr9c7; Rdh7; Rbp1; Aldh1a1; Akr1c20; Cyp3a11; Dhrs3; Rdh16; Rdh16f2	DOWN
GO:0001676	long-chain fatty acid metabolic process	15/656	128/28891	2.32348e-07	8.39462e-06	6.65108e-06	225	72054; 11687; 17001; 171281; 64385; 72082; 226143; 13088; 13089; 13108; 13109; 13085; 14775; 106648; 233005	Cyp4f18; Alox15; Ltc4s; Acot3; Cyp4f14; Cyp2c55; Cyp2c23; Cyp2b10; Cyp2b13; Cyp2g1; Cyp2j5; Cyp2a12; Gpx1; Cyp4f15; Cyp2a22	DOWN
GO:0001776	leukocyte homeostasis	11/656	141/28891	0.00038961	0.00611444	0.00484449	121	16197; 57916; 54390; 14605; 14385; 12442; 53374; 22363; 22362; 19373; 72049	Il7r; Tnfrsf13b; Sit1; Tsc22d3; Slc37a4; Ccnb2; Chst3; Vpreb1b; Vpreb1a; Rag1; Tnfrsf13c	DOWN
GO:0001906	cell killing	24/656	286/28891	4.79504e-08	2.02359e-06	1.6033e-06	576	16197; 72310; 69379; 30925; 50701; 17195; 16159; 12481; 57349; 20277; 12796; 101613; 13035; 66438; 15040; 100042405; 20301; 100040048; 19368; 19369; 19370; 56554; 56644; 15006	Il7r; Nkg7; C8g; Slamf6; Elane; Mbl2; Il12a; Cd2; Ppbp; Scnn1b; Camp; Nlrp6; Ctsg; Hamp2; H2-T23; Hmgn2-ps; Ccl27a; Ccl27b; Raet1a; Raet1b; Raet1c; Raet1d; Clec7a; H2-Q1	DOWN
GO:0001909	leukocyte mediated cytotoxicity	15/656	185/28891	2.32949e-05	0.00053176	0.000421315	225	16197; 72310; 30925; 50701; 16159; 12481; 20277; 101613; 13035; 15040; 19368; 19369; 19370; 56554; 15006	Il7r; Nkg7; Slamf6; Elane; Il12a; Cd2; Scnn1b; Nlrp6; Ctsg; H2-T23; Raet1a; Raet1b; Raet1c; Raet1d; H2-Q1	DOWN
GO:0001913	T cell mediated cytotoxicity	8/656	82/28891	0.000551277	0.00802468	0.00635798	64	16197; 16159; 15040; 19368; 19369; 19370; 56554; 15006	Il7r; Il12a; H2-T23; Raet1a; Raet1b; Raet1c; Raet1d; H2-Q1	DOWN
GO:0001914	regulation of T cell mediated cytotoxicity	8/656	69/28891	0.00016729	0.00301121	0.0023858	64	16197; 16159; 15040; 19368; 19369; 19370; 56554; 15006	Il7r; Il12a; H2-T23; Raet1a; Raet1b; Raet1c; Raet1d; H2-Q1	DOWN
GO:0001916	positive regulation of T cell mediated cytotoxicity	7/656	62/28891	0.000502159	0.0075731	0.00600019	49	16159; 15040; 19368; 19369; 19370; 56554; 15006	Il12a; H2-T23; Raet1a; Raet1b; Raet1c; Raet1d; H2-Q1	DOWN
GO:0002138	retinoic acid biosynthetic process	5/656	19/28891	5.307e-05	0.00108783	0.000861889	25	19659; 11668; 116852; 19683; 216454	Rbp1; Aldh1a1; Akr1c20; Rdh16; Rdh16f2	DOWN
GO:0002250	adaptive immune response	36/656	636/28891	6.21661e-07	2.00127e-05	1.58561e-05	1296	12518; 16197; 57916; 69379; 30925; 11687; 16364; 12504; 17195; 22637; 16159; 16842; 54390; 243958; 12478; 15223; 13482; 14998; 75345; 26909; 15985; 239743; 240754; 12525; 20592; 19373; 15040; 72049; 16136; 16019; 19368; 19369; 19370; 56554; 56644; 15006	Cd79a; Il7r; Tnfrsf13b; C8g; Slamf6; Alox15; Irf4; Cd4; Mbl2; Zap70; Il12a; Lef1; Sit1; Siglecg; Cd19; Foxj1; Dpp4; H2-DMa; Slamf7; Exo1; Cd79b; Klhl6; Lax1; Cd8a; Kdm5d; Rag1; H2-T23; Tnfrsf13c; Igll1; Ighm; Raet1a; Raet1b; Raet1c; Raet1d; Clec7a; H2-Q1	DOWN
GO:0002252	immune effector process	42/656	866/28891	4.01525e-06	0.000111407	8.82677e-05	1764	22364; 16197; 72310; 17523; 69379; 30925; 17863; 50701; 16364; 69816; 17195; 12890; 14134; 17242; 84112; 16159; 12481; 16842; 243958; 12483; 12478; 12493; 20277; 18985; 19374; 15223; 13482; 14998; 101613; 26909; 13035; 12525; 20592; 15040; 16136; 16019; 19368; 19369; 19370; 56554; 56644; 15006	Vpreb3; Il7r; Nkg7; Mpo; C8g; Slamf6; Myb; Elane; Irf4; Mzb1; Mbl2; Cplx2; Fcnb; Mdk; Sucnr1; Il12a; Cd2; Lef1; Siglecg; Cd22; Cd19; Cd37; Scnn1b; Pou2af1; Rag2; Foxj1; Dpp4; H2-DMa; Nlrp6; Exo1; Ctsg; Cd8a; Kdm5d; H2-T23; Igll1; Ighm; Raet1a; Raet1b; Raet1c; Raet1d; Clec7a; H2-Q1	DOWN
GO:0002260	lymphocyte homeostasis	10/656	95/28891	6.0724e-05	0.0012159	0.000963363	100	16197; 57916; 54390; 14605; 12442; 53374; 22363; 22362; 19373; 72049	Il7r; Tnfrsf13b; Sit1; Tsc22d3; Ccnb2; Chst3; Vpreb1b; Vpreb1a; Rag1; Tnfrsf13c	DOWN
GO:0002428	antigen processing and presentation of peptide antigen via MHC class Ib	6/656	46/28891	0.000579462	0.00841057	0.00666372	36	15040; 19368; 19369; 19370; 56554; 15006	H2-T23; Raet1a; Raet1b; Raet1c; Raet1d; H2-Q1	DOWN
GO:0002429	immune response-activating cell surface receptor signaling pathway	17/656	284/28891	0.000298953	0.00492244	0.00390006	289	12518; 12143; 17195; 22637; 12483; 12478; 67596; 108723; 15985; 239743; 234695; 240754; 12525; 17060; 74015; 16019; 56644	Cd79a; Blk; Mbl2; Zap70; Cd22; Cd19; Tespa1; Card11; Cd79b; Klhl6; Carmil2; Lax1; Cd8a; Blnk; Fcho1; Ighm; Clec7a	DOWN
GO:0002443	leukocyte mediated immunity	28/656	608/28891	0.000371653	0.00600142	0.00475494	784	16197; 72310; 69379; 30925; 50701; 17195; 12890; 16159; 12481; 12478; 20277; 15223; 13482; 14998; 101613; 26909; 13035; 12525; 20592; 15040; 16136; 16019; 19368; 19369; 19370; 56554; 56644; 15006	Il7r; Nkg7; C8g; Slamf6; Elane; Mbl2; Cplx2; Il12a; Cd2; Cd19; Scnn1b; Foxj1; Dpp4; H2-DMa; Nlrp6; Exo1; Ctsg; Cd8a; Kdm5d; H2-T23; Igll1; Ighm; Raet1a; Raet1b; Raet1c; Raet1d; Clec7a; H2-Q1	DOWN
GO:0002460	adaptive immune response based on somatic recombination of immune receptors built from immunoglobulin superfamily domains	26/656	491/28891	6.79699e-05	0.00133861	0.00106058	676	16197; 69379; 30925; 16364; 12504; 17195; 16159; 16842; 12478; 15223; 13482; 14998; 26909; 239743; 12525; 20592; 15040; 72049; 16136; 16019; 19368; 19369; 19370; 56554; 56644; 15006	Il7r; C8g; Slamf6; Irf4; Cd4; Mbl2; Il12a; Lef1; Cd19; Foxj1; Dpp4; H2-DMa; Exo1; Klhl6; Cd8a; Kdm5d; H2-T23; Tnfrsf13c; Igll1; Ighm; Raet1a; Raet1b; Raet1c; Raet1d; Clec7a; H2-Q1	DOWN
GO:0002467	germinal center formation	4/656	16/28891	0.000385637	0.00607265	0.00481138	16	15223; 14998; 239743; 72049	Foxj1; H2-DMa; Klhl6; Tnfrsf13c	DOWN
GO:0002476	antigen processing and presentation of endogenous peptide antigen via MHC class Ib	6/656	45/28891	0.000513628	0.00760384	0.00602455	36	15040; 19368; 19369; 19370; 56554; 15006	H2-T23; Raet1a; Raet1b; Raet1c; Raet1d; H2-Q1	DOWN
GO:0002484	antigen processing and presentation of endogenous peptide antigen via MHC class I via ER pathway	6/656	44/28891	0.00045376	0.00695486	0.00551036	36	15040; 19368; 19369; 19370; 56554; 15006	H2-T23; Raet1a; Raet1b; Raet1c; Raet1d; H2-Q1	DOWN
GO:0002486	antigen processing and presentation of endogenous peptide antigen via MHC class I via ER pathway, TAP-independent	6/656	43/28891	0.000399473	0.006211	0.00492099	36	15040; 19368; 19369; 19370; 56554; 15006	H2-T23; Raet1a; Raet1b; Raet1c; Raet1d; H2-Q1	DOWN
GO:0002521	leukocyte differentiation	41/656	703/28891	4.58107e-08	1.94967e-06	1.54473e-06	1681	12518; 16197; 12398; 16147; 272382; 30925; 12522; 22780; 17863; 16364; 12504; 20230; 22637; 17242; 16159; 16842; 74734; 12769; 12478; 11833; 18985; 56492; 14087; 19374; 170826; 211651; 15223; 67596; 13482; 108723; 14370; 18503; 14998; 15985; 19659; 234695; 12525; 19152; 19373; 16071; 16019	Cd79a; Il7r; Cbfa2t3; Ihh; Spib; Slamf6; Cd83; Ikzf3; Myb; Irf4; Cd4; Satb1; Zap70; Mdk; Il12a; Lef1; Rhoh; Ccr9; Cd19; Aqp8; Pou2af1; Cldn18; Fanca; Rag2; Ppargc1b; Fancd2; Foxj1; Tespa1; Dpp4; Card11; Fzd8; Pax1; H2-DMa; Cd79b; Rbp1; Carmil2; Cd8a; Prtn3; Rag1; Igkc; Ighm	DOWN
[truncated: 418 more rows]

## Sheet: Table S4F spleen
Table S4F. GO enrichment analysis of DEGs between C57 XYH GFP+ spleen and male C57BL/6 spleen
ID	Description	GeneRatio	BgRatio	pvalue	p.adjust	qvalue	Count	GeneIDs	GeneSymbols	Direction
[truncated: 555 more rows]

## Sheet: Table S4G lung
Table S4G. GO enrichment analysis of DEGs between C57 XYH GFP+ lung and male C57BL/6 lung
[truncated: 161 more rows]

[truncated: 1 more sheets: Table S4H kidney]
